# Supplementary material for: Physical mapping and BAC-end sequence analysis provide initial insights into the flax (Linum usitatissimum L.) genome
Source: BMC Genomics. 2011 May 9;12:217. doi: 10.1186/1471-2164-12-217 (PMC3113786; doi:10.1186/1471-2164-12-217)
Supplement: Additional file 1 — Table S1: Physical map of flax Linum usitatissimum L. cultivar CDC Bethune. The details of the FPC contigs are provided in this spreadsheet. The table columns detail, from left to right: contig number, length of contigs (in Consensus Band-CB units), estimated physical length (bp), number of buried clones in a given contig, total number of clones and number of integrated genetic markers in a given contig. [file 1471-2164-12-217-S1.XLS]

## Sheet: Sheet1
Additional Table 1. Physical map of flax (Linum usitatissimum L.) cultivar CDC Bethune
Contig Number	Length (CB Units)	Estimated length in bp	Estimated length in kb	Number of buried clones	Total number of clones	Number of genetic markers	Name of genetic markers
21	2375	5562250	5562.25	176	437	2	Lu197, Lu318
156	2200	5152400	5152.4	170	413	1	Lu787b
111	1846	4323332	4323.33	162	356	2	Lu575, Lu083B
108	1730	4051660	4051.66	171	383	1	Lu595
24	1710	4004820	4004.82	125	329	0	0
4	1594	3733148	3733.15	153	357	2	Lu824, Lu532
16	1544	3616048	3616.05	128	325	2	Lu373, Lu139
97	1519	3557498	3557.5	105	263	1	Lu263
61	1517	3552814	3552.81	129	295	2	Lu801, Lu373
137	1492	3494264	3494.26	102	256	1	Lu458
58	1376	3222592	3222.59	98	273	2	Lu652, Lu738
82	1363	3192146	3192.15	106	265	0	0
39	1283	3004786	3004.79	99	227	1	Lu125
70	1250	2927500	2927.5	107	241	0	0
20	1246	2918132	2918.13	82	223	1	Lu650
2	1239	2901738	2901.74	162	288	2	SAD2, SAD1
79	1211	2836162	2836.16	77	205	5	Lu741, Lu675, Lu511, Lu260, Lu402
275	1206	2824452	2824.45	65	206	0	0
84	1201	2812742	2812.74	81	212	2	44E4, FAD3A
90	1176	2754192	2754.19	90	247	0	0
10	1152	2697984	2697.98	117	243	0	0
160	1131	2648802	2648.8	93	246	1	Lu747
119	1113	2606646	2606.65	79	222	1	Lu699
1	1112	2604304	2604.3	101	242	1	Lu129
73	1103	2583226	2583.23	106	265	2	Lu439, Lu613
150	1093	2559806	2559.81	80	256	2	Lu821, Lu774
196	1089	2550438	2550.44	76	206	0	0
81	1086	2543412	2543.41	94	220	0	0
36	1073	2512966	2512.97	90	227	1	Lu744
30	1061	2484862	2484.86	91	194	1	Lu266
60	1058	2477836	2477.84	79	167	0	0
76	1049	2456758	2456.76	107	219	1	Lu682
51	1047	2452074	2452.07	98	234	2	Lu299, Lu796
77	1034	2421628	2421.63	86	211	2	Lu526, Lu519
31	1032	2416944	2416.94	67	183	0	0
74	1032	2416944	2416.94	117	242	1	Lu223
46	1029	2409918	2409.92	67	203	1	Lu178
190	1016	2379472	2379.47	84	187	0	0
113	1013	2372446	2372.45	77	199	0	0
41	985	2306870	2306.87	98	219	0	0
101	980	2295160	2295.16	75	152	2	Lu342, Lu786
400	977	2288134	2288.13	53	134	1	Lu658
444	968	2267056	2267.06	51	152	1	Lu013
32	932	2182744	2182.74	65	179	2	Lu273, Lu361
14	925	2166350	2166.35	113	261	0	0
242	925	2166350	2166.35	49	142	0	0
38	919	2152298	2152.3	78	181	0	0
71	919	2152298	2152.3	75	164	1	Lu668
59	909	2128878	2128.88	42	152	0	0
103	902	2112484	2112.48	84	189	0	0
231	891	2086722	2086.72	66	153	0	0
89	890	2084380	2084.38	85	182	1	Lu701
85	887	2077354	2077.35	49	147	0	0
267	882	2065644	2065.64	65	173	3	Lu756, Lu140, Lu220
181	879	2058618	2058.62	90	192	2	Lu114, Lu236
7	875	2049250	2049.25	81	205	0	0
28	875	2049250	2049.25	74	193	1	Lu344
187	863	2021146	2021.15	62	136	1	Lu025
290	816	1911072	1911.07	42	137	4	Lu850, Lu793, Lu514, Lu813
11	812	1901704	1901.7	77	165	1	Lu805
188	802	1878284	1878.28	56	137	4	Lu613, Lu684, Lu476, Lu461
102	790	1850180	1850.18	79	174	3	Lu106, Lu104, Lu105
25	776	1817392	1817.39	61	141	0	0
75	736	1723712	1723.71	63	129	1	Lu699
175	702	1644084	1644.08	40	136	3	Lu151, Lu146, Lu138
243	683	1599586	1599.59	58	130	0	0
161	677	1585534	1585.53	33	114	2	Lu728, Lu427
261	661	1548062	1548.06	58	137	2	Lu833, Lu851
35	657	1538694	1538.69	66	140	0	0
204	651	1524642	1524.64	51	119	1	Lu756
383	645	1510590	1510.59	40	137	0	0
78	641	1501222	1501.22	27	92	1	Lu628
248	638	1494196	1494.2	36	128	0	0
232	637	1491854	1491.85	55	134	0	0
158	622	1456724	1456.72	40	111	0	0
44	613	1435646	1435.65	78	151	0	0
118	613	1435646	1435.65	54	128	2	Lu113, Lu509
22	607	1421594	1421.59	53	127	0	0
141	595	1393490	1393.49	41	90	1	Lu804
202	580	1358360	1358.36	42	151	2	Lu041, Lu623
329	580	1358360	1358.36	45	118	0	0
206	574	1344308	1344.31	32	112	2	Lu209, Lu128
269	571	1337282	1337.28	57	117	0	0
230	568	1330256	1330.26	28	101	3	Lu798, Lu757, Lu235b
27	564	1320888	1320.89	75	127	1	Lu456
775	562	1316204	1316.2	39	121	1	Lu457
149	559	1309178	1309.18	34	93	0	0
406	554	1297468	1297.47	28	96	0	0
112	550	1288100	1288.1	51	103	0	0
217	549	1285758	1285.76	54	111	0	0
391	545	1276390	1276.39	26	74	0	0
88	537	1257654	1257.65	46	117	0	0
55	534	1250628	1250.63	29	113	0	0
207	534	1250628	1250.63	45	107	1	FAD3B
303	531	1243602	1243.6	23	66	0	0
353	530	1241260	1241.26	24	86	0	0
405	529	1238918	1238.92	31	89	1	FAD2B
321	527	1234234	1234.23	27	65	5	Lu325, Lu013, Lu512, Lu254, Lu785
421	524	1227208	1227.21	23	90	0	0
23	523	1224866	1224.87	38	83	0	0
380	522	1222524	1222.52	32	95	1	Lu699
221	520	1217840	1217.84	39	96	1	Lu402
280	507	1187394	1187.39	28	76	0	0
109	506	1185052	1185.05	28	103	0	0
285	499	1168658	1168.66	42	83	0	0
63	498	1166316	1166.32	43	109	0	0
100	490	1147580	1147.58	47	89	0	0
186	488	1142896	1142.9	33	104	0	0
5	484	1133528	1133.53	53	125	2	Lu685, Lu526
80	484	1133528	1133.53	58	96	0	0
45	480	1124160	1124.16	29	83	0	0
18	479	1121818	1121.82	70	127	0	0
441	469	1098398	1098.4	41	91	0	0
99	467	1093714	1093.71	33	89	0	0
164	456	1067952	1067.95	30	95	0	0
239	456	1067952	1067.95	32	93	1	Lu257
179	453	1060926	1060.93	44	79	0	0
145	450	1053900	1053.9	58	109	0	0
235	444	1039848	1039.85	14	84	0	0
205	442	1035164	1035.16	46	81	0	0
9	439	1028138	1028.14	34	85	0	0
143	435	1018770	1018.77	34	61	0	0
174	435	1018770	1018.77	30	82	0	0
355	435	1018770	1018.77	37	80	2	Lu225, Lu601
369	434	1016428	1016.43	25	74	0	0
454	432	1011744	1011.74	19	50	1	Lu557
93	423	990666	990.666	28	73	0	0
411	422	988324	988.324	20	57	0	0
53	413	967246	967.246	45	98	0	0
300	413	967246	967.246	39	73	1	Lu439
401	410	960220	960.22	18	77	3	Lu639, Lu638, Lu519
436	409	957878	957.878	26	75	2	Lu672, Lu296
134	405	948510	948.51	41	88	0	0
257	405	948510	948.51	33	73	1	Lu058
98	402	941484	941.484	18	82	0	0
170	396	927432	927.432	42	71	0	0
479	396	927432	927.432	16	64	0	0
324	394	922748	922.748	22	85	0	0
171	390	913380	913.38	25	64	0	0
91	388	908696	908.696	43	78	1	Lu361
268	382	894644	894.644	32	70	0	0
68	380	889960	889.96	27	56	0	0
325	379	887618	887.618	30	63	1	FAD2A
40	378	885276	885.276	48	96	1	Lu004
197	375	878250	878.25	31	60	0	0
42	374	875908	875.908	50	98	0	0
203	373	873566	873.566	30	63	1	Lu236
66	371	868882	868.882	43	83	0	0
306	369	864198	864.198	24	68	1	Lu206
315	365	854830	854.83	26	73	0	0
379	364	852488	852.488	20	52	0	0
62	361	845462	845.462	29	61	0	0
8	359	840778	840.778	10	59	0	0
178	355	831410	831.41	34	57	1	Lu339
29	349	817358	817.358	33	74	0	0
576	348	815016	815.016	18	49	0	0
371	347	812674	812.674	15	52	0	0
392	345	807990	807.99	17	59	1	Lu044
104	341	798622	798.622	16	55	0	0
121	336	786912	786.912	20	58	1	Lu013
201	334	782228	782.228	19	63	1	Lu381
215	329	770518	770.518	28	54	1	Lu447
115	328	768176	768.176	38	69	2	Lu450, Lu422
569	328	768176	768.176	11	46	0	0
900	327	765834	765.834	1	19	0	0
512	326	763492	763.492	22	47	0	0
140	325	761150	761.15	20	55	0	0
591	323	756466	756.466	10	44	0	0
159	320	749440	749.44	18	43	0	0
592	317	742414	742.414	14	44	0	0
287	316	740072	740.072	28	66	0	0
440	312	730704	730.704	25	48	2	Lu223, Lu510
19	311	728362	728.362	26	64	0	0
37	309	723678	723.678	30	61	1	Lu371B
281	309	723678	723.678	20	50	2	Lu449, Lu566
130	308	721336	721.336	22	52	4	Lu274B, Lu361, Lu643, Lu227
226	306	716652	716.652	18	50	2	Lu271, Lu637
43	305	714310	714.31	19	78	0	0
166	303	709626	709.626	28	69	0	0
168	299	700258	700.258	26	46	0	0
106	296	693232	693.232	22	58	1	Lu361
586	294	688548	688.548	15	39	0	0
514	292	683864	683.864	8	34	0	0
551	292	683864	683.864	10	35	2	Lu643, Lu227
475	290	679180	679.18	23	49	0	0
399	289	676838	676.838	21	43	0	0
26	288	674496	674.496	33	66	0	0
490	287	672154	672.154	16	65	0	0
233	286	669812	669.812	30	57	0	0
86	284	665128	665.128	35	53	1	Lu502
146	283	662786	662.786	28	57	0	0
620	270	632340	632.34	13	39	0	0
49	268	627656	627.656	21	63	0	0
318	266	622972	622.972	13	61	0	0
209	263	615946	615.946	27	39	0	0
34	260	608920	608.92	24	52	0	0
550	258	604236	604.236	17	37	0	0
338	257	601894	601.894	19	54	0	0
487	257	601894	601.894	12	33	0	0
519	256	599552	599.552	6	26	0	0
416	255	597210	597.21	17	47	0	0
12	253	592526	592.526	25	43	0	0
356	253	592526	592.526	11	48	0	0
560	250	585500	585.5	10	43	0	0
323	248	580816	580.816	24	66	0	0
124	247	578474	578.474	14	47	0	0
729	246	576132	576.132	4	24	0	0
316	245	573790	573.79	22	41	0	0
311	243	569106	569.106	18	50	0	0
1108	243	569106	569.106	18	46	0	0
413	242	566764	566.764	20	46	1	Lu318
50	240	562080	562.08	30	55	0	0
154	235	550370	550.37	22	41	0	0
428	231	541002	541.002	12	43	0	0
630	231	541002	541.002	17	27	0	0
536	228	533976	533.976	7	28	0	0
286	221	517582	517.582	15	26	0	0
402	221	517582	517.582	6	31	0	0
252	216	505872	505.872	9	32	0	0
295	216	505872	505.872	8	37	0	0
578	212	496504	496.504	7	21	0	0
593	211	494162	494.162	5	34	0	0
580	203	475426	475.426	6	30	1	Lu741
148	201	470742	470.742	26	47	0	0
725	198	463716	463.716	4	11	0	0
52	197	461374	461.374	20	40	0	0
3	196	459032	459.032	604	670	1	Lu850
212	193	452006	452.006	14	34	2	Lu838, Lu462
793	193	452006	452.006	4	14	0	0
94	192	449664	449.664	27	40	0	0
139	192	449664	449.664	15	36	0	0
744	191	447322	447.322	3	15	0	0
138	189	442638	442.638	19	28	0	0
431	186	435612	435.612	14	35	0	0
33	185	433270	433.27	31	46	0	0
297	185	433270	433.27	10	26	0	0
364	185	433270	433.27	12	28	0	0
596	184	430928	430.928	11	20	0	0
673	182	426244	426.244	6	23	1	Lu722B
374	181	423902	423.902	18	32	0	0
605	181	423902	423.902	9	23	0	0
361	179	419218	419.218	24	36	0	0
482	179	419218	419.218	16	29	0	0
790	179	419218	419.218	0	14	0	0
344	177	414534	414.534	8	21	0	0
409	177	414534	414.534	13	30	0	0
177	176	412192	412.192	32	49	0	0
721	175	409850	409.85	4	23	0	0
567	172	402824	402.824	4	18	0	0
488	171	400482	400.482	14	29	0	0
340	170	398140	398.14	14	27	0	0
447	169	395798	395.798	3	17	1	Lu223
282	166	388772	388.772	12	35	0	0
449	165	386430	386.43	14	26	0	0
214	163	381746	381.746	9	24	0	0
385	163	381746	381.746	12	29	0	0
701	163	381746	381.746	7	18	0	0
805	163	381746	381.746	5	11	0	0
92	162	379404	379.404	11	30	0	0
265	160	374720	374.72	17	31	0	0
645	158	370036	370.036	6	21	0	0
155	157	367694	367.694	28	43	1	Lu025
47	155	363010	363.01	19	31	0	0
731	155	363010	363.01	3	15	0	0
741	155	363010	363.01	4	16	0	0
545	154	360668	360.668	10	22	0	0
568	154	360668	360.668	8	24	0	0
830	153	358326	358.326	1	11	0	0
222	152	355984	355.984	9	24	0	0
169	151	353642	353.642	8	26	0	0
313	151	353642	353.642	16	26	0	0
542	150	351300	351.3	3	23	1	Lu445
6	149	348958	348.958	21	29	0	0
682	147	344274	344.274	6	25	0	0
410	146	341932	341.932	2	18	0	0
675	144	337248	337.248	5	18	0	0
880	143	334906	334.906	1	10	0	0
305	142	332564	332.564	10	17	0	0
845	140	327880	327.88	2	11	0	0
266	139	325538	325.538	8	19	0	0
485	139	325538	325.538	11	24	0	0
358	138	323196	323.196	9	17	0	0
503	138	323196	323.196	5	15	0	0
530	137	320854	320.854	10	17	0	0
869	137	320854	320.854	2	13	0	0
1017	136	318512	318.512	0	2	0	0
15	134	313828	313.828	17	24	0	0
711	134	313828	313.828	1	16	0	0
210	130	304460	304.46	13	20	0	0
733	130	304460	304.46	3	16	0	0
724	128	299776	299.776	6	25	0	0
126	125	292750	292.75	4	19	0	0
660	125	292750	292.75	3	20	0	0
736	124	290408	290.408	6	10	1	Lu265
57	123	288066	288.066	4	26	0	0
125	122	285724	285.724	14	23	0	0
135	122	285724	285.724	9	20	0	0
622	122	285724	285.724	6	15	0	0
930	122	285724	285.724	2	6	0	0
237	121	283382	283.382	14	21	0	0
320	121	283382	283.382	1	14	0	0
546	121	283382	283.382	5	20	0	0
692	121	283382	283.382	6	18	0	0
690	120	281040	281.04	5	16	0	0
131	119	278698	278.698	14	25	0	0
497	119	278698	278.698	0	12	0	0
676	119	278698	278.698	1	11	0	0
1111	119	278698	278.698	1	2	0	0
1118	119	278698	278.698	5	13	0	0
107	117	274014	274.014	13	19	0	0
795	117	274014	274.014	2	8	0	0
477	114	266988	266.988	4	15	0	0
612	114	266988	266.988	6	13	0	0
794	114	266988	266.988	4	12	0	0
813	112	262304	262.304	2	5	0	0
425	108	252936	252.936	7	13	0	0
659	108	252936	252.936	5	16	0	0
865	108	252936	252.936	2	3	0	0
414	106	248252	248.252	0	17	0	0
537	106	248252	248.252	7	11	0	0
783	106	248252	248.252	1	10	0	0
933	106	248252	248.252	0	3	0	0
559	103	241226	241.226	3	13	0	0
1007	103	241226	241.226	1	4	0	0
274	102	238884	238.884	9	18	0	0
757	100	234200	234.2	4	14	0	0
780	99	231858	231.858	3	9	0	0
929	99	231858	231.858	1	8	0	0
1031	99	231858	231.858	0	2	0	0
1048	98	229516	229.516	1	3	0	0
708	97	227174	227.174	3	7	0	0
841	97	227174	227.174	2	14	1	Lu283
432	96	224832	224.832	6	10	0	0
734	96	224832	224.832	1	7	0	0
677	95	222490	222.49	4	10	0	0
924	95	222490	222.49	3	5	0	0
468	94	220148	220.148	7	11	0	0
544	94	220148	220.148	7	12	0	0
647	94	220148	220.148	1	10	0	0
654	93	217806	217.806	2	14	0	0
815	93	217806	217.806	3	10	0	0
727	90	210780	210.78	5	9	0	0
887	88	206096	206.096	1	7	0	0
655	87	203754	203.754	0	10	0	0
517	86	201412	201.412	6	10	0	0
828	85	199070	199.07	1	7	0	0
831	85	199070	199.07	1	8	0	0
299	84	196728	196.728	2	17	0	0
771	84	196728	196.728	1	8	0	0
649	82	192044	192.044	2	9	0	0
848	81	189702	189.702	2	5	0	0
1016	81	189702	189.702	1	2	0	0
856	79	185018	185.018	0	5	0	0
932	79	185018	185.018	0	4	0	0
833	77	180334	180.334	2	7	0	0
972	77	180334	180.334	0	2	0	0
1028	77	180334	180.334	1	2	0	0
796	76	177992	177.992	3	5	0	0
925	76	177992	177.992	2	10	0	0
968	76	177992	177.992	0	2	0	0
824	75	175650	175.65	2	5	0	0
921	74	173308	173.308	1	2	0	0
719	73	170966	170.966	3	13	0	0
971	73	170966	170.966	0	3	0	0
855	72	168624	168.624	2	4	0	0
973	71	166282	166.282	1	2	0	0
1043	71	166282	166.282	0	2	0	0
878	68	159256	159.256	0	4	0	0
864	67	156914	156.914	1	8	0	0
897	67	156914	156.914	1	7	0	0
985	67	156914	156.914	1	2	0	0
911	65	152230	152.23	3	9	0	0
959	65	152230	152.23	1	2	0	0
945	64	149888	149.888	0	3	0	0
1006	64	149888	149.888	1	2	0	0
1052	64	149888	149.888	0	2	0	0
1001	63	147546	147.546	0	2	0	0
816	62	145204	145.204	2	5	1	Lu757
867	62	145204	145.204	2	3	0	0
884	62	145204	145.204	1	3	0	0
889	62	145204	145.204	0	7	0	0
1008	61	142862	142.862	0	3	0	0
917	60	140520	140.52	1	3	0	0
990	60	140520	140.52	0	2	0	0
1053	60	140520	140.52	1	2	0	0
882	59	138178	138.178	1	9	0	0
998	59	138178	138.178	1	3	0	0
937	57	133494	133.494	2	3	0	0
842	56	131152	131.152	2	4	0	0
1013	56	131152	131.152	0	2	0	0
877	55	128810	128.81	2	3	0	0
1025	53	124126	124.126	0	3	0	0
1067	53	124126	124.126	0	2	0	0
1073	53	124126	124.126	1	2	0	0
870	51	119442	119.442	1	4	0	0
1058	50	117100	117.1	1	2	0	0
1069	50	117100	117.1	0	2	0	0
1084	50	117100	117.1	0	2	0	0
958	48	112416	112.416	0	3	0	0
1005	47	110074	110.074	0	3	0	0
922	46	107732	107.732	2	3	0	0
996	46	107732	107.732	0	4	0	0
1109	45	105390	105.39	1	3	0	0
1064	43	100706	100.706	0	2	0	0
1082	42	98364	98.364	0	2	0	0
1087	42	98364	98.364	0	2	0	0
1011	40	93680	93.68	0	5	0	0
1063	40	93680	93.68	1	2	0	0
1089	40	93680	93.68	0	2	0	0
1010	37	86654	86.654	0	3	0	0
1077	35	81970	81.97	1	2	0	0
1078	31	72602	72.602	0	2	0	0
963	29	67918	67.918	1	4	0	0
1094	22	51524	51.524	0	2	0	0
976	14	32788	32.788	3	4	0	0
1092	14	32788	32.788	1	2	0	0
Total	157213	368192846	368193

## Sheet: Sheet4
Contig Number	Length (CB Units)	Estimated length in bp	Estimated length in kb	Number of buried clones	Total number of clones	Number of genetic markers	Name of genetic markers
1017	136	318512	318.512	0	2	0	0
1111	119	278698	278.698	1	2	0	0
1031	99	231858	231.858	0	2	0	0
1016	81	189702	189.702	1	2	0	0
972	77	180334	180.334	0	2	0	0
1028	77	180334	180.334	1	2	0	0
968	76	177992	177.992	0	2	0	0
921	74	173308	173.308	1	2	0	0
973	71	166282	166.282	1	2	0	0
1043	71	166282	166.282	0	2	0	0
985	67	156914	156.914	1	2	0	0
959	65	152230	152.23	1	2	0	0
1006	64	149888	149.888	1	2	0	0
1052	64	149888	149.888	0	2	0	0
1001	63	147546	147.546	0	2	0	0
990	60	140520	140.52	0	2	0	0
1053	60	140520	140.52	1	2	0	0
1013	56	131152	131.152	0	2	0	0
1067	53	124126	124.126	0	2	0	0
1073	53	124126	124.126	1	2	0	0
1058	50	117100	117.1	1	2	0	0
1069	50	117100	117.1	0	2	0	0
1084	50	117100	117.1	0	2	0	0
1064	43	100706	100.706	0	2	0	0
1082	42	98364	98.364	0	2	0	0
1087	42	98364	98.364	0	2	0	0
1063	40	93680	93.68	1	2	0	0
1089	40	93680	93.68	0	2	0	0
1077	35	81970	81.97	1	2	0	0
1078	31	72602	72.602	0	2	0	0
1094	22	51524	51.524	0	2	0	0
1092	14	32788	32.788	1	2	0	0
865	108	252936	252.936	2	3	0	0
933	106	248252	248.252	0	3	0	0
1048	98	229516	229.516	1	3	0	0
971	73	170966	170.966	0	3	0	0
945	64	149888	149.888	0	3	0	0
867	62	145204	145.204	2	3	0	0
884	62	145204	145.204	1	3	0	0
1008	61	142862	142.862	0	3	0	0
917	60	140520	140.52	1	3	0	0
998	59	138178	138.178	1	3	0	0
937	57	133494	133.494	2	3	0	0
877	55	128810	128.81	2	3	0	0
1025	53	124126	124.126	0	3	0	0
958	48	112416	112.416	0	3	0	0
1005	47	110074	110.074	0	3	0	0
922	46	107732	107.732	2	3	0	0
1109	45	105390	105.39	1	3	0	0
1010	37	86654	86.654	0	3	0	0
1007	103	241226	241.226	1	4	0	0
932	79	185018	185.018	0	4	0	0
855	72	168624	168.624	2	4	0	0
878	68	159256	159.256	0	4	0	0
842	56	131152	131.152	2	4	0	0
870	51	119442	119.442	1	4	0	0
996	46	107732	107.732	0	4	0	0
963	29	67918	67.918	1	4	0	0
976	14	32788	32.788	3	4	0	0
813	112	262304	262.304	2	5	0	0
924	95	222490	222.49	3	5	0	0
848	81	189702	189.702	2	5	0	0
856	79	185018	185.018	0	5	0	0
796	76	177992	177.992	3	5	0	0
824	75	175650	175.65	2	5	0	0
816	62	145204	145.204	2	5	1	Lu757
1011	40	93680	93.68	0	5	0	0
930	122	285724	285.724	2	6	0	0
708	97	227174	227.174	3	7	0	0
734	96	224832	224.832	1	7	0	0
887	88	206096	206.096	1	7	0	0
828	85	199070	199.07	1	7	0	0
833	77	180334	180.334	2	7	0	0
897	67	156914	156.914	1	7	0	0
889	62	145204	145.204	0	7	0	0
795	117	274014	274.014	2	8	0	0
929	99	231858	231.858	1	8	0	0
831	85	199070	199.07	1	8	0	0
771	84	196728	196.728	1	8	0	0
864	67	156914	156.914	1	8	0	0
780	99	231858	231.858	3	9	0	0
727	90	210780	210.78	5	9	0	0
649	82	192044	192.044	2	9	0	0
911	65	152230	152.23	3	9	0	0
882	59	138178	138.178	1	9	0	0
880	143	334906	334.906	1	10	0	0
736	124	290408	290.408	6	10	1	Lu265
783	106	248252	248.252	1	10	0	0
432	96	224832	224.832	6	10	0	0
677	95	222490	222.49	4	10	0	0
647	94	220148	220.148	1	10	0	0
815	93	217806	217.806	3	10	0	0
655	87	203754	203.754	0	10	0	0
517	86	201412	201.412	6	10	0	0
925	76	177992	177.992	2	10	0	0
725	198	463716	463.716	4	11	0	0
805	163	381746	381.746	5	11	0	0
830	153	358326	358.326	1	11	0	0
845	140	327880	327.88	2	11	0	0
676	119	278698	278.698	1	11	0	0
537	106	248252	248.252	7	11	0	0
468	94	220148	220.148	7	11	0	0
497	119	278698	278.698	0	12	0	0
794	114	266988	266.988	4	12	0	0
544	94	220148	220.148	7	12	0	0
869	137	320854	320.854	2	13	0	0
1118	119	278698	278.698	5	13	0	0
612	114	266988	266.988	6	13	0	0
425	108	252936	252.936	7	13	0	0
559	103	241226	241.226	3	13	0	0
719	73	170966	170.966	3	13	0	0
793	193	452006	452.006	4	14	0	0
790	179	419218	419.218	0	14	0	0
320	121	283382	283.382	1	14	0	0
757	100	234200	234.2	4	14	0	0
841	97	227174	227.174	2	14	1	Lu283
654	93	217806	217.806	2	14	0	0
744	191	447322	447.322	3	15	0	0
731	155	363010	363.01	3	15	0	0
503	138	323196	323.196	5	15	0	0
622	122	285724	285.724	6	15	0	0
477	114	266988	266.988	4	15	0	0
741	155	363010	363.01	4	16	0	0
711	134	313828	313.828	1	16	0	0
733	130	304460	304.46	3	16	0	0
690	120	281040	281.04	5	16	0	0
659	108	252936	252.936	5	16	0	0
447	169	395798	395.798	3	17	1	Lu223
305	142	332564	332.564	10	17	0	0
358	138	323196	323.196	9	17	0	0
530	137	320854	320.854	10	17	0	0
414	106	248252	248.252	0	17	0	0
299	84	196728	196.728	2	17	0	0
567	172	402824	402.824	4	18	0	0
701	163	381746	381.746	7	18	0	0
410	146	341932	341.932	2	18	0	0
675	144	337248	337.248	5	18	0	0
692	121	283382	283.382	6	18	0	0
274	102	238884	238.884	9	18	0	0
900	327	765834	765.834	1	19	0	0
266	139	325538	325.538	8	19	0	0
126	125	292750	292.75	4	19	0	0
107	117	274014	274.014	13	19	0	0
596	184	430928	430.928	11	20	0	0
210	130	304460	304.46	13	20	0	0
660	125	292750	292.75	3	20	0	0
135	122	285724	285.724	9	20	0	0
546	121	283382	283.382	5	20	0	0
578	212	496504	496.504	7	21	0	0
344	177	414534	414.534	8	21	0	0
645	158	370036	370.036	6	21	0	0
237	121	283382	283.382	14	21	0	0
545	154	360668	360.668	10	22	0	0
673	182	426244	426.244	6	23	1	Lu722B
605	181	423902	423.902	9	23	0	0
721	175	409850	409.85	4	23	0	0
542	150	351300	351.3	3	23	1	Lu445
125	122	285724	285.724	14	23	0	0
729	246	576132	576.132	4	24	0	0
214	163	381746	381.746	9	24	0	0
568	154	360668	360.668	8	24	0	0
222	152	355984	355.984	9	24	0	0
485	139	325538	325.538	11	24	0	0
15	134	313828	313.828	17	24	0	0
682	147	344274	344.274	6	25	0	0
724	128	299776	299.776	6	25	0	0
131	119	278698	278.698	14	25	0	0
519	256	599552	599.552	6	26	0	0
286	221	517582	517.582	15	26	0	0
297	185	433270	433.27	10	26	0	0
449	165	386430	386.43	14	26	0	0
169	151	353642	353.642	8	26	0	0
313	151	353642	353.642	16	26	0	0
57	123	288066	288.066	4	26	0	0
630	231	541002	541.002	17	27	0	0
340	170	398140	398.14	14	27	0	0
536	228	533976	533.976	7	28	0	0
138	189	442638	442.638	19	28	0	0
364	185	433270	433.27	12	28	0	0
482	179	419218	419.218	16	29	0	0
488	171	400482	400.482	14	29	0	0
385	163	381746	381.746	12	29	0	0
6	149	348958	348.958	21	29	0	0
580	203	475426	475.426	6	30	1	Lu741
409	177	414534	414.534	13	30	0	0
92	162	379404	379.404	11	30	0	0
402	221	517582	517.582	6	31	0	0
265	160	374720	374.72	17	31	0	0
47	155	363010	363.01	19	31	0	0
252	216	505872	505.872	9	32	0	0
374	181	423902	423.902	18	32	0	0
487	257	601894	601.894	12	33	0	0
514	292	683864	683.864	8	34	0	0
593	211	494162	494.162	5	34	0	0
212	193	452006	452.006	14	34	2	Lu838, Lu462
551	292	683864	683.864	10	35	2	Lu643, Lu227
431	186	435612	435.612	14	35	0	0
282	166	388772	388.772	12	35	0	0
139	192	449664	449.664	15	36	0	0
361	179	419218	419.218	24	36	0	0
550	258	604236	604.236	17	37	0	0
295	216	505872	505.872	8	37	0	0
586	294	688548	688.548	15	39	0	0
620	270	632340	632.34	13	39	0	0
209	263	615946	615.946	27	39	0	0
52	197	461374	461.374	20	40	0	0
94	192	449664	449.664	27	40	0	0
316	245	573790	573.79	22	41	0	0
154	235	550370	550.37	22	41	0	0
159	320	749440	749.44	18	43	0	0
399	289	676838	676.838	21	43	0	0
12	253	592526	592.526	25	43	0	0
560	250	585500	585.5	10	43	0	0
428	231	541002	541.002	12	43	0	0
155	157	367694	367.694	28	43	1	Lu025
591	323	756466	756.466	10	44	0	0
592	317	742414	742.414	14	44	0	0
569	328	768176	768.176	11	46	0	0
168	299	700258	700.258	26	46	0	0
1108	243	569106	569.106	18	46	0	0
413	242	566764	566.764	20	46	1	Lu318
33	185	433270	433.27	31	46	0	0
512	326	763492	763.492	22	47	0	0
416	255	597210	597.21	17	47	0	0
124	247	578474	578.474	14	47	0	0
148	201	470742	470.742	26	47	0	0
440	312	730704	730.704	25	48	2	Lu223, Lu510
356	253	592526	592.526	11	48	0	0
576	348	815016	815.016	18	49	0	0
475	290	679180	679.18	23	49	0	0
177	176	412192	412.192	32	49	0	0
454	432	1011744	1011.74	19	50	1	Lu557
281	309	723678	723.678	20	50	2	Lu449, Lu566
226	306	716652	716.652	18	50	2	Lu271, Lu637
311	243	569106	569.106	18	50	0	0
379	364	852488	852.488	20	52	0	0
371	347	812674	812.674	15	52	0	0
130	308	721336	721.336	22	52	4	Lu274B, Lu361, Lu643, Lu227
34	260	608920	608.92	24	52	0	0
86	284	665128	665.128	35	53	1	Lu502
215	329	770518	770.518	28	54	1	Lu447
338	257	601894	601.894	19	54	0	0
104	341	798622	798.622	16	55	0	0
140	325	761150	761.15	20	55	0	0
50	240	562080	562.08	30	55	0	0
68	380	889960	889.96	27	56	0	0
411	422	988324	988.324	20	57	0	0
178	355	831410	831.41	34	57	1	Lu339
233	286	669812	669.812	30	57	0	0
146	283	662786	662.786	28	57	0	0
121	336	786912	786.912	20	58	1	Lu013
106	296	693232	693.232	22	58	1	Lu361
8	359	840778	840.778	10	59	0	0
392	345	807990	807.99	17	59	1	Lu044
197	375	878250	878.25	31	60	0	0
143	435	1018770	1018.77	34	61	0	0
62	361	845462	845.462	29	61	0	0
37	309	723678	723.678	30	61	1	Lu371B
318	266	622972	622.972	13	61	0	0
325	379	887618	887.618	30	63	1	FAD2A
203	373	873566	873.566	30	63	1	Lu236
201	334	782228	782.228	19	63	1	Lu381
49	268	627656	627.656	21	63	0	0
479	396	927432	927.432	16	64	0	0
171	390	913380	913.38	25	64	0	0
19	311	728362	728.362	26	64	0	0
321	527	1234234	1234.23	27	65	5	Lu325, Lu013, Lu512, Lu254, Lu785
490	287	672154	672.154	16	65	0	0
303	531	1243602	1243.6	23	66	0	0
287	316	740072	740.072	28	66	0	0
26	288	674496	674.496	33	66	0	0
323	248	580816	580.816	24	66	0	0
306	369	864198	864.198	24	68	1	Lu206
115	328	768176	768.176	38	69	2	Lu450, Lu422
166	303	709626	709.626	28	69	0	0
268	382	894644	894.644	32	70	0	0
170	396	927432	927.432	42	71	0	0
93	423	990666	990.666	28	73	0	0
300	413	967246	967.246	39	73	1	Lu439
257	405	948510	948.51	33	73	1	Lu058
315	365	854830	854.83	26	73	0	0
391	545	1276390	1276.39	26	74	0	0
369	434	1016428	1016.43	25	74	0	0
29	349	817358	817.358	33	74	0	0
436	409	957878	957.878	26	75	2	Lu672, Lu296
280	507	1187394	1187.39	28	76	0	0
401	410	960220	960.22	18	77	3	Lu639, Lu638, Lu519
91	388	908696	908.696	43	78	1	Lu361
43	305	714310	714.31	19	78	0	0
179	453	1060926	1060.93	44	79	0	0
355	435	1018770	1018.77	37	80	2	Lu225, Lu601
205	442	1035164	1035.16	46	81	0	0
174	435	1018770	1018.77	30	82	0	0
98	402	941484	941.484	18	82	0	0
23	523	1224866	1224.87	38	83	0	0
285	499	1168658	1168.66	42	83	0	0
45	480	1124160	1124.16	29	83	0	0
66	371	868882	868.882	43	83	0	0
235	444	1039848	1039.85	14	84	0	0
9	439	1028138	1028.14	34	85	0	0
324	394	922748	922.748	22	85	0	0
353	530	1241260	1241.26	24	86	0	0
134	405	948510	948.51	41	88	0	0
405	529	1238918	1238.92	31	89	1	FAD2B
100	490	1147580	1147.58	47	89	0	0
99	467	1093714	1093.71	33	89	0	0
141	595	1393490	1393.49	41	90	1	Lu804
421	524	1227208	1227.21	23	90	0	0
441	469	1098398	1098.4	41	91	0	0
78	641	1501222	1501.22	27	92	1	Lu628
149	559	1309178	1309.18	34	93	0	0
239	456	1067952	1067.95	32	93	1	Lu257
380	522	1222524	1222.52	32	95	1	Lu699
164	456	1067952	1067.95	30	95	0	0
406	554	1297468	1297.47	28	96	0	0
221	520	1217840	1217.84	39	96	1	Lu402
80	484	1133528	1133.53	58	96	0	0
40	378	885276	885.276	48	96	1	Lu004
53	413	967246	967.246	45	98	0	0
42	374	875908	875.908	50	98	0	0
230	568	1330256	1330.26	28	101	3	Lu798, Lu757, Lu235b
112	550	1288100	1288.1	51	103	0	0
109	506	1185052	1185.05	28	103	0	0
186	488	1142896	1142.9	33	104	0	0
207	534	1250628	1250.63	45	107	1	FAD3B
63	498	1166316	1166.32	43	109	0	0
145	450	1053900	1053.9	58	109	0	0
158	622	1456724	1456.72	40	111	0	0
217	549	1285758	1285.76	54	111	0	0
206	574	1344308	1344.31	32	112	2	Lu209, Lu128
55	534	1250628	1250.63	29	113	0	0
161	677	1585534	1585.53	33	114	2	Lu728, Lu427
269	571	1337282	1337.28	57	117	0	0
88	537	1257654	1257.65	46	117	0	0
329	580	1358360	1358.36	45	118	0	0
204	651	1524642	1524.64	51	119	1	Lu756
775	562	1316204	1316.2	39	121	1	Lu457
5	484	1133528	1133.53	53	125	2	Lu685, Lu526
22	607	1421594	1421.59	53	127	0	0
27	564	1320888	1320.89	75	127	1	Lu456
18	479	1121818	1121.82	70	127	0	0
248	638	1494196	1494.2	36	128	0	0
118	613	1435646	1435.65	54	128	2	Lu113, Lu509
75	736	1723712	1723.71	63	129	1	Lu699
243	683	1599586	1599.59	58	130	0	0
400	977	2288134	2288.13	53	134	1	Lu658
232	637	1491854	1491.85	55	134	0	0
187	863	2021146	2021.15	62	136	1	Lu025
175	702	1644084	1644.08	40	136	3	Lu151, Lu146, Lu138
290	816	1911072	1911.07	42	137	4	Lu850, Lu793, Lu514, Lu813
188	802	1878284	1878.28	56	137	4	Lu613, Lu684, Lu476, Lu461
261	661	1548062	1548.06	58	137	2	Lu833, Lu851
383	645	1510590	1510.59	40	137	0	0
35	657	1538694	1538.69	66	140	0	0
25	776	1817392	1817.39	61	141	0	0
242	925	2166350	2166.35	49	142	0	0
85	887	2077354	2077.35	49	147	0	0
44	613	1435646	1435.65	78	151	0	0
202	580	1358360	1358.36	42	151	2	Lu041, Lu623
101	980	2295160	2295.16	75	152	2	Lu342, Lu786
444	968	2267056	2267.06	51	152	1	Lu013
59	909	2128878	2128.88	42	152	0	0
231	891	2086722	2086.72	66	153	0	0
71	919	2152298	2152.3	75	164	1	Lu668
11	812	1901704	1901.7	77	165	1	Lu805
60	1058	2477836	2477.84	79	167	0	0
267	882	2065644	2065.64	65	173	3	Lu756, Lu140, Lu220
102	790	1850180	1850.18	79	174	3	Lu106, Lu104, Lu105
32	932	2182744	2182.74	65	179	2	Lu273, Lu361
38	919	2152298	2152.3	78	181	0	0
89	890	2084380	2084.38	85	182	1	Lu701
31	1032	2416944	2416.94	67	183	0	0
190	1016	2379472	2379.47	84	187	0	0
103	902	2112484	2112.48	84	189	0	0
181	879	2058618	2058.62	90	192	2	Lu114, Lu236
28	875	2049250	2049.25	74	193	1	Lu344
30	1061	2484862	2484.86	91	194	1	Lu266
113	1013	2372446	2372.45	77	199	0	0
46	1029	2409918	2409.92	67	203	1	Lu178
79	1211	2836162	2836.16	77	205	5	Lu741, Lu675, Lu511, Lu260, Lu402
7	875	2049250	2049.25	81	205	0	0
275	1206	2824452	2824.45	65	206	0	0
196	1089	2550438	2550.44	76	206	0	0
77	1034	2421628	2421.63	86	211	2	Lu526, Lu519
84	1201	2812742	2812.74	81	212	2	44E4, FAD3A
76	1049	2456758	2456.76	107	219	1	Lu682
41	985	2306870	2306.87	98	219	0	0
81	1086	2543412	2543.41	94	220	0	0
119	1113	2606646	2606.65	79	222	1	Lu699
20	1246	2918132	2918.13	82	223	1	Lu650
39	1283	3004786	3004.79	99	227	1	Lu125
36	1073	2512966	2512.97	90	227	1	Lu744
51	1047	2452074	2452.07	98	234	2	Lu299, Lu796
70	1250	2927500	2927.5	107	241	0	0
1	1112	2604304	2604.3	101	242	1	Lu129
74	1032	2416944	2416.94	117	242	1	Lu223
10	1152	2697984	2697.98	117	243	0	0
160	1131	2648802	2648.8	93	246	1	Lu747
90	1176	2754192	2754.19	90	247	0	0
137	1492	3494264	3494.26	102	256	1	Lu458
150	1093	2559806	2559.81	80	256	2	Lu821, Lu774
14	925	2166350	2166.35	113	261	0	0
97	1519	3557498	3557.5	105	263	1	Lu263
82	1363	3192146	3192.15	106	265	0	0
73	1103	2583226	2583.23	106	265	2	Lu439, Lu613
58	1376	3222592	3222.59	98	273	2	Lu652, Lu738
2	1239	2901738	2901.74	162	288	2	SAD2, SAD1
61	1517	3552814	3552.81	129	295	2	Lu801, Lu373
16	1544	3616048	3616.05	128	325	2	Lu373, Lu139
24	1710	4004820	4004.82	125	329	0	0
111	1846	4323332	4323.33	162	356	2	Lu575, Lu083B
4	1594	3733148	3733.15	153	357	2	Lu824, Lu532
108	1730	4051660	4051.66	171	383	1	Lu595
156	2200	5152400	5152.4	170	413	1	Lu787b
21	2375	5562250	5562.25	176	437	2	Lu197, Lu318
3	196	459032	459.032	604	670	1	Lu850
Total	157213	368192846	368193

## Sheet: Sheet2
Additional File 1.Table S1: Final Physical map of flax
Contig Number	Length (CB Units)	Estimated length in bp	Estimated length in kb	Number of buried clones	Total number of clones	Number of genetic markers	Name of genetic markers
1092	14	32788	32.788	1	2	0	0
976	14	32788	32.788	3	4	0	0
1094	22	51524	51.524	0	2	0	0
963	29	67918	67.918	1	4	0	0
1078	31	72602	72.602	0	2	0	0
1077	35	81970	81.97	1	2	0	0
1010	37	86654	86.654	0	3	0	0
1063	40	93680	93.68	1	2	0	0
1089	40	93680	93.68	0	2	0	0
1011	40	93680	93.68	0	5	0	0
1082	42	98364	98.364	0	2	0	0
1087	42	98364	98.364	0	2	0	0
1064	43	100706	100.706	0	2	0	0
1109	45	105390	105.39	1	3	0	0
922	46	107732	107.732	2	3	0	0
996	46	107732	107.732	0	4	0	0
1005	47	110074	110.074	0	3	0	0
958	48	112416	112.416	0	3	0	0
1058	50	117100	117.1	1	2	0	0
1069	50	117100	117.1	0	2	0	0
1084	50	117100	117.1	0	2	0	0
870	51	119442	119.442	1	4	0	0
1067	53	124126	124.126	0	2	0	0
1073	53	124126	124.126	1	2	0	0
1025	53	124126	124.126	0	3	0	0
877	55	128810	128.81	2	3	0	0
1013	56	131152	131.152	0	2	0	0
842	56	131152	131.152	2	4	0	0
937	57	133494	133.494	2	3	0	0
998	59	138178	138.178	1	3	0	0
882	59	138178	138.178	1	9	0	0
990	60	140520	140.52	0	2	0	0
1053	60	140520	140.52	1	2	0	0
917	60	140520	140.52	1	3	0	0
1008	61	142862	142.862	0	3	0	0
867	62	145204	145.204	2	3	0	0
884	62	145204	145.204	1	3	0	0
816	62	145204	145.204	2	5	1	Lu757
889	62	145204	145.204	0	7	0	0
1001	63	147546	147.546	0	2	0	0
1006	64	149888	149.888	1	2	0	0
1052	64	149888	149.888	0	2	0	0
945	64	149888	149.888	0	3	0	0
959	65	152230	152.23	1	2	0	0
911	65	152230	152.23	3	9	0	0
985	67	156914	156.914	1	2	0	0
897	67	156914	156.914	1	7	0	0
864	67	156914	156.914	1	8	0	0
878	68	159256	159.256	0	4	0	0
973	71	166282	166.282	1	2	0	0
1043	71	166282	166.282	0	2	0	0
855	72	168624	168.624	2	4	0	0
971	73	170966	170.966	0	3	0	0
719	73	170966	170.966	3	13	0	0
921	74	173308	173.308	1	2	0	0
824	75	175650	175.65	2	5	0	0
968	76	177992	177.992	0	2	0	0
796	76	177992	177.992	3	5	0	0
925	76	177992	177.992	2	10	0	0
972	77	180334	180.334	0	2	0	0
1028	77	180334	180.334	1	2	0	0
833	77	180334	180.334	2	7	0	0
932	79	185018	185.018	0	4	0	0
856	79	185018	185.018	0	5	0	0
1016	81	189702	189.702	1	2	0	0
848	81	189702	189.702	2	5	0	0
649	82	192044	192.044	2	9	0	0
771	84	196728	196.728	1	8	0	0
299	84	196728	196.728	2	17	0	0
828	85	199070	199.07	1	7	0	0
831	85	199070	199.07	1	8	0	0
517	86	201412	201.412	6	10	0	0
655	87	203754	203.754	0	10	0	0
887	88	206096	206.096	1	7	0	0
727	90	210780	210.78	5	9	0	0
815	93	217806	217.806	3	10	0	0
654	93	217806	217.806	2	14	0	0
647	94	220148	220.148	1	10	0	0
468	94	220148	220.148	7	11	0	0
544	94	220148	220.148	7	12	0	0
924	95	222490	222.49	3	5	0	0
677	95	222490	222.49	4	10	0	0
734	96	224832	224.832	1	7	0	0
432	96	224832	224.832	6	10	0	0
708	97	227174	227.174	3	7	0	0
841	97	227174	227.174	2	14	1	Lu283
1048	98	229516	229.516	1	3	0	0
1031	99	231858	231.858	0	2	0	0
929	99	231858	231.858	1	8	0	0
780	99	231858	231.858	3	9	0	0
757	100	234200	234.2	4	14	0	0
274	102	238884	238.884	9	18	0	0
1007	103	241226	241.226	1	4	0	0
559	103	241226	241.226	3	13	0	0
933	106	248252	248.252	0	3	0	0
783	106	248252	248.252	1	10	0	0
537	106	248252	248.252	7	11	0	0
414	106	248252	248.252	0	17	0	0
865	108	252936	252.936	2	3	0	0
425	108	252936	252.936	7	13	0	0
659	108	252936	252.936	5	16	0	0
813	112	262304	262.304	2	5	0	0
794	114	266988	266.988	4	12	0	0
612	114	266988	266.988	6	13	0	0
477	114	266988	266.988	4	15	0	0
795	117	274014	274.014	2	8	0	0
107	117	274014	274.014	13	19	0	0
1111	119	278698	278.698	1	2	0	0
676	119	278698	278.698	1	11	0	0
497	119	278698	278.698	0	12	0	0
1118	119	278698	278.698	5	13	0	0
131	119	278698	278.698	14	25	0	0
690	120	281040	281.04	5	16	0	0
320	121	283382	283.382	1	14	0	0
692	121	283382	283.382	6	18	0	0
546	121	283382	283.382	5	20	0	0
237	121	283382	283.382	14	21	0	0
930	122	285724	285.724	2	6	0	0
622	122	285724	285.724	6	15	0	0
135	122	285724	285.724	9	20	0	0
125	122	285724	285.724	14	23	0	0
57	123	288066	288.066	4	26	0	0
736	124	290408	290.408	6	10	1	Lu265
126	125	292750	292.75	4	19	0	0
660	125	292750	292.75	3	20	0	0
724	128	299776	299.776	6	25	0	0
733	130	304460	304.46	3	16	0	0
210	130	304460	304.46	13	20	0	0
711	134	313828	313.828	1	16	0	0
15	134	313828	313.828	17	24	0	0
1017	136	318512	318.512	0	2	0	0
869	137	320854	320.854	2	13	0	0
530	137	320854	320.854	10	17	0	0
503	138	323196	323.196	5	15	0	0
358	138	323196	323.196	9	17	0	0
266	139	325538	325.538	8	19	0	0
485	139	325538	325.538	11	24	0	0
845	140	327880	327.88	2	11	0	0
305	142	332564	332.564	10	17	0	0
880	143	334906	334.906	1	10	0	0
675	144	337248	337.248	5	18	0	0
410	146	341932	341.932	2	18	0	0
682	147	344274	344.274	6	25	0	0
6	149	348958	348.958	21	29	0	0
542	150	351300	351.3	3	23	1	Lu445
169	151	353642	353.642	8	26	0	0
313	151	353642	353.642	16	26	0	0
222	152	355984	355.984	9	24	0	0
830	153	358326	358.326	1	11	0	0
545	154	360668	360.668	10	22	0	0
568	154	360668	360.668	8	24	0	0
731	155	363010	363.01	3	15	0	0
741	155	363010	363.01	4	16	0	0
47	155	363010	363.01	19	31	0	0
155	157	367694	367.694	28	43	1	Lu025
645	158	370036	370.036	6	21	0	0
265	160	374720	374.72	17	31	0	0
92	162	379404	379.404	11	30	0	0
805	163	381746	381.746	5	11	0	0
701	163	381746	381.746	7	18	0	0
214	163	381746	381.746	9	24	0	0
385	163	381746	381.746	12	29	0	0
449	165	386430	386.43	14	26	0	0
282	166	388772	388.772	12	35	0	0
447	169	395798	395.798	3	17	1	Lu223
340	170	398140	398.14	14	27	0	0
488	171	400482	400.482	14	29	0	0
567	172	402824	402.824	4	18	0	0
721	175	409850	409.85	4	23	0	0
177	176	412192	412.192	32	49	0	0
344	177	414534	414.534	8	21	0	0
409	177	414534	414.534	13	30	0	0
790	179	419218	419.218	0	14	0	0
482	179	419218	419.218	16	29	0	0
361	179	419218	419.218	24	36	0	0
605	181	423902	423.902	9	23	0	0
374	181	423902	423.902	18	32	0	0
673	182	426244	426.244	6	23	1	Lu722B
596	184	430928	430.928	11	20	0	0
297	185	433270	433.27	10	26	0	0
364	185	433270	433.27	12	28	0	0
33	185	433270	433.27	31	46	0	0
431	186	435612	435.612	14	35	0	0
138	189	442638	442.638	19	28	0	0
744	191	447322	447.322	3	15	0	0
139	192	449664	449.664	15	36	0	0
94	192	449664	449.664	27	40	0	0
793	193	452006	452.006	4	14	0	0
212	193	452006	452.006	14	34	2	Lu838, Lu462
3	196	459032	459.032	604	670	1	Lu850
52	197	461374	461.374	20	40	0	0
725	198	463716	463.716	4	11	0	0
148	201	470742	470.742	26	47	0	0
580	203	475426	475.426	6	30	1	Lu741
593	211	494162	494.162	5	34	0	0
578	212	496504	496.504	7	21	0	0
252	216	505872	505.872	9	32	0	0
295	216	505872	505.872	8	37	0	0
286	221	517582	517.582	15	26	0	0
402	221	517582	517.582	6	31	0	0
536	228	533976	533.976	7	28	0	0
630	231	541002	541.002	17	27	0	0
428	231	541002	541.002	12	43	0	0
154	235	550370	550.37	22	41	0	0
50	240	562080	562.08	30	55	0	0
413	242	566764	566.764	20	46	1	Lu318
1108	243	569106	569.106	18	46	0	0
311	243	569106	569.106	18	50	0	0
316	245	573790	573.79	22	41	0	0
729	246	576132	576.132	4	24	0	0
124	247	578474	578.474	14	47	0	0
323	248	580816	580.816	24	66	0	0
560	250	585500	585.5	10	43	0	0
12	253	592526	592.526	25	43	0	0
356	253	592526	592.526	11	48	0	0
416	255	597210	597.21	17	47	0	0
519	256	599552	599.552	6	26	0	0
487	257	601894	601.894	12	33	0	0
338	257	601894	601.894	19	54	0	0
550	258	604236	604.236	17	37	0	0
34	260	608920	608.92	24	52	0	0
209	263	615946	615.946	27	39	0	0
318	266	622972	622.972	13	61	0	0
49	268	627656	627.656	21	63	0	0
620	270	632340	632.34	13	39	0	0
146	283	662786	662.786	28	57	0	0
86	284	665128	665.128	35	53	1	Lu502
233	286	669812	669.812	30	57	0	0
490	287	672154	672.154	16	65	0	0
26	288	674496	674.496	33	66	0	0
399	289	676838	676.838	21	43	0	0
475	290	679180	679.18	23	49	0	0
514	292	683864	683.864	8	34	0	0
551	292	683864	683.864	10	35	2	Lu643, Lu227
586	294	688548	688.548	15	39	0	0
106	296	693232	693.232	22	58	1	Lu361
168	299	700258	700.258	26	46	0	0
166	303	709626	709.626	28	69	0	0
43	305	714310	714.31	19	78	0	0
226	306	716652	716.652	18	50	2	Lu271, Lu637
130	308	721336	721.336	22	52	4	Lu274B, Lu361, Lu643, Lu227
281	309	723678	723.678	20	50	2	Lu449, Lu566
37	309	723678	723.678	30	61	1	Lu371B
19	311	728362	728.362	26	64	0	0
440	312	730704	730.704	25	48	2	Lu223, Lu510
287	316	740072	740.072	28	66	0	0
592	317	742414	742.414	14	44	0	0
159	320	749440	749.44	18	43	0	0
591	323	756466	756.466	10	44	0	0
140	325	761150	761.15	20	55	0	0
512	326	763492	763.492	22	47	0	0
900	327	765834	765.834	1	19	0	0
569	328	768176	768.176	11	46	0	0
115	328	768176	768.176	38	69	2	Lu450, Lu422
215	329	770518	770.518	28	54	1	Lu447
201	334	782228	782.228	19	63	1	Lu381
121	336	786912	786.912	20	58	1	Lu013
104	341	798622	798.622	16	55	0	0
392	345	807990	807.99	17	59	1	Lu044
371	347	812674	812.674	15	52	0	0
576	348	815016	815.016	18	49	0	0
29	349	817358	817.358	33	74	0	0
178	355	831410	831.41	34	57	1	Lu339
8	359	840778	840.778	10	59	0	0
62	361	845462	845.462	29	61	0	0
379	364	852488	852.488	20	52	0	0
315	365	854830	854.83	26	73	0	0
306	369	864198	864.198	24	68	1	Lu206
66	371	868882	868.882	43	83	0	0
203	373	873566	873.566	30	63	1	Lu236
42	374	875908	875.908	50	98	0	0
197	375	878250	878.25	31	60	0	0
40	378	885276	885.276	48	96	1	Lu004
325	379	887618	887.618	30	63	1	FAD2A
68	380	889960	889.96	27	56	0	0
268	382	894644	894.644	32	70	0	0
91	388	908696	908.696	43	78	1	Lu361
171	390	913380	913.38	25	64	0	0
324	394	922748	922.748	22	85	0	0
479	396	927432	927.432	16	64	0	0
170	396	927432	927.432	42	71	0	0
98	402	941484	941.484	18	82	0	0
257	405	948510	948.51	33	73	1	Lu058
134	405	948510	948.51	41	88	0	0
436	409	957878	957.878	26	75	2	Lu672, Lu296
401	410	960220	960.22	18	77	3	Lu639, Lu638, Lu519
300	413	967246	967.246	39	73	1	Lu439
53	413	967246	967.246	45	98	0	0
411	422	988324	988.324	20	57	0	0
93	423	990666	990.666	28	73	0	0
454	432	1011744	1011.74	19	50	1	Lu557
369	434	1016428	1016.43	25	74	0	0
143	435	1018770	1018.77	34	61	0	0
355	435	1018770	1018.77	37	80	2	Lu225, Lu601
174	435	1018770	1018.77	30	82	0	0
9	439	1028138	1028.14	34	85	0	0
205	442	1035164	1035.16	46	81	0	0
235	444	1039848	1039.85	14	84	0	0
145	450	1053900	1053.9	58	109	0	0
179	453	1060926	1060.93	44	79	0	0
239	456	1067952	1067.95	32	93	1	Lu257
164	456	1067952	1067.95	30	95	0	0
99	467	1093714	1093.71	33	89	0	0
441	469	1098398	1098.4	41	91	0	0
18	479	1121818	1121.82	70	127	0	0
45	480	1124160	1124.16	29	83	0	0
80	484	1133528	1133.53	58	96	0	0
5	484	1133528	1133.53	53	125	2	Lu685, Lu526
186	488	1142896	1142.9	33	104	0	0
100	490	1147580	1147.58	47	89	0	0
63	498	1166316	1166.32	43	109	0	0
285	499	1168658	1168.66	42	83	0	0
109	506	1185052	1185.05	28	103	0	0
280	507	1187394	1187.39	28	76	0	0
221	520	1217840	1217.84	39	96	1	Lu402
380	522	1222524	1222.52	32	95	1	Lu699
23	523	1224866	1224.87	38	83	0	0
421	524	1227208	1227.21	23	90	0	0
321	527	1234234	1234.23	27	65	5	Lu325, Lu013, Lu512, Lu254, Lu785
405	529	1238918	1238.92	31	89	1	FAD2B
353	530	1241260	1241.26	24	86	0	0
303	531	1243602	1243.6	23	66	0	0
207	534	1250628	1250.63	45	107	1	FAD3B
55	534	1250628	1250.63	29	113	0	0
88	537	1257654	1257.65	46	117	0	0
391	545	1276390	1276.39	26	74	0	0
217	549	1285758	1285.76	54	111	0	0
112	550	1288100	1288.1	51	103	0	0
406	554	1297468	1297.47	28	96	0	0
149	559	1309178	1309.18	34	93	0	0
775	562	1316204	1316.2	39	121	1	Lu457
27	564	1320888	1320.89	75	127	1	Lu456
230	568	1330256	1330.26	28	101	3	Lu798, Lu757, Lu235b
269	571	1337282	1337.28	57	117	0	0
206	574	1344308	1344.31	32	112	2	Lu209, Lu128
329	580	1358360	1358.36	45	118	0	0
202	580	1358360	1358.36	42	151	2	Lu041, Lu623
141	595	1393490	1393.49	41	90	1	Lu804
22	607	1421594	1421.59	53	127	0	0
118	613	1435646	1435.65	54	128	2	Lu113, Lu509
44	613	1435646	1435.65	78	151	0	0
158	622	1456724	1456.72	40	111	0	0
232	637	1491854	1491.85	55	134	0	0
248	638	1494196	1494.2	36	128	0	0
78	641	1501222	1501.22	27	92	1	Lu628
383	645	1510590	1510.59	40	137	0	0
204	651	1524642	1524.64	51	119	1	Lu756
35	657	1538694	1538.69	66	140	0	0
261	661	1548062	1548.06	58	137	2	Lu833, Lu851
161	677	1585534	1585.53	33	114	2	Lu728, Lu427
243	683	1599586	1599.59	58	130	0	0
175	702	1644084	1644.08	40	136	3	Lu151, Lu146, Lu138
75	736	1723712	1723.71	63	129	1	Lu699
25	776	1817392	1817.39	61	141	0	0
102	790	1850180	1850.18	79	174	3	Lu106, Lu104, Lu105
188	802	1878284	1878.28	56	137	4	Lu613, Lu684, Lu476, Lu461
11	812	1901704	1901.7	77	165	1	Lu805
290	816	1911072	1911.07	42	137	4	Lu850, Lu793, Lu514, Lu813
187	863	2021146	2021.15	62	136	1	Lu025
28	875	2049250	2049.25	74	193	1	Lu344
7	875	2049250	2049.25	81	205	0	0
181	879	2058618	2058.62	90	192	2	Lu114, Lu236
267	882	2065644	2065.64	65	173	3	Lu756, Lu140, Lu220
85	887	2077354	2077.35	49	147	0	0
89	890	2084380	2084.38	85	182	1	Lu701
231	891	2086722	2086.72	66	153	0	0
103	902	2112484	2112.48	84	189	0	0
59	909	2128878	2128.88	42	152	0	0
71	919	2152298	2152.3	75	164	1	Lu668
38	919	2152298	2152.3	78	181	0	0
242	925	2166350	2166.35	49	142	0	0
14	925	2166350	2166.35	113	261	0	0
32	932	2182744	2182.74	65	179	2	Lu273, Lu361
444	968	2267056	2267.06	51	152	1	Lu013
400	977	2288134	2288.13	53	134	1	Lu658
101	980	2295160	2295.16	75	152	2	Lu342, Lu786
41	985	2306870	2306.87	98	219	0	0
113	1013	2372446	2372.45	77	199	0	0
190	1016	2379472	2379.47	84	187	0	0
46	1029	2409918	2409.92	67	203	1	Lu178
31	1032	2416944	2416.94	67	183	0	0
74	1032	2416944	2416.94	117	242	1	Lu223
77	1034	2421628	2421.63	86	211	2	Lu526, Lu519
51	1047	2452074	2452.07	98	234	2	Lu299, Lu796
76	1049	2456758	2456.76	107	219	1	Lu682
60	1058	2477836	2477.84	79	167	0	0
30	1061	2484862	2484.86	91	194	1	Lu266
36	1073	2512966	2512.97	90	227	1	Lu744
81	1086	2543412	2543.41	94	220	0	0
196	1089	2550438	2550.44	76	206	0	0
150	1093	2559806	2559.81	80	256	2	Lu821, Lu774
73	1103	2583226	2583.23	106	265	2	Lu439, Lu613
1	1112	2604304	2604.3	101	242	1	Lu129
119	1113	2606646	2606.65	79	222	1	Lu699
160	1131	2648802	2648.8	93	246	1	Lu747
10	1152	2697984	2697.98	117	243	0	0
90	1176	2754192	2754.19	90	247	0	0
84	1201	2812742	2812.74	81	212	2	44E4, FAD3A
275	1206	2824452	2824.45	65	206	0	0
79	1211	2836162	2836.16	77	205	5	Lu741, Lu675, Lu511, Lu260, Lu402
2	1239	2901738	2901.74	162	288	2	SAD2, SAD1
20	1246	2918132	2918.13	82	223	1	Lu650
70	1250	2927500	2927.5	107	241	0	0
39	1283	3004786	3004.79	99	227	1	Lu125
82	1363	3192146	3192.15	106	265	0	0
58	1376	3222592	3222.59	98	273	2	Lu652, Lu738
137	1492	3494264	3494.26	102	256	1	Lu458
61	1517	3552814	3552.81	129	295	2	Lu801, Lu373
97	1519	3557498	3557.5	105	263	1	Lu263
16	1544	3616048	3616.05	128	325	2	Lu373, Lu139
4	1594	3733148	3733.15	153	357	2	Lu824, Lu532
24	1710	4004820	4004.82	125	329	0	0
108	1730	4051660	4051.66	171	383	1	Lu595
111	1846	4323332	4323.33	162	356	2	Lu575, Lu083B
156	2200	5152400	5152.4	170	413	1	Lu787b
21	2375	5562250	5562.25	176	437	2	Lu197, Lu318
Total	157213	368192846	368193
