# Supplementary material for: Physical mapping and BAC-end sequence analysis provide initial insights into the flax (Linum usitatissimum L.) genome
Source: BMC Genomics. 2011 May 9;12:217. doi: 10.1186/1471-2164-12-217 (PMC3113786; doi:10.1186/1471-2164-12-217)
Supplement: Additional file 2 — Table S2: SSR abundance and composition of sequenced plant genomes and flax BES. Data regarding SSRs mined from whole genome assemblies of apple, soybean, maize, grapevine, poplar, papaya, sorghum, rice, castor bean, cucumber, Brachypodium distachyon, Arabidopsis thaliana and the BES of flax are given in this spreadsheet. The table columns detail, from left to right: plant genome name, genome size (Mb), total size of examined sequences (bp), total number of identified motifs, number of dinucleotide motifs, number of trinucleotide motifs, number of tetranucleotide motifs, number of other motifs, the predominant dinucleotide motif, the predominant trinucleotide motif, the predominant tetranucleotide motif and the reference. [file 1471-2164-12-217-S2.XLS]

## Sheet: Addition-Table-SSRs
Additional File 2. Table S2: SSR abundancy and composition of sequenced plant genomes and flax BES
Plant genome	Genome size (Mb)	Total size of examined sequences (bp)	Total number of identified SSRs	Dinucleotide motifs	Trinucleotide motifs	Tetranucleotide motifs	Other motifs	Predominant dinucleotide motif	Predominant trinucleotide motif	Predominant tetranucleotide motif	Reference$
Apple (Malus domestica Borkn.)	742	881278625	148613	115,545 (77.7)#	25,955 (17.5)	3,718 (2.5)	3,395 (2.3)	AT/AT (18.7)	TTG/CAA (3.4)	AAAT/ATTT (0.4)	[80]
Soybean (Glycine max)	1115	973344380	145945	99,856 (68.4)	38,411 (26.3)	3,954 (2.7)	3,724 (2.6)	AT/AT (24.3)	AAT/ATT (4.4)	AAAT/ATTT (0.5)	[78]
Maize (Zea mays)	2300	2061021377	114837	64,915 (56.5)	42,668 (37.2)	3,300 (2.9)	3,954 (3.4)	CT/AG (14.3)	CAG/CTG (5.3)	AAAT/ATTT (0.3)	[76]
Grapevine (Vitis vinifera)	475	486198630	91183	54,162 (59.4)	26,472 (29.0)	6,435 (7.1)	4,114 (4.5)	AT/AT (22.3)	AAT/ATT (9.6)	AAAT/ATTT (2.0)	[73]
Poplar (Populus trichocarpa)	550	417137944	86231	54,304 (63.0)	25,130 (29.1)	3,178 (3.7)	3,619 (4.2)	AT/AT (19.9)	AAT/ATT (5.6)	AAAT/ATTT (0.7)	[72]
Papaya (Carica papaya)	372	342680090	79051	62,007 (78.4)	12,641 (16.0)	2,099 (2.7)	2,304 (2.9)	AT/AT (32.1)	AAT/ATT (3.8)	AAAT/ATTT (0.4)	[74]
Sorghum (Sorghum bicolor)	730	738540932	75795	38,138 (50.3)	28,480 (37.6)	5,368 (7.1)	3,809 (5.0)	AT/AT (13.7)	GCC/GGC (2.4)	TTTA/TAAA (3.0)	[75]
Rice (Oryza sativa)	389	373706981	72042	37,419 (51.9)	29,926 (41.5)	2,574 (3.6)	2,123 (2.9)	AT/AT (11.2)	CGC/GCG (8.1)	ATAG/CTAT (0.3)	[91]
Castor bean (Ricinus communis)	320	350631014	52690	33,839 (64.2)	14,645 (27.8)	2,215 (4.2)	1,991 (3.8)	AT/AT (23.6)	AAT/ATT (6.2)	AATA/TATT (0.8)	[45]
Cucumber (Cucumis sativus)	367	203058019	44440	29,651 (66.7)	11,226 (25.3)	1,521 (3.4)	2,042 (4.6)	AT/AT (24.1)	AAT/ATT (5.1)	AAAG/CTTT (0.4)	[77]
Brachypodium distachyon	300	271923306	21818	9,421 (43.2)	10,647 (48.8)	990 (4.5)	760 (3.5)	CT/AG (11.2)	CCG/CGG (5.4)	TTTC/GAAA (0.2)	[79]
Arabidopsis thaliana	125	119146348	15507	9,375 (60.5)	5,593 (36.1)	169 (1.1)	370 (2.4)	AT/AT (17.8)	GAA/TTC (6.5)	TTTG/CAAA (0.1)	[92]
Flax* (Linum usitatissimum)	453-675	54600041	4064	1,571 (38.7)	2,184 (53.7)	181 (4.5)	128 (3.1)	AT/AT (10.6)	GAA/TTC (7.5)	AAAG/CTTT (0.4)	This study
* BAC-end sequence dataset as a sample of whole genome
# Values in the parenthesis denote percentage to the total number of identified SSRs
$ With the exception of Apple genome, all other genomes were downloaded from phytozome v6.0, which included both updated and newly released assemblies of plant genomes. Citations were given as per the data use policy suggested by the Phytozome (www.phytozome.net), a joint project of the Department of Energy's Joint Genome Institute and the Center for Integrative Genomics, University of California…
[91] Ouyang S, Zhu W, Hamilton J, Lin H, Campbell M, Childs K, Thibaud-Nissen F, Malek RL, Lee Y, Zheng L, Orvis J, Haas B, Wortman J, Buell CR: The TIGR Rice Genome Annotation Resource: improvements and new features. Nucleic Acids Res 2007, 35:D883-887.
[92] Swarbreck D, Wilks C, Lamesch P, Berardini TZ, Garcia-Hernandez M, Foerster H, Li D, Meyer T, Muller R, Ploetz L, Radenbaugh A, Singh S, Swing V, Tissier C, Zhang P, Huala E: The Arabidopsis Information Resource (TAIR): gene structure and function annotation. Nucleic Acids Res 2008, 36:D1009-1014.
