# Supplementary material for: Physical mapping and BAC-end sequence analysis provide initial insights into the flax (Linum usitatissimum L.) genome
Source: BMC Genomics. 2011 May 9;12:217. doi: 10.1186/1471-2164-12-217 (PMC3113786; doi:10.1186/1471-2164-12-217)
Supplement: Additional file 3 — Table S3: Summary of putative protein hits based on BLASTx homology searches of BES against the nr database. [file 1471-2164-12-217-S3.XLS]

## Sheet: Concatenated_All_BES_BLASTxNR_r
Additional File 3. Table S3. Summary of putative protein hits based on BLASTx homology searches of BESs against the nr database
BAC-end sequence	Hit ID	Hit description	% id	HSP length (total)	HSP length (hit)	E-value
FLXa1390.EPiF_P16_Size:633bp	gi|255583580|ref|XP_002532546.1|	(Di)nucleoside polyphosphate hydrolase, putative [Ricinus communis] gi|223527735|gb|EEF29840.1| (Di)nucleoside polyphosphate hydrolase, putative [Ricinus communis]	43.8776	98	63	3e-27
FLXa1302.ePiR_C14_Size:852bp	gi|254072126|gb|ACT64770.1|	(E)-4-hydroxy-3-methylbut-2-enyl diphosphate synthase [Artemisia annua]	90.8333	120	120	3e-83
FLXa1362.ePiR.1_J09_Size:748bp	gi|254072126|gb|ACT64770.1|	(E)-4-hydroxy-3-methylbut-2-enyl diphosphate synthase [Artemisia annua]	91.8129	171	171	2e-96
FLXb1466.ePiR_C02_Size:771bp	gi|255544572|ref|XP_002513347.1|	(S)-N-methylcoclaurine 3'-hydroxylase isozyme, putative [Ricinus communis] gi|223547255|gb|EEF48750.1| (S)-N-methylcoclaurine 3'-hydroxylase isozyme, putative [Ricinus communis]	45.0777	193	190	4e-45
FLXb1412.EPiF_P23_Size:610bp	gi|255544580|ref|XP_002513351.1|	(S)-N-methylcoclaurine 3'-hydroxylase isozyme, putative [Ricinus communis] gi|223547259|gb|EEF48754.1| (S)-N-methylcoclaurine 3'-hydroxylase isozyme, putative [Ricinus communis]	53.4759	187	187	4e-55
FLXb1454.ePiR_G21_Size:706bp	gi|255544580|ref|XP_002513351.1|	(S)-N-methylcoclaurine 3'-hydroxylase isozyme, putative [Ricinus communis] gi|223547259|gb|EEF48754.1| (S)-N-methylcoclaurine 3'-hydroxylase isozyme, putative [Ricinus communis]	53.4759	187	187	6e-55
FLXb1454.ePiR_J10_Size:700bp	gi|255544580|ref|XP_002513351.1|	(S)-N-methylcoclaurine 3'-hydroxylase isozyme, putative [Ricinus communis] gi|223547259|gb|EEF48754.1| (S)-N-methylcoclaurine 3'-hydroxylase isozyme, putative [Ricinus communis]	53.4759	187	187	6e-55
FLXb1472.ePiR_M13_Size:701bp	gi|255544580|ref|XP_002513351.1|	(S)-N-methylcoclaurine 3'-hydroxylase isozyme, putative [Ricinus communis] gi|223547259|gb|EEF48754.1| (S)-N-methylcoclaurine 3'-hydroxylase isozyme, putative [Ricinus communis]	52.4017	229	227	2e-66
FLXb1474.EPiF_J20_Size:704bp	gi|255544580|ref|XP_002513351.1|	(S)-N-methylcoclaurine 3'-hydroxylase isozyme, putative [Ricinus communis] gi|223547259|gb|EEF48754.1| (S)-N-methylcoclaurine 3'-hydroxylase isozyme, putative [Ricinus communis]	54.0107	187	187	1e-55
FLXb1502.EPiF.1_F16_Size:723bp	gi|255544580|ref|XP_002513351.1|	(S)-N-methylcoclaurine 3'-hydroxylase isozyme, putative [Ricinus communis] gi|223547259|gb|EEF48754.1| (S)-N-methylcoclaurine 3'-hydroxylase isozyme, putative [Ricinus communis]	53.1915	188	188	6e-54
FLXb1514.ePiR_E09_Size:681bp	gi|255544580|ref|XP_002513351.1|	(S)-N-methylcoclaurine 3'-hydroxylase isozyme, putative [Ricinus communis] gi|223547259|gb|EEF48754.1| (S)-N-methylcoclaurine 3'-hydroxylase isozyme, putative [Ricinus communis]	53.4759	187	187	6e-55
FLXb1410.EPiF_I17_Size:704bp	gi|255539531|ref|XP_002510830.1|	(S)-N-methylcoclaurine 3'-hydroxylase isozyme, putative [Ricinus communis] gi|223549945|gb|EEF51432.1| (S)-N-methylcoclaurine 3'-hydroxylase isozyme, putative [Ricinus communis]	69.5238	105	104	1e-33
FLXb1422.ePiR_E22_Size:672bp	gi|255539531|ref|XP_002510830.1|	(S)-N-methylcoclaurine 3'-hydroxylase isozyme, putative [Ricinus communis] gi|223549945|gb|EEF51432.1| (S)-N-methylcoclaurine 3'-hydroxylase isozyme, putative [Ricinus communis]	70.4762	105	104	4e-35
FLXb1422.EPiF_I14_Size:703bp	gi|255539531|ref|XP_002510830.1|	(S)-N-methylcoclaurine 3'-hydroxylase isozyme, putative [Ricinus communis] gi|223549945|gb|EEF51432.1| (S)-N-methylcoclaurine 3'-hydroxylase isozyme, putative [Ricinus communis]	70.4545	176	173	1e-65
FLXb1504.ePiR.1_B03_Size:757bp	gi|255539531|ref|XP_002510830.1|	(S)-N-methylcoclaurine 3'-hydroxylase isozyme, putative [Ricinus communis] gi|223549945|gb|EEF51432.1| (S)-N-methylcoclaurine 3'-hydroxylase isozyme, putative [Ricinus communis]	70	110	109	1e-36
FLXb1440.ePiR_L22_Size:733bp	gi|261343326|gb|ACX70154.1|	1,2 rhamnosyltransferase [Citrus maxima]	59.5238	42	42	3e-06
FLXb1524.EPiF_J23_Size:764bp	gi|261343326|gb|ACX70154.1|	1,2 rhamnosyltransferase [Citrus maxima]	59.5238	42	42	3e-06
FLXb1510.EPiF_C11_Size:740bp	gi|255579843|ref|XP_002530758.1|	1,2-diacylglycerol 3-beta-galactosyltransferase, putative [Ricinus communis] gi|223529674|gb|EEF31618.1| 1,2-diacylglycerol 3-beta-galactosyltransferase, putative [Ricinus communis]	59.6491	114	105	9e-26
FLXa1328.ePiR.1_H01_Size:804bp	gi|255574420|ref|XP_002528123.1|	1,3-beta-glucan synthase, putative [Ricinus communis] gi|223532462|gb|EEF34253.1| 1,3-beta-glucan synthase, putative [Ricinus communis]	64.1791	67	67	8e-19
FLXa1330.EPiF.1_N14_Size:756bp	gi|255574420|ref|XP_002528123.1|	1,3-beta-glucan synthase, putative [Ricinus communis] gi|223532462|gb|EEF34253.1| 1,3-beta-glucan synthase, putative [Ricinus communis]	100	40	40	4e-15
FLXa1352.ePiR_N02_Size:702bp	gi|255574420|ref|XP_002528123.1|	1,3-beta-glucan synthase, putative [Ricinus communis] gi|223532462|gb|EEF34253.1| 1,3-beta-glucan synthase, putative [Ricinus communis]	83.9286	56	56	1e-18
FLXb1410.ePiR_D09_Size:663bp	gi|255574420|ref|XP_002528123.1|	1,3-beta-glucan synthase, putative [Ricinus communis] gi|223532462|gb|EEF34253.1| 1,3-beta-glucan synthase, putative [Ricinus communis]	73.5849	53	53	5e-13
FLXb1462.EPiF_B14_Size:682bp	gi|255574420|ref|XP_002528123.1|	1,3-beta-glucan synthase, putative [Ricinus communis] gi|223532462|gb|EEF34253.1| 1,3-beta-glucan synthase, putative [Ricinus communis]	86.6667	60	60	1e-21
FLXb1470.EPiF_A09_Size:698bp	gi|255574420|ref|XP_002528123.1|	1,3-beta-glucan synthase, putative [Ricinus communis] gi|223532462|gb|EEF34253.1| 1,3-beta-glucan synthase, putative [Ricinus communis]	86.6667	60	60	1e-21
FLXb1486.EPiF_G16_Size:803bp	gi|255574420|ref|XP_002528123.1|	1,3-beta-glucan synthase, putative [Ricinus communis] gi|223532462|gb|EEF34253.1| 1,3-beta-glucan synthase, putative [Ricinus communis]	88	50	50	4e-47
FLXb1494.EPiF_H14_Size:671bp	gi|255574420|ref|XP_002528123.1|	1,3-beta-glucan synthase, putative [Ricinus communis] gi|223532462|gb|EEF34253.1| 1,3-beta-glucan synthase, putative [Ricinus communis]	52.5316	158	107	2e-36
FLXb1526.EPiF_K17_Size:671bp	gi|255574420|ref|XP_002528123.1|	1,3-beta-glucan synthase, putative [Ricinus communis] gi|223532462|gb|EEF34253.1| 1,3-beta-glucan synthase, putative [Ricinus communis]	52.5316	158	107	2e-36
FLXb1412.EPiF_G16_Size:783bp	gi|255577147|ref|XP_002529457.1|	1,4-alpha-glucan branching enzyme, putative [Ricinus communis] gi|223531073|gb|EEF32923.1| 1,4-alpha-glucan branching enzyme, putative [Ricinus communis]	82.2222	45	45	3e-13
FLXb1448.ePiR_D14_Size:816bp	gi|255548263|ref|XP_002515188.1|	10-deacetylbaccatin III 10-O-acetyltransferase, putative [Ricinus communis] gi|223545668|gb|EEF47172.1| 10-deacetylbaccatin III 10-O-acetyltransferase, putative [Ricinus communis]	51.2915	271	231	6e-59
FLXa1348.EPiF.1_L07_Size:745bp	gi|224052994|ref|XP_002297654.1|	10-formyltetrahydrofolate synthetase [Populus trichocarpa] gi|222844912|gb|EEE82459.1| 10-formyltetrahydrofolate synthetase [Populus trichocarpa]	91.4286	245	245	1e-125
FLXb1438.EPiF_I04_Size:763bp	gi|63029722|gb|AAY27752.1|	12-oxophytodienoate reductase [Hevea brasiliensis]	58.1395	86	63	1e-16
FLXa1318.ePiR_F16_Size:550bp	gi|255570939|ref|XP_002526421.1|	12-oxophytodienoate reductase opr, putative [Ricinus communis] gi|223534283|gb|EEF35997.1| 12-oxophytodienoate reductase opr, putative [Ricinus communis]	49.2424	132	132	5e-28
FLXb1502.EPiF.1_I14_Size:420bp	gi|255577803|ref|XP_002529775.1|	14 kDa proline-rich protein DC2.15 precursor, putative [Ricinus communis] gi|223530719|gb|EEF32589.1| 14 kDa proline-rich protein DC2.15 precursor, putative [Ricinus communis]	91.5254	59	59	9e-24
FLXb1516.EPiF_N02_Size:827bp	gi|2822483|gb|AAC15418.1|	14-3-3 protein homolog [Maackia amurensis]	60.5882	170	122	3e-45
FLXa1384.EPiF_J04_Size:663bp	gi|7671458|emb|CAB89398.1|	14-3-3-like protein AFT1 [Arabidopsis thaliana]	86.6667	45	45	3e-14
FLXb1462.ePiR_M12_Size:759bp	gi|255541408|ref|XP_002511768.1|	1-acylglycerophosphocholine O-acyltransferase, putative [Ricinus communis] gi|223548948|gb|EEF50437.1| 1-acylglycerophosphocholine O-acyltransferase, putative [Ricinus communis]	45.5556	90	85	3e-12
FLXb1446.EPiF_F18_Size:788bp	gi|255569694|ref|XP_002525812.1|	1-acyl-sn-glycerol-3-phosphate acyltransferase zeta precursor, putative [Ricinus communis] gi|223534899|gb|EEF36586.1| 1-acyl-sn-glycerol-3-phosphate acyltransferase zeta precursor, putative [Ricinus communis]	79.5455	44	44	2e-10
FLXb1446.EPiF_C14_Size:823bp	gi|224067938|ref|XP_002302608.1|	1-aminocyclopropane-1-carboxylate [Populus trichocarpa] gi|222844334|gb|EEE81881.1| 1-aminocyclopropane-1-carboxylate [Populus trichocarpa]	64.2857	126	124	3e-37
FLXb1472.ePiR_F19_Size:686bp	gi|224067938|ref|XP_002302608.1|	1-aminocyclopropane-1-carboxylate [Populus trichocarpa] gi|222844334|gb|EEE81881.1| 1-aminocyclopropane-1-carboxylate [Populus trichocarpa]	74.5	200	197	2e-78
FLXb1490.ePiR_J03_Size:705bp	gi|224067938|ref|XP_002302608.1|	1-aminocyclopropane-1-carboxylate [Populus trichocarpa] gi|222844334|gb|EEE81881.1| 1-aminocyclopropane-1-carboxylate [Populus trichocarpa]	74.5	200	197	2e-78
FLXa1356.EPiF_I07_Size:630bp	gi|224084998|ref|XP_002307461.1|	1-aminocyclopropane-1-carboxylate [Populus trichocarpa] gi|222856910|gb|EEE94457.1| 1-aminocyclopropane-1-carboxylate [Populus trichocarpa]	68.8889	45	45	8e-20
FLXa1302.EPiF_B20_Size:609bp	gi|149980848|gb|ABR53742.1|	1-aminocyclopropane-1-carboxylate oxidase 2 [Linum usitatissimum]	97.3333	75	75	1e-59
FLXb1454.EPiF_M15_Size:701bp	gi|149980848|gb|ABR53742.1|	1-aminocyclopropane-1-carboxylate oxidase 2 [Linum usitatissimum]	75	112	84	4e-43
FLXb1526.EPiF_I03_Size:729bp	gi|149980848|gb|ABR53742.1|	1-aminocyclopropane-1-carboxylate oxidase 2 [Linum usitatissimum]	73.9837	123	123	5e-44
FLXb1526.EPiF_I05_Size:732bp	gi|149980848|gb|ABR53742.1|	1-aminocyclopropane-1-carboxylate oxidase 2 [Linum usitatissimum]	75	112	84	4e-43
FLXb1488.ePiR.1_B10_Size:562bp	gi|121309548|dbj|BAF44097.1|	1-aminocyclopropane-1-carboxylate synthase [Pyrus x bretschneideri]	72.3684	76	76	1e-26
FLXa1374.EPiF_O10_Size:666bp	gi|100811861|dbj|BAE94692.1|	1-aminocyclopropane-1-carboxylic acid synthase 3c [Malus x domestica]	79.4521	73	73	2e-27
FLXa1330.ePiR.1_B07_Size:814bp	gi|171850410|gb|ACB55417.1|	1-deoxy-D-xylulose 5-phosphate synthase [Picrorhiza kurrooa]	84.6154	52	52	1e-25
FLXa1384.ePiR_P18_Size:687bp	gi|209360747|gb|ACI43010.1|	1-deoxy-D-xylulose 5-phosphate synthase [Stevia rebaudiana]	70.2703	148	111	9e-48
FLXa1318.EPiF_P08_Size:557bp	gi|52139527|gb|AAU29063.1|	1-deoxy-D-xylulose-5-phosphate synthase [Bixa orellana]	94.6237	93	93	1e-44
FLXa1392.ePiR_F16_Size:729bp	gi|52139527|gb|AAU29063.1|	1-deoxy-D-xylulose-5-phosphate synthase [Bixa orellana]	94.6237	93	93	2e-44
FLXb1408.EPiF_N06_Size:809bp	gi|3114573|gb|AAC33513.1|	1-deoxyxylulose-5-phosphate synthase [Mentha x piperita]	78.4314	51	51	4e-22
FLXb1440.ePiR_B13_Size:759bp	gi|3114573|gb|AAC33513.1|	1-deoxyxylulose-5-phosphate synthase [Mentha x piperita]	78.4314	51	51	4e-22
FLXa1306.ePiR.2_E20_Size:780bp	gi|255586041|ref|XP_002533688.1|	1-deoxyxylulose-5-phosphate synthase, putative [Ricinus communis] gi|223526414|gb|EEF28696.1| 1-deoxyxylulose-5-phosphate synthase, putative [Ricinus communis]	95.3642	151	151	8e-78
FLXa1314.ePiR_B03_Size:708bp	gi|255586041|ref|XP_002533688.1|	1-deoxyxylulose-5-phosphate synthase, putative [Ricinus communis] gi|223526414|gb|EEF28696.1| 1-deoxyxylulose-5-phosphate synthase, putative [Ricinus communis]	78.8462	52	52	3e-16
FLXa1324.EPiF_A08_Size:705bp	gi|255586041|ref|XP_002533688.1|	1-deoxyxylulose-5-phosphate synthase, putative [Ricinus communis] gi|223526414|gb|EEF28696.1| 1-deoxyxylulose-5-phosphate synthase, putative [Ricinus communis]	74.4048	168	136	2e-61
FLXa1376.ePiR_I04_Size:596bp	gi|255586041|ref|XP_002533688.1|	1-deoxyxylulose-5-phosphate synthase, putative [Ricinus communis] gi|223526414|gb|EEF28696.1| 1-deoxyxylulose-5-phosphate synthase, putative [Ricinus communis]	93.2203	118	118	4e-55
FLXa1384.ePiR_J19_Size:750bp	gi|255586041|ref|XP_002533688.1|	1-deoxyxylulose-5-phosphate synthase, putative [Ricinus communis] gi|223526414|gb|EEF28696.1| 1-deoxyxylulose-5-phosphate synthase, putative [Ricinus communis]	97.5806	124	124	1e-69
FLXa1386.ePiR_N08_Size:811bp	gi|255586041|ref|XP_002533688.1|	1-deoxyxylulose-5-phosphate synthase, putative [Ricinus communis] gi|223526414|gb|EEF28696.1| 1-deoxyxylulose-5-phosphate synthase, putative [Ricinus communis]	63.7681	138	109	9e-41
FLXa1388.EPiF_P14_Size:513bp	gi|255586041|ref|XP_002533688.1|	1-deoxyxylulose-5-phosphate synthase, putative [Ricinus communis] gi|223526414|gb|EEF28696.1| 1-deoxyxylulose-5-phosphate synthase, putative [Ricinus communis]	78.8462	52	52	1e-29
FLXa1390.ePiR_G15_Size:771bp	gi|255586041|ref|XP_002533688.1|	1-deoxyxylulose-5-phosphate synthase, putative [Ricinus communis] gi|223526414|gb|EEF28696.1| 1-deoxyxylulose-5-phosphate synthase, putative [Ricinus communis]	93.5897	78	78	8e-62
FLXb1412.ePiR_A05_Size:658bp	gi|255586041|ref|XP_002533688.1|	1-deoxyxylulose-5-phosphate synthase, putative [Ricinus communis] gi|223526414|gb|EEF28696.1| 1-deoxyxylulose-5-phosphate synthase, putative [Ricinus communis]	81.8182	154	153	2e-74
FLXb1460.EPiF_D16_Size:739bp	gi|255586041|ref|XP_002533688.1|	1-deoxyxylulose-5-phosphate synthase, putative [Ricinus communis] gi|223526414|gb|EEF28696.1| 1-deoxyxylulose-5-phosphate synthase, putative [Ricinus communis]	81.8182	154	153	2e-89
FLXa1344.ePiR.1_E14_Size:695bp	gi|255546609|ref|XP_002514364.1|	1-deoxyxylulose-5-phosphate synthase, putative [Ricinus communis] gi|223546820|gb|EEF48318.1| 1-deoxyxylulose-5-phosphate synthase, putative [Ricinus communis]	67.7215	158	127	1e-51
FLXb1474.ePiR_I12_Size:686bp	gi|255546609|ref|XP_002514364.1|	1-deoxyxylulose-5-phosphate synthase, putative [Ricinus communis] gi|223546820|gb|EEF48318.1| 1-deoxyxylulose-5-phosphate synthase, putative [Ricinus communis]	70.7692	195	164	3e-70
FLXb1494.EPiF_A05_Size:790bp	gi|255546609|ref|XP_002514364.1|	1-deoxyxylulose-5-phosphate synthase, putative [Ricinus communis] gi|223546820|gb|EEF48318.1| 1-deoxyxylulose-5-phosphate synthase, putative [Ricinus communis]	70.6186	194	163	1e-69
FLXb1526.ePiR_A14_Size:765bp	gi|255546609|ref|XP_002514364.1|	1-deoxyxylulose-5-phosphate synthase, putative [Ricinus communis] gi|223546820|gb|EEF48318.1| 1-deoxyxylulose-5-phosphate synthase, putative [Ricinus communis]	70.7692	195	164	4e-70
FLXb1456.ePiR_P03_Size:720bp	gi|255538016|ref|XP_002510073.1|	1-O-acylceramide synthase precursor, putative [Ricinus communis] gi|223550774|gb|EEF52260.1| 1-O-acylceramide synthase precursor, putative [Ricinus communis]	58.2353	170	165	3e-48
FLXb1458.EPiF_O07_Size:722bp	gi|255538016|ref|XP_002510073.1|	1-O-acylceramide synthase precursor, putative [Ricinus communis] gi|223550774|gb|EEF52260.1| 1-O-acylceramide synthase precursor, putative [Ricinus communis]	58.2353	170	165	3e-48
FLXb1472.ePiR_K09_Size:723bp	gi|255538016|ref|XP_002510073.1|	1-O-acylceramide synthase precursor, putative [Ricinus communis] gi|223550774|gb|EEF52260.1| 1-O-acylceramide synthase precursor, putative [Ricinus communis]	72.0812	197	197	5e-78
FLXb1452.EPiF_F16_Size:802bp	gi|255585958|ref|XP_002533650.1|	1-phosphatidylinositol-4,5-bisphosphate phosphodiesterase, putative [Ricinus communis] gi|223526463|gb|EEF28738.1| 1-phosphatidylinositol-4,5-bisphosphate phosphodiesterase, putative [Ricinus communis]	59.633	109	107	7e-27
FLXa1368.ePiR_M02_Size:857bp	gi|255540941|ref|XP_002511535.1|	1-pyrroline-5-carboxylate dehydrogenase, putative [Ricinus communis] gi|223550650|gb|EEF52137.1| 1-pyrroline-5-carboxylate dehydrogenase, putative [Ricinus communis]	85.3659	41	41	7e-28
FLXa1358.EPiF_E11_Size:709bp	gi|255557893|ref|XP_002519975.1|	2,3-bisphosphoglycerate-independent phosphoglycerate mutase [Ricinus communis] gi|223540739|gb|EEF42299.1| 2,3-bisphosphoglycerate-independent phosphoglycerate mutase [Ricinus communis]	93.0233	43	43	1e-33
FLXa1402.ePiR_N16_Size:769bp	gi|255557893|ref|XP_002519975.1|	2,3-bisphosphoglycerate-independent phosphoglycerate mutase [Ricinus communis] gi|223540739|gb|EEF42299.1| 2,3-bisphosphoglycerate-independent phosphoglycerate mutase [Ricinus communis]	93.0233	43	43	2e-33
FLXa1306.ePiR.2_P05_Size:739bp	gi|108707955|gb|ABF95750.1|	2,3-bisphosphoglycerate-independent phosphoglycerate mutase, putative [Oryza sativa (japonica cultivar-group)] gi|125543725|gb|EAY89864.1| hypothetical protein OsI_11413 [Oryza sativa Indica Group] gi|125586132|gb|EAZ26796.1| hypothetical protein OsJ_10707 [Oryza sativa Japonica Group]	64	150	114	4e-43
FLXa1336.EPiF.2_H14_Size:831bp	gi|255560376|ref|XP_002521203.1|	2,3-bisphosphoglycerate-independent phosphoglycerate mutase, putative [Ricinus communis] gi|223539568|gb|EEF41155.1| 2,3-bisphosphoglycerate-independent phosphoglycerate mutase, putative [Ricinus communis]	66.6667	72	70	8e-18
FLXa1374.ePiR_H06_Size:796bp	gi|255560376|ref|XP_002521203.1|	2,3-bisphosphoglycerate-independent phosphoglycerate mutase, putative [Ricinus communis] gi|223539568|gb|EEF41155.1| 2,3-bisphosphoglycerate-independent phosphoglycerate mutase, putative [Ricinus communis]	64.5283	265	198	5e-87
FLXa1388.EPiF_P10_Size:546bp	gi|15072335|gb|AAG01372.1|	21 kDa extracellular calmodulin-binding protein [Angelica dahurica]	66.6667	63	63	6e-18
FLXa1396.ePiR_E15_Size:614bp	gi|255544240|ref|XP_002513182.1|	23S rRNA methyltransferase, putative [Ricinus communis] gi|223547680|gb|EEF49173.1| 23S rRNA methyltransferase, putative [Ricinus communis]	76.5957	94	92	9e-32
FLXb1428.EPiF_B11_Size:692bp	gi|255542742|ref|XP_002512434.1|	26S protease regulatory subunit 6a, putative [Ricinus communis] gi|223548395|gb|EEF49886.1| 26S protease regulatory subunit 6a, putative [Ricinus communis]	88.0952	42	42	8e-27
FLXa1386.EPiF_N03_Size:771bp	gi|255586426|ref|XP_002533858.1|	26S proteasome non-atpase regulatory subunit, putative [Ricinus communis] gi|223526195|gb|EEF28522.1| 26S proteasome non-atpase regulatory subunit, putative [Ricinus communis]	46.1538	117	76	1e-21
FLXb1422.EPiF_N08_Size:745bp	gi|255553635|ref|XP_002517858.1|	26S proteasome regulatory subunit rpn1, putative [Ricinus communis] gi|223542840|gb|EEF44376.1| 26S proteasome regulatory subunit rpn1, putative [Ricinus communis]	57.4879	207	133	5e-47
FLXb1424.ePiR_F03_Size:710bp	gi|255553635|ref|XP_002517858.1|	26S proteasome regulatory subunit rpn1, putative [Ricinus communis] gi|223542840|gb|EEF44376.1| 26S proteasome regulatory subunit rpn1, putative [Ricinus communis]	89.4737	76	76	2e-54
FLXa1360.EPiF_A08_Size:680bp	gi|255560521|ref|XP_002521275.1|	26S proteasome regulatory subunit S3, putative [Ricinus communis] gi|223539543|gb|EEF41131.1| 26S proteasome regulatory subunit S3, putative [Ricinus communis]	47.619	126	93	4e-18
FLXa1386.EPiF_J14_Size:802bp	gi|255560521|ref|XP_002521275.1|	26S proteasome regulatory subunit S3, putative [Ricinus communis] gi|223539543|gb|EEF41131.1| 26S proteasome regulatory subunit S3, putative [Ricinus communis]	47.619	126	93	6e-18
FLXa1320.EPiF.2_D20_Size:670bp	gi|255536979|ref|XP_002509556.1|	26S proteasome regulatory subunit S3, putative [Ricinus communis] gi|223549455|gb|EEF50943.1| 26S proteasome regulatory subunit S3, putative [Ricinus communis]	51.1628	43	43	2e-11
FLXa1326.EPiF.1_B11_Size:700bp	gi|255536979|ref|XP_002509556.1|	26S proteasome regulatory subunit S3, putative [Ricinus communis] gi|223549455|gb|EEF50943.1| 26S proteasome regulatory subunit S3, putative [Ricinus communis]	77.6119	67	67	3e-37
FLXb1488.EPiF.1_H14_Size:860bp	gi|255536979|ref|XP_002509556.1|	26S proteasome regulatory subunit S3, putative [Ricinus communis] gi|223549455|gb|EEF50943.1| 26S proteasome regulatory subunit S3, putative [Ricinus communis]	74.6479	71	71	1e-27
FLXb1442.ePiR_J04_Size:653bp	gi|11993907|gb|AAG42150.1|	26S proteasome RPT6a subunit [Dactylis glomerata]	69.0909	110	77	3e-43
FLXb1460.ePiR_C03_Size:754bp	gi|11993907|gb|AAG42150.1|	26S proteasome RPT6a subunit [Dactylis glomerata]	67.2727	110	77	1e-42
FLXa1324.ePiR_C05_Size:811bp	gi|224813796|gb|ACN65116.1|	2-alkenal reductase [Artemisia annua]	84.375	64	64	2e-24
FLXa1400.ePiR_L13_Size:869bp	gi|224138748|ref|XP_002326680.1|	2-dehydro-3-deoxyphosphoheptonate aldolase/ 3-deoxy-d-arabino-heptulosonate 7-phosphate synthetase [Populus trichocarpa] gi|222834002|gb|EEE72479.1| 2-dehydro-3-deoxyphosphoheptonate aldolase/ 3-deoxy-d-arabino-heptulosonate 7-phosphate synthetase [Populus trichocarpa]	91.1111	90	90	3e-40
FLXa1324.EPiF_J14_Size:606bp	gi|255575764|ref|XP_002528781.1|	2-deoxyglucose-6-phosphate phosphatase, putative [Ricinus communis] gi|223531784|gb|EEF33603.1| 2-deoxyglucose-6-phosphate phosphatase, putative [Ricinus communis]	76.0274	146	146	2e-61
FLXa1376.EPiF_G11_Size:658bp	gi|255575764|ref|XP_002528781.1|	2-deoxyglucose-6-phosphate phosphatase, putative [Ricinus communis] gi|223531784|gb|EEF33603.1| 2-deoxyglucose-6-phosphate phosphatase, putative [Ricinus communis]	71.4286	56	56	3e-29
FLXa1392.ePiR_J02_Size:740bp	gi|255575764|ref|XP_002528781.1|	2-deoxyglucose-6-phosphate phosphatase, putative [Ricinus communis] gi|223531784|gb|EEF33603.1| 2-deoxyglucose-6-phosphate phosphatase, putative [Ricinus communis]	69.6429	56	56	1e-28
FLXb1514.ePiR_J02_Size:730bp	gi|255575764|ref|XP_002528781.1|	2-deoxyglucose-6-phosphate phosphatase, putative [Ricinus communis] gi|223531784|gb|EEF33603.1| 2-deoxyglucose-6-phosphate phosphatase, putative [Ricinus communis]	67.7778	90	90	4e-50
FLXa1384.ePiR_L02_Size:710bp	gi|255559643|ref|XP_002520841.1|	2-deoxyglucose-6-phosphate phosphatase, putative [Ricinus communis] gi|223539972|gb|EEF41550.1| 2-deoxyglucose-6-phosphate phosphatase, putative [Ricinus communis]	51.2195	82	51	1e-19
FLXa1358.EPiF_J24_Size:701bp	gi|255537465|ref|XP_002509799.1|	2-deoxyglucose-6-phosphate phosphatase, putative [Ricinus communis] gi|223549698|gb|EEF51186.1| 2-deoxyglucose-6-phosphate phosphatase, putative [Ricinus communis]	50	94	92	5e-13
FLXb1408.ePiR_N23_Size:730bp	gi|255541702|ref|XP_002511915.1|	2-hydroxyacid dehydrogenase, putative [Ricinus communis] gi|223549095|gb|EEF50584.1| 2-hydroxyacid dehydrogenase, putative [Ricinus communis]	81.7204	93	92	3e-36
FLXb1408.EPiF_P18_Size:563bp	gi|255541702|ref|XP_002511915.1|	2-hydroxyacid dehydrogenase, putative [Ricinus communis] gi|223549095|gb|EEF50584.1| 2-hydroxyacid dehydrogenase, putative [Ricinus communis]	80.2198	91	91	9e-35
FLXb1424.EPiF_F19_Size:683bp	gi|255541702|ref|XP_002511915.1|	2-hydroxyacid dehydrogenase, putative [Ricinus communis] gi|223549095|gb|EEF50584.1| 2-hydroxyacid dehydrogenase, putative [Ricinus communis]	81.9149	94	93	6e-37
FLXb1424.EPiF_G13_Size:655bp	gi|255541702|ref|XP_002511915.1|	2-hydroxyacid dehydrogenase, putative [Ricinus communis] gi|223549095|gb|EEF50584.1| 2-hydroxyacid dehydrogenase, putative [Ricinus communis]	80.2198	91	91	1e-34
FLXb1464.EPiF_M21_Size:757bp	gi|255541702|ref|XP_002511915.1|	2-hydroxyacid dehydrogenase, putative [Ricinus communis] gi|223549095|gb|EEF50584.1| 2-hydroxyacid dehydrogenase, putative [Ricinus communis]	79.5181	83	83	1e-28
FLXb1488.ePiR.1_M17_Size:694bp	gi|255541702|ref|XP_002511915.1|	2-hydroxyacid dehydrogenase, putative [Ricinus communis] gi|223549095|gb|EEF50584.1| 2-hydroxyacid dehydrogenase, putative [Ricinus communis]	80.2198	91	91	2e-34
FLXa1326.ePiR.1_N01_Size:687bp	gi|255575120|ref|XP_002528465.1|	2-oxoglutarate dehydrogenase, putative [Ricinus communis] gi|223532141|gb|EEF33948.1| 2-oxoglutarate dehydrogenase, putative [Ricinus communis]	97.7974	227	227	1e-128
FLXb1410.EPiF_P17_Size:626bp	gi|255575120|ref|XP_002528465.1|	2-oxoglutarate dehydrogenase, putative [Ricinus communis] gi|223532141|gb|EEF33948.1| 2-oxoglutarate dehydrogenase, putative [Ricinus communis]	95.9184	147	147	1e-87
FLXb1450.ePiR_K06_Size:766bp	gi|255575120|ref|XP_002528465.1|	2-oxoglutarate dehydrogenase, putative [Ricinus communis] gi|223532141|gb|EEF33948.1| 2-oxoglutarate dehydrogenase, putative [Ricinus communis]	96.063	254	254	1e-141
FLXb1462.ePiR_O15_Size:773bp	gi|255575120|ref|XP_002528465.1|	2-oxoglutarate dehydrogenase, putative [Ricinus communis] gi|223532141|gb|EEF33948.1| 2-oxoglutarate dehydrogenase, putative [Ricinus communis]	95.8333	240	240	1e-134
FLXb1464.ePiR_B09_Size:787bp	gi|255575120|ref|XP_002528465.1|	2-oxoglutarate dehydrogenase, putative [Ricinus communis] gi|223532141|gb|EEF33948.1| 2-oxoglutarate dehydrogenase, putative [Ricinus communis]	96.7742	217	217	1e-138
FLXb1408.ePiR_O18_Size:668bp	gi|255544892|ref|XP_002513507.1|	2-oxoglutarate/malate translocator, chloroplast precursor, putative [Ricinus communis] gi|223547415|gb|EEF48910.1| 2-oxoglutarate/malate translocator, chloroplast precursor, putative [Ricinus communis]	79.6296	162	162	4e-64
FLXb1464.EPiF_C13_Size:657bp	gi|255544892|ref|XP_002513507.1|	2-oxoglutarate/malate translocator, chloroplast precursor, putative [Ricinus communis] gi|223547415|gb|EEF48910.1| 2-oxoglutarate/malate translocator, chloroplast precursor, putative [Ricinus communis]	79.5031	161	161	1e-63
FLXb1484.EPiF_G20_Size:700bp	gi|255544892|ref|XP_002513507.1|	2-oxoglutarate/malate translocator, chloroplast precursor, putative [Ricinus communis] gi|223547415|gb|EEF48910.1| 2-oxoglutarate/malate translocator, chloroplast precursor, putative [Ricinus communis]	84.6154	52	52	4e-17
FLXb1510.EPiF_I11_Size:729bp	gi|255544892|ref|XP_002513507.1|	2-oxoglutarate/malate translocator, chloroplast precursor, putative [Ricinus communis] gi|223547415|gb|EEF48910.1| 2-oxoglutarate/malate translocator, chloroplast precursor, putative [Ricinus communis]	78.882	161	161	3e-63
FLXa1328.EPiF.1_E09_Size:704bp	gi|224071491|ref|XP_002303486.1|	2-oxoglutarate-dependent dioxygenase [Populus trichocarpa] gi|222840918|gb|EEE78465.1| 2-oxoglutarate-dependent dioxygenase [Populus trichocarpa]	65.7895	38	38	3e-07
FLXa1402.EPiF_K05_Size:736bp	gi|224054176|ref|XP_002298129.1|	2-oxoglutarate-dependent dioxygenase [Populus trichocarpa] gi|222845387|gb|EEE82934.1| 2-oxoglutarate-dependent dioxygenase [Populus trichocarpa]	54.4643	112	109	9e-28
FLXb1426.EPiF_A24_Size:673bp	gi|224113895|ref|XP_002316608.1|	2-oxoglutarate-dependent dioxygenase [Populus trichocarpa] gi|222859673|gb|EEE97220.1| 2-oxoglutarate-dependent dioxygenase [Populus trichocarpa]	80.3738	107	107	1e-43
FLXb1474.EPiF_A01_Size:728bp	gi|224113895|ref|XP_002316608.1|	2-oxoglutarate-dependent dioxygenase [Populus trichocarpa] gi|222859673|gb|EEE97220.1| 2-oxoglutarate-dependent dioxygenase [Populus trichocarpa]	80.3738	107	107	2e-43
FLXa1376.ePiR_J05_Size:738bp	gi|224111324|ref|XP_002315815.1|	2-oxoglutarate-dependent dioxygenase [Populus trichocarpa] gi|222864855|gb|EEF01986.1| 2-oxoglutarate-dependent dioxygenase [Populus trichocarpa]	80.2469	81	81	3e-35
FLXb1434.ePiR_N15_Size:723bp	gi|224143055|ref|XP_002324836.1|	2-oxoglutarate-dependent dioxygenase [Populus trichocarpa] gi|222866270|gb|EEF03401.1| 2-oxoglutarate-dependent dioxygenase [Populus trichocarpa]	67.4419	129	128	1e-45
FLXa1328.EPiF.1_M07_Size:679bp	gi|224143627|ref|XP_002325021.1|	2-oxoglutarate-dependent dioxygenase [Populus trichocarpa] gi|222866455|gb|EEF03586.1| 2-oxoglutarate-dependent dioxygenase [Populus trichocarpa]	85.4545	55	55	2e-20
FLXb1506.ePiR_E10_Size:778bp	gi|224143627|ref|XP_002325021.1|	2-oxoglutarate-dependent dioxygenase [Populus trichocarpa] gi|222866455|gb|EEF03586.1| 2-oxoglutarate-dependent dioxygenase [Populus trichocarpa]	86.4407	59	59	1e-22
FLXb1424.ePiR_C23_Size:174bp	gi|15224575|ref|NP_180641.1|	2-oxoglutarate-dependent dioxygenase, putative [Arabidopsis thaliana] gi|3201632|gb|AAC20718.1| putative dioxygenase [Arabidopsis thaliana]	61.1111	36	36	1e-10
FLXa1318.EPiF_C05_Size:682bp	gi|255583465|ref|XP_002532491.1|	30S ribosomal protein S14, putative [Ricinus communis] gi|223527790|gb|EEF29890.1| 30S ribosomal protein S14, putative [Ricinus communis]	76.7677	99	99	1e-38
FLXb1458.EPiF_O24_Size:610bp	gi|255569470|ref|XP_002525702.1|	3'-5' exonuclease, putative [Ricinus communis] gi|223535002|gb|EEF36685.1| 3'-5' exonuclease, putative [Ricinus communis]	36.3057	157	155	1e-14
FLXa1402.ePiR_P05_Size:698bp	gi|255566405|ref|XP_002524188.1|	3'-5' exonuclease, putative [Ricinus communis] gi|223536557|gb|EEF38203.1| 3'-5' exonuclease, putative [Ricinus communis]	59.8684	152	150	4e-42
FLXa1360.EPiF_B13_Size:704bp	gi|255542852|ref|XP_002512489.1|	3-5 exonuclease, putative [Ricinus communis] gi|223548450|gb|EEF49941.1| 3-5 exonuclease, putative [Ricinus communis]	49.4382	89	64	2e-15
FLXa1316.EPiF.1_L23_Size:629bp	gi|3550661|emb|CAA04670.1|	39 kDa EF-Hand containing protein [Solanum tuberosum]	77.5	80	80	6e-29
FLXa1308.ePiR.2_M06_Size:738bp	gi|222136861|gb|ACM45080.1|	3-deoxy-D-arabino-heptulosonate-7-phosphate synthase [Vitis vinifera]	87.9518	83	83	1e-54
FLXb1470.ePiR_K21_Size:652bp	gi|162945932|gb|ABY20975.1|	3-hydroxy-3-methylglutaryl coenzyme A reductase 4 [Medicago truncatula]	95.8333	72	72	1e-76
FLXb1480.EPiF_I08_Size:759bp	gi|162945932|gb|ABY20975.1|	3-hydroxy-3-methylglutaryl coenzyme A reductase 4 [Medicago truncatula]	93.2203	118	118	2e-88
FLXa1340.EPiF.1_D23_Size:693bp	gi|255574666|ref|XP_002528242.1|	3-hydroxyacyl-CoA dehyrogenase, putative [Ricinus communis] gi|223532328|gb|EEF34127.1| 3-hydroxyacyl-CoA dehyrogenase, putative [Ricinus communis]	67.5676	74	74	6e-16
FLXa1336.EPiF.2_G05_Size:836bp	gi|255549046|ref|XP_002515579.1|	3-hydroxybutyryl-CoA dehydratase, putative [Ricinus communis] gi|223545523|gb|EEF47028.1| 3-hydroxybutyryl-CoA dehydratase, putative [Ricinus communis]	67.2414	58	58	4e-44
FLXa1392.ePiR_M03_Size:639bp	gi|255549046|ref|XP_002515579.1|	3-hydroxybutyryl-CoA dehydratase, putative [Ricinus communis] gi|223545523|gb|EEF47028.1| 3-hydroxybutyryl-CoA dehydratase, putative [Ricinus communis]	65.3061	49	49	4e-29
FLXb1434.EPiF_J02_Size:704bp	gi|255549046|ref|XP_002515579.1|	3-hydroxybutyryl-CoA dehydratase, putative [Ricinus communis] gi|223545523|gb|EEF47028.1| 3-hydroxybutyryl-CoA dehydratase, putative [Ricinus communis]	51.2195	82	74	2e-10
FLXb1474.ePiR_I08_Size:744bp	gi|255549046|ref|XP_002515579.1|	3-hydroxybutyryl-CoA dehydratase, putative [Ricinus communis] gi|223545523|gb|EEF47028.1| 3-hydroxybutyryl-CoA dehydratase, putative [Ricinus communis]	67.9245	53	53	1e-41
FLXb1490.ePiR_L15_Size:717bp	gi|255549046|ref|XP_002515579.1|	3-hydroxybutyryl-CoA dehydratase, putative [Ricinus communis] gi|223545523|gb|EEF47028.1| 3-hydroxybutyryl-CoA dehydratase, putative [Ricinus communis]	65.5172	58	58	2e-28
FLXb1524.ePiR_I02_Size:758bp	gi|255560761|ref|XP_002521394.1|	3-hydroxyisobutyrate dehydrogenase, putative [Ricinus communis] gi|223539472|gb|EEF41062.1| 3-hydroxyisobutyrate dehydrogenase, putative [Ricinus communis]	48.7179	195	108	4e-34
FLXa1394.ePiR_K22_Size:721bp	gi|255579643|ref|XP_002530662.1|	3-isopropylmalate dehydratase, putative [Ricinus communis] gi|223529795|gb|EEF31731.1| 3-isopropylmalate dehydratase, putative [Ricinus communis]	76.5957	141	141	2e-57
FLXb1412.ePiR_J02_Size:766bp	gi|257815409|gb|ACV70033.1|	3-ketoacyl CoA thiolase 2 [Petunia x hybrida]	76.5957	47	47	2e-37
FLXb1456.ePiR_C05_Size:779bp	gi|257815409|gb|ACV70033.1|	3-ketoacyl CoA thiolase 2 [Petunia x hybrida]	76.5957	47	47	2e-41
FLXb1500.EPiF.1_D07_Size:790bp	gi|257815409|gb|ACV70033.1|	3-ketoacyl CoA thiolase 2 [Petunia x hybrida]	76.5957	47	47	2e-42
FLXb1438.EPiF_G17_Size:671bp	gi|159895659|gb|ABX10440.1|	3-ketoacyl-CoA synthase 10 [Gossypium hirsutum]	69.5853	217	217	4e-85
FLXb1444.EPiF_C12_Size:810bp	gi|159895659|gb|ABX10440.1|	3-ketoacyl-CoA synthase 10 [Gossypium hirsutum]	69.5853	217	217	6e-85
FLXb1490.ePiR_E20_Size:652bp	gi|159895659|gb|ABX10440.1|	3-ketoacyl-CoA synthase 10 [Gossypium hirsutum]	69.4444	216	216	1e-83
FLXb1474.ePiR_F03_Size:722bp	gi|159895661|gb|ABX10441.1|	3-ketoacyl-CoA synthase 6 [Gossypium hirsutum]	71.0843	83	83	6e-30
FLXa1368.EPiF_J23_Size:654bp	gi|255560211|ref|XP_002521123.1|	3-ketoacyl-CoA thiolase B, putative [Ricinus communis] gi|223539692|gb|EEF41274.1| 3-ketoacyl-CoA thiolase B, putative [Ricinus communis]	53.1915	94	64	2e-36
FLXa1356.EPiF_C19_Size:757bp	gi|255554192|ref|XP_002518136.1|	3-ketoacyl-CoA thiolase B, putative [Ricinus communis] gi|223542732|gb|EEF44269.1| 3-ketoacyl-CoA thiolase B, putative [Ricinus communis]	57.8947	133	85	6e-31
FLXb1410.ePiR_A18_Size:723bp	gi|393707|emb|CAA47926.1|	3-ketoacyl-CoA thiolase; acetyl-CoA acyltransferase [Cucumis sativus]	60.1942	103	77	4e-42
FLXa1364.EPiF_D19_Size:652bp	gi|297809759|ref|XP_002872763.1|	3-oxo-5-alpha-steroid 4-dehydrogenase family protein [Arabidopsis lyrata subsp. lyrata] gi|297318600|gb|EFH49022.1| 3-oxo-5-alpha-steroid 4-dehydrogenase family protein [Arabidopsis lyrata subsp. lyrata]	47.6744	86	58	5e-14
FLXa1334.ePiR.1_I02_Size:789bp	gi|255576111|ref|XP_002528950.1|	3-oxoacyl-[acyl-carrier-protein] synthase, putative [Ricinus communis] gi|223531596|gb|EEF33424.1| 3-oxoacyl-[acyl-carrier-protein] synthase, putative [Ricinus communis]	47.3934	211	106	2e-34
FLXa1332.ePiR.1_G03_Size:868bp	gi|57168305|gb|AAW38936.1|	3-phosphoinositide-dependent protein kinase-1 [Solanum lycopersicum]	80	45	45	2e-45
FLXa1380.ePiR_L01_Size:723bp	gi|255586617|ref|XP_002533941.1|	3-phosphoinositide-dependent protein kinase-1, putative [Ricinus communis] gi|223526096|gb|EEF28448.1| 3-phosphoinositide-dependent protein kinase-1, putative [Ricinus communis]	91.8919	37	37	2e-42
FLXa1402.ePiR_G14_Size:791bp	gi|255586617|ref|XP_002533941.1|	3-phosphoinositide-dependent protein kinase-1, putative [Ricinus communis] gi|223526096|gb|EEF28448.1| 3-phosphoinositide-dependent protein kinase-1, putative [Ricinus communis]	85	60	60	2e-30
FLXb1452.EPiF_G05_Size:799bp	gi|297820930|ref|XP_002878348.1|	40S ribosomal protein S13 [Arabidopsis lyrata subsp. lyrata] gi|297324186|gb|EFH54607.1| 40S ribosomal protein S13 [Arabidopsis lyrata subsp. lyrata]	100	42	42	5e-15
FLXb1448.ePiR_A14_Size:731bp	gi|255559955|ref|XP_002520996.1|	40S ribosomal protein S15, putative [Ricinus communis] gi|223539833|gb|EEF41413.1| 40S ribosomal protein S15, putative [Ricinus communis]	56.0748	107	69	5e-19
FLXb1506.ePiR_C17_Size:762bp	gi|255559955|ref|XP_002520996.1|	40S ribosomal protein S15, putative [Ricinus communis] gi|223539833|gb|EEF41413.1| 40S ribosomal protein S15, putative [Ricinus communis]	89.4737	38	38	3e-11
FLXb1462.ePiR_O11_Size:721bp	gi|6984222|gb|AAF34799.1|AF227979_1	40S ribosomal protein S16 [Euphorbia esula]	93.0556	144	144	2e-71
FLXb1464.EPiF_E02_Size:779bp	gi|6984222|gb|AAF34799.1|AF227979_1	40S ribosomal protein S16 [Euphorbia esula]	93.0556	144	144	3e-71
FLXa1378.ePiR_N19_Size:793bp	gi|297806647|ref|XP_002871207.1|	40S ribosomal protein S17 [Arabidopsis lyrata subsp. lyrata] gi|297317044|gb|EFH47466.1| 40S ribosomal protein S17 [Arabidopsis lyrata subsp. lyrata]	70.9091	55	55	2e-13
FLXa1394.EPiF_D15_Size:617bp	gi|297806647|ref|XP_002871207.1|	40S ribosomal protein S17 [Arabidopsis lyrata subsp. lyrata] gi|297317044|gb|EFH47466.1| 40S ribosomal protein S17 [Arabidopsis lyrata subsp. lyrata]	68.1818	66	66	3e-17
FLXb1480.EPiF_M03_Size:743bp	gi|297806647|ref|XP_002871207.1|	40S ribosomal protein S17 [Arabidopsis lyrata subsp. lyrata] gi|297317044|gb|EFH47466.1| 40S ribosomal protein S17 [Arabidopsis lyrata subsp. lyrata]	75.7576	66	66	7e-20
FLXa1342.ePiR.1_F10_Size:630bp	gi|255544864|ref|XP_002513493.1|	40S ribosomal protein S2, putative [Ricinus communis] gi|223547401|gb|EEF48896.1| 40S ribosomal protein S2, putative [Ricinus communis]	95.8763	97	97	1e-45
FLXb1438.EPiF_H23_Size:718bp	gi|255559669|ref|XP_002520854.1|	40S ribosomal protein S26, putative [Ricinus communis] gi|223539985|gb|EEF41563.1| 40S ribosomal protein S26, putative [Ricinus communis]	62.2222	45	45	9e-07
FLXa1346.EPiF.1_J20_Size:692bp	gi|192912992|gb|ACF06604.1|	40S ribosomal protein S4 [Elaeis guineensis]	87.9032	124	124	6e-75
FLXb1522.ePiR_H03_Size:763bp	gi|195605472|gb|ACG24566.1|	40S ribosomal protein S5 [Zea mays]	72.4138	116	86	1e-33
FLXb1484.ePiR_L19_Size:701bp	gi|297852506|ref|XP_002894134.1|	40S ribosomal protein S7 [Arabidopsis lyrata subsp. lyrata] gi|297339976|gb|EFH70393.1| 40S ribosomal protein S7 [Arabidopsis lyrata subsp. lyrata]	92.0635	63	63	3e-39
FLXb1466.EPiF_P21_Size:712bp	gi|76160947|gb|ABA40437.1|	40S ribosomal protein S7-like protein [Solanum tuberosum] gi|76573341|gb|ABA46775.1| unknown [Solanum tuberosum] gi|77999315|gb|ABB17004.1| ribosomal protein S7-like protein [Solanum tuberosum] gi|82623373|gb|ABB87101.1| 40S ribosomal protein S7-like protein-like [Solanum tuberosum]	58.0247	81	50	2e-13
FLXb1498.ePiR.1_I01_Size:755bp	gi|76160947|gb|ABA40437.1|	40S ribosomal protein S7-like protein [Solanum tuberosum] gi|76573341|gb|ABA46775.1| unknown [Solanum tuberosum] gi|77999315|gb|ABB17004.1| ribosomal protein S7-like protein [Solanum tuberosum] gi|82623373|gb|ABB87101.1| 40S ribosomal protein S7-like protein-like [Solanum tuberosum]	58.0247	81	50	2e-13
FLXb1504.EPiF_K05_Size:731bp	gi|186523035|ref|NP_001119227.1|	40S ribosomal protein S9 (RPS9B) [Arabidopsis thaliana]	55.3571	56	54	4e-06
FLXa1368.EPiF_C22_Size:763bp	gi|255552894|ref|XP_002517490.1|	40S ribosomal protein S9, putative [Ricinus communis] gi|223543501|gb|EEF45032.1| 40S ribosomal protein S9, putative [Ricinus communis]	97.6378	127	127	9e-64
FLXb1466.ePiR_O01_Size:774bp	gi|255550355|ref|XP_002516228.1|	46 kDa ketoavyl-ACP synthase [Ricinus communis] gi|223544714|gb|EEF46230.1| 46 kDa ketoavyl-ACP synthase [Ricinus communis]	45.9459	111	98	2e-14
FLXa1350.ePiR_I23_Size:625bp	gi|41176619|gb|AAR99599.1|	4-alpha-glucanotransferase [Solanum tuberosum]	96.3855	83	83	2e-45
FLXb1414.ePiR_K08_Size:744bp	gi|224053084|ref|XP_002297699.1|	4-Coumarate:CoA ligase [Populus trichocarpa] gi|183585151|gb|ACC63867.1| 4-coumarate:CoA ligase [Populus trichocarpa] gi|222844957|gb|EEE82504.1| 4-Coumarate:CoA ligase [Populus trichocarpa]	53.1579	190	126	1e-49
FLXb1478.ePiR_E01_Size:740bp	gi|224053084|ref|XP_002297699.1|	4-Coumarate:CoA ligase [Populus trichocarpa] gi|183585151|gb|ACC63867.1| 4-coumarate:CoA ligase [Populus trichocarpa] gi|222844957|gb|EEE82504.1| 4-Coumarate:CoA ligase [Populus trichocarpa]	53.1579	190	126	3e-49
FLXb1416.ePiR_H08_Size:688bp	gi|224075912|ref|XP_002304825.1|	4-Coumarate:CoA ligase [Populus trichocarpa] gi|183585153|gb|ACC63868.1| 4-coumarate:CoA ligase [Populus trichocarpa] gi|222842257|gb|EEE79804.1| 4-Coumarate:CoA ligase [Populus trichocarpa]	75.4464	224	224	4e-90
FLXb1460.EPiF_E09_Size:743bp	gi|294514718|gb|ADE95828.1|	4-coumarate:CoA ligase 1 [Corchorus capsularis]	83.3333	66	66	2e-23
FLXb1418.ePiR_C03_Size:735bp	gi|124361268|gb|ABN09204.1|	4-coumarate--CoA ligase [Linum usitatissimum] gi|124361272|gb|ABN09206.1| 4-coumarate--CoA ligase [Linum usitatissimum]	97.7778	45	45	3e-17
FLXb1478.EPiF_P16_Size:752bp	gi|224074401|ref|XP_002304364.1|	4-coumarate-coa ligase [Populus trichocarpa] gi|222841796|gb|EEE79343.1| 4-coumarate-coa ligase [Populus trichocarpa]	48.1651	218	200	2e-48
FLXb1414.ePiR_J06_Size:757bp	gi|224077516|ref|XP_002305282.1|	4-coumarate-coa ligase [Populus trichocarpa] gi|222848246|gb|EEE85793.1| 4-coumarate-coa ligase [Populus trichocarpa]	66.3551	107	105	1e-50
FLXb1424.EPiF_B03_Size:652bp	gi|29888152|gb|AAP03017.1|	4-coumarate-CoA ligase-like protein [Arabidopsis thaliana]	67.0886	79	79	6e-22
FLXb1410.EPiF_O20_Size:658bp	gi|168028097|ref|XP_001766565.1|	4-hydroxy-3-methylbut-2-en-1-yl diphosphate synthase [Physcomitrella patens subsp. patens] gi|162682210|gb|EDQ68630.1| 4-hydroxy-3-methylbut-2-en-1-yl diphosphate synthase [Physcomitrella patens subsp. patens]	69.5312	128	96	3e-50
FLXb1452.EPiF_C03_Size:269bp	gi|219842162|dbj|BAH10638.1|	4-hydroxyphenylpyruvate dioxygenase [Hevea brasiliensis]	88.764	89	89	7e-39
FLXb1412.EPiF_G01_Size:608bp	gi|255558690|ref|XP_002520369.1|	4-hydroxyphenylpyruvate dioxygenase, putative [Ricinus communis] gi|223540416|gb|EEF41985.1| 4-hydroxyphenylpyruvate dioxygenase, putative [Ricinus communis]	92.3611	144	144	2e-72
FLXa1322.ePiR_O05_Size:702bp	gi|297832482|ref|XP_002884123.1|	4-phosphopantetheine adenylyltransferase [Arabidopsis lyrata subsp. lyrata] gi|297329963|gb|EFH60382.1| 4-phosphopantetheine adenylyltransferase [Arabidopsis lyrata subsp. lyrata]	46.9136	81	48	2e-08
FLXa1338.EPiF.1_B22_Size:467bp	gi|255565761|ref|XP_002523870.1|	5'->3' exoribonuclease, putative [Ricinus communis] gi|223536958|gb|EEF38596.1| 5'->3' exoribonuclease, putative [Ricinus communis]	37.3134	67	40	9e-10
FLXa1398.EPiF_D16_Size:727bp	gi|255582683|ref|XP_002532120.1|	50S ribosomal protein L13, putative [Ricinus communis] gi|223528200|gb|EEF30260.1| 50S ribosomal protein L13, putative [Ricinus communis]	80	50	50	5e-15
FLXa1352.EPiF_C24_Size:685bp	gi|255570635|ref|XP_002526273.1|	50S ribosomal protein L14, putative [Ricinus communis] gi|223534404|gb|EEF36110.1| 50S ribosomal protein L14, putative [Ricinus communis]	80.9091	110	109	6e-41
FLXa1392.ePiR_P06_Size:668bp	gi|255581635|ref|XP_002531621.1|	50S ribosomal protein L15, putative [Ricinus communis] gi|223528739|gb|EEF30749.1| 50S ribosomal protein L15, putative [Ricinus communis]	79.2453	53	53	4e-16
FLXa1350.EPiF_A14_Size:637bp	gi|255579823|ref|XP_002530749.1|	50S ribosomal protein L20, putative [Ricinus communis] gi|223529713|gb|EEF31655.1| 50S ribosomal protein L20, putative [Ricinus communis]	93.8462	65	65	2e-27
FLXb1488.ePiR.1_C04_Size:642bp	gi|255579823|ref|XP_002530749.1|	50S ribosomal protein L20, putative [Ricinus communis] gi|223529713|gb|EEF31655.1| 50S ribosomal protein L20, putative [Ricinus communis]	78.4314	51	51	2e-15
FLXa1378.ePiR_J15_Size:755bp	gi|255562637|ref|XP_002522324.1|	50S ribosomal protein L25, putative [Ricinus communis] gi|223538402|gb|EEF40008.1| 50S ribosomal protein L25, putative [Ricinus communis]	61.6438	73	68	1e-13
FLXb1458.ePiR_N21_Size:775bp	gi|255562637|ref|XP_002522324.1|	50S ribosomal protein L25, putative [Ricinus communis] gi|223538402|gb|EEF40008.1| 50S ribosomal protein L25, putative [Ricinus communis]	67.5676	111	106	3e-30
FLXb1518.EPiF_G04_Size:745bp	gi|255562637|ref|XP_002522324.1|	50S ribosomal protein L25, putative [Ricinus communis] gi|223538402|gb|EEF40008.1| 50S ribosomal protein L25, putative [Ricinus communis]	67.5676	111	106	3e-30
FLXa1338.EPiF.1_M05_Size:751bp	gi|255538710|ref|XP_002510420.1|	50S ribosomal protein L31, putative [Ricinus communis] gi|223551121|gb|EEF52607.1| 50S ribosomal protein L31, putative [Ricinus communis]	44.2105	95	64	8e-11
FLXa1318.ePiR_D01_Size:789bp	gi|255567043|ref|XP_002524504.1|	50S ribosomal protein L36, putative [Ricinus communis] gi|223536292|gb|EEF37944.1| 50S ribosomal protein L36, putative [Ricinus communis]	72.2222	54	54	2e-13
FLXa1404.EPiF_D04_Size:767bp	gi|255585457|ref|XP_002533422.1|	50S ribosomal protein L7/L12, putative [Ricinus communis] gi|223526735|gb|EEF28965.1| 50S ribosomal protein L7/L12, putative [Ricinus communis]	66.4384	146	146	2e-40
FLXa1404.EPiF_C07_Size:753bp	gi|255540659|ref|XP_002511394.1|	50S ribosomal protein L7/L12, putative [Ricinus communis] gi|223550509|gb|EEF51996.1| 50S ribosomal protein L7/L12, putative [Ricinus communis]	66.9811	106	104	1e-27
FLXb1440.EPiF_L03_Size:772bp	gi|255540659|ref|XP_002511394.1|	50S ribosomal protein L7/L12, putative [Ricinus communis] gi|223550509|gb|EEF51996.1| 50S ribosomal protein L7/L12, putative [Ricinus communis]	68.6486	185	183	8e-62
FLXb1516.EPiF_J01_Size:755bp	gi|255540659|ref|XP_002511394.1|	50S ribosomal protein L7/L12, putative [Ricinus communis] gi|223550509|gb|EEF51996.1| 50S ribosomal protein L7/L12, putative [Ricinus communis]	70	180	178	1e-61
FLXa1320.ePiR.1_H14_Size:757bp	gi|255569484|ref|XP_002525709.1|	5-methyltetrahydropteroyltriglutamate--homocysteine methyltransferase, putative [Ricinus communis] gi|223535009|gb|EEF36692.1| 5-methyltetrahydropteroyltriglutamate--homocysteine methyltransferase, putative [Ricinus communis]	64.0187	214	149	1e-67
FLXa1378.ePiR_P07_Size:694bp	gi|255569484|ref|XP_002525709.1|	5-methyltetrahydropteroyltriglutamate--homocysteine methyltransferase, putative [Ricinus communis] gi|223535009|gb|EEF36692.1| 5-methyltetrahydropteroyltriglutamate--homocysteine methyltransferase, putative [Ricinus communis]	83.2061	131	131	3e-71
FLXb1458.EPiF_F02_Size:649bp	gi|255569484|ref|XP_002525709.1|	5-methyltetrahydropteroyltriglutamate--homocysteine methyltransferase, putative [Ricinus communis] gi|223535009|gb|EEF36692.1| 5-methyltetrahydropteroyltriglutamate--homocysteine methyltransferase, putative [Ricinus communis]	61.6915	201	136	3e-58
FLXb1498.ePiR.1_J21_Size:659bp	gi|255569484|ref|XP_002525709.1|	5-methyltetrahydropteroyltriglutamate--homocysteine methyltransferase, putative [Ricinus communis] gi|223535009|gb|EEF36692.1| 5-methyltetrahydropteroyltriglutamate--homocysteine methyltransferase, putative [Ricinus communis]	61.8812	202	137	6e-59
FLXa1314.EPiF_F21_Size:692bp	gi|255549601|ref|XP_002515852.1|	5-methyltetrahydropteroyltriglutamate--homocysteine methyltransferase, putative [Ricinus communis] gi|223545007|gb|EEF46521.1| 5-methyltetrahydropteroyltriglutamate--homocysteine methyltransferase, putative [Ricinus communis]	90.3226	124	124	4e-79
FLXa1376.ePiR_P08_Size:660bp	gi|255549601|ref|XP_002515852.1|	5-methyltetrahydropteroyltriglutamate--homocysteine methyltransferase, putative [Ricinus communis] gi|223545007|gb|EEF46521.1| 5-methyltetrahydropteroyltriglutamate--homocysteine methyltransferase, putative [Ricinus communis]	58.4821	224	161	2e-55
FLXa1344.EPiF.1_M12_Size:732bp	gi|255552207|ref|XP_002517148.1|	5'-nucleotidase surE, putative [Ricinus communis] gi|223543783|gb|EEF45311.1| 5'-nucleotidase surE, putative [Ricinus communis]	69.4444	36	36	1e-10
FLXa1328.EPiF.1_M11_Size:801bp	gi|164604976|dbj|BAF98284.1|	5-phosphomevelonate kinase [Hevea brasiliensis]	60.6742	89	89	5e-39
FLXa1336.ePiR.1_M04_Size:771bp	gi|164604976|dbj|BAF98284.1|	5-phosphomevelonate kinase [Hevea brasiliensis]	60.6742	89	89	4e-39
FLXa1384.EPiF_A10_Size:720bp	gi|164604976|dbj|BAF98284.1|	5-phosphomevelonate kinase [Hevea brasiliensis]	67.7419	62	62	3e-21
FLXb1436.ePiR_F11_Size:843bp	gi|255571861|ref|XP_002526873.1|	60S acidic ribosomal protein P0, putative [Ricinus communis] gi|223533772|gb|EEF35504.1| 60S acidic ribosomal protein P0, putative [Ricinus communis]	73.7113	194	167	2e-78
FLXb1494.EPiF_N15_Size:682bp	gi|255571861|ref|XP_002526873.1|	60S acidic ribosomal protein P0, putative [Ricinus communis] gi|223533772|gb|EEF35504.1| 60S acidic ribosomal protein P0, putative [Ricinus communis]	73.7113	194	167	1e-70
FLXa1312.ePiR.1_M09_Size:741bp	gi|255565635|ref|XP_002523807.1|	60S ribosomal protein L10a, putative [Ricinus communis] gi|223536895|gb|EEF38533.1| 60S ribosomal protein L10a, putative [Ricinus communis]	85.5263	76	76	4e-30
FLXa1304.EPiF_I11_Size:714bp	gi|255557935|ref|XP_002519996.1|	60S ribosomal protein L13, putative [Ricinus communis] gi|223540760|gb|EEF42320.1| 60S ribosomal protein L13, putative [Ricinus communis]	63.5593	118	80	2e-33
FLXa1328.ePiR.1_F13_Size:731bp	gi|255557935|ref|XP_002519996.1|	60S ribosomal protein L13, putative [Ricinus communis] gi|223540760|gb|EEF42320.1| 60S ribosomal protein L13, putative [Ricinus communis]	68.8073	109	80	2e-34
FLXa1350.EPiF_F20_Size:684bp	gi|255557935|ref|XP_002519996.1|	60S ribosomal protein L13, putative [Ricinus communis] gi|223540760|gb|EEF42320.1| 60S ribosomal protein L13, putative [Ricinus communis]	64.5714	175	119	4e-52
FLXb1408.EPiF_F18_Size:712bp	gi|255557935|ref|XP_002519996.1|	60S ribosomal protein L13, putative [Ricinus communis] gi|223540760|gb|EEF42320.1| 60S ribosomal protein L13, putative [Ricinus communis]	68.8073	109	80	2e-34
FLXb1428.ePiR_O11_Size:746bp	gi|255557935|ref|XP_002519996.1|	60S ribosomal protein L13, putative [Ricinus communis] gi|223540760|gb|EEF42320.1| 60S ribosomal protein L13, putative [Ricinus communis]	68.8073	109	80	2e-34
FLXa1316.EPiF.1_A09_Size:637bp	gi|255554134|ref|XP_002518107.1|	60S ribosomal protein L13a, putative [Ricinus communis] gi|223542703|gb|EEF44240.1| 60S ribosomal protein L13a, putative [Ricinus communis]	96.9231	130	130	5e-79
FLXa1388.ePiR_K03_Size:775bp	gi|255590603|ref|XP_002535312.1|	60S ribosomal protein L16, putative [Ricinus communis] gi|223523477|gb|EEF27073.1| 60S ribosomal protein L16, putative [Ricinus communis]	60.8696	46	46	9e-08
FLXa1346.EPiF.1_O24_Size:660bp	gi|255573228|ref|XP_002527543.1|	60S ribosomal protein L24, mitochondrial precursor, putative [Ricinus communis] gi|223533093|gb|EEF34852.1| 60S ribosomal protein L24, mitochondrial precursor, putative [Ricinus communis]	71.2329	146	145	3e-55
FLXa1362.EPiF_H07_Size:768bp	gi|255566636|ref|XP_002524302.1|	60S ribosomal protein L3, putative [Ricinus communis] gi|223536393|gb|EEF38042.1| 60S ribosomal protein L3, putative [Ricinus communis]	87.3563	87	87	3e-40
FLXa1384.EPiF_G23_Size:700bp	gi|255546227|ref|XP_002514173.1|	60S ribosomal protein L31, putative [Ricinus communis] gi|223546629|gb|EEF48127.1| 60S ribosomal protein L31, putative [Ricinus communis]	69.8925	93	92	5e-25
FLXa1406.ePiR.1_F13_Size:831bp	gi|255546227|ref|XP_002514173.1|	60S ribosomal protein L31, putative [Ricinus communis] gi|223546629|gb|EEF48127.1| 60S ribosomal protein L31, putative [Ricinus communis]	75	92	92	1e-28
FLXb1456.ePiR_F12_Size:780bp	gi|255546227|ref|XP_002514173.1|	60S ribosomal protein L31, putative [Ricinus communis] gi|223546629|gb|EEF48127.1| 60S ribosomal protein L31, putative [Ricinus communis]	76.087	92	92	4e-29
FLXb1504.ePiR.1_N01_Size:396bp	gi|255582117|ref|XP_002531853.1|	60S ribosomal protein L34, putative [Ricinus communis] gi|223528503|gb|EEF30531.1| 60S ribosomal protein L34, putative [Ricinus communis]	85.4545	110	107	1e-45
FLXb1516.EPiF_D20_Size:817bp	gi|255569920|ref|XP_002525923.1|	60S ribosomal protein L7a, putative [Ricinus communis] gi|223534752|gb|EEF36443.1| 60S ribosomal protein L7a, putative [Ricinus communis]	87.5	40	40	1e-14
FLXa1370.EPiF_A12_Size:680bp	gi|255569948|ref|XP_002525937.1|	60S ribosomal protein L7a, putative [Ricinus communis] gi|223534766|gb|EEF36457.1| 60S ribosomal protein L7a, putative [Ricinus communis]	71.6418	67	67	6e-23
FLXa1336.EPiF.2_A04_Size:730bp	gi|255555849|ref|XP_002518960.1|	60S ribosomal protein L9, putative [Ricinus communis] gi|223541947|gb|EEF43493.1| 60S ribosomal protein L9, putative [Ricinus communis]	89.6825	126	126	6e-59
FLXa1358.EPiF_E12_Size:775bp	gi|255555849|ref|XP_002518960.1|	60S ribosomal protein L9, putative [Ricinus communis] gi|223541947|gb|EEF43493.1| 60S ribosomal protein L9, putative [Ricinus communis]	89.6825	126	126	7e-59
FLXb1480.ePiR_O06_Size:703bp	gi|255555849|ref|XP_002518960.1|	60S ribosomal protein L9, putative [Ricinus communis] gi|223541947|gb|EEF43493.1| 60S ribosomal protein L9, putative [Ricinus communis]	91.8033	61	61	3e-24
FLXa1372.EPiF_A07_Size:655bp	gi|255551721|ref|XP_002516906.1|	60S ribosome subunit biogenesis protein NIP7, putative [Ricinus communis] gi|223543994|gb|EEF45520.1| 60S ribosome subunit biogenesis protein NIP7, putative [Ricinus communis]	83.4951	103	103	4e-45
FLXb1472.ePiR_G04_Size:714bp	gi|16755057|gb|AAL26702.1|	68 kDa protein HP68 [Triticum aestivum]	81.25	48	48	3e-15
FLXa1338.ePiR.1_K17_Size:816bp	gi|15232888|ref|NP_186885.1|	6-phosphogluconate dehydrogenase family protein [Arabidopsis thaliana] gi|30678559|ref|NP_850502.1| 6-phosphogluconate dehydrogenase family protein [Arabidopsis thaliana] gi|10092176|gb|AAG12595.1|AC068900_1 6-phosphogluconate dehydrogenase, putative; 13029-14489 [Arabidopsis thaliana] gi|15983434|gb|AAL11585.1|AF424591_1 AT3g02360/F11A12_104 [Arabidopsis thaliana] gi|21592941|gb|AAM64891.1| 6-ph…	90.991	111	111	1e-52
FLXa1358.EPiF_N04_Size:730bp	gi|255579936|ref|XP_002530803.1|	6-phosphogluconate dehydrogenase, putative [Ricinus communis] gi|223529624|gb|EEF31571.1| 6-phosphogluconate dehydrogenase, putative [Ricinus communis]	90.9091	110	110	6e-48
FLXb1460.ePiR_B12_Size:804bp	gi|255579936|ref|XP_002530803.1|	6-phosphogluconate dehydrogenase, putative [Ricinus communis] gi|223529624|gb|EEF31571.1| 6-phosphogluconate dehydrogenase, putative [Ricinus communis]	89.6175	183	183	4e-88
FLXa1388.EPiF_I24_Size:481bp	gi|21479|emb|CAA78037.1|	70-Kd heat shock protein [Solanum tuberosum]	100	72	72	2e-35
FLXa1392.EPiF_P08_Size:717bp	gi|21479|emb|CAA78037.1|	70-Kd heat shock protein [Solanum tuberosum]	100	47	47	6e-19
FLXb1474.EPiF_H23_Size:673bp	gi|255544518|ref|XP_002513320.1|	7-dehydrocholesterol reductase, putative [Ricinus communis] gi|223547228|gb|EEF48723.1| 7-dehydrocholesterol reductase, putative [Ricinus communis]	62.9032	62	62	2e-13
FLXb1516.ePiR_D08_Size:791bp	gi|255544518|ref|XP_002513320.1|	7-dehydrocholesterol reductase, putative [Ricinus communis] gi|223547228|gb|EEF48723.1| 7-dehydrocholesterol reductase, putative [Ricinus communis]	61.2903	62	62	4e-13
FLXa1344.EPiF.1_M01_Size:803bp	gi|255551549|ref|XP_002516820.1|	80 kD MCM3-associated protein, putative [Ricinus communis] gi|223543908|gb|EEF45434.1| 80 kD MCM3-associated protein, putative [Ricinus communis]	44.7368	76	76	7e-09
FLXa1366.EPiF_J17_Size:617bp	gi|255551549|ref|XP_002516820.1|	80 kD MCM3-associated protein, putative [Ricinus communis] gi|223543908|gb|EEF45434.1| 80 kD MCM3-associated protein, putative [Ricinus communis]	40.7895	76	76	1e-06
FLXa1372.EPiF_H19_Size:741bp	gi|255551549|ref|XP_002516820.1|	80 kD MCM3-associated protein, putative [Ricinus communis] gi|223543908|gb|EEF45434.1| 80 kD MCM3-associated protein, putative [Ricinus communis]	44.7368	76	76	6e-09
FLXb1430.ePiR_O14_Size:751bp	gi|255558622|ref|XP_002520336.1|	8-oxoguanine DNA glycosylase, putative [Ricinus communis] gi|223540555|gb|EEF42122.1| 8-oxoguanine DNA glycosylase, putative [Ricinus communis]	68.5484	124	121	3e-41
FLXb1436.EPiF_N22_Size:666bp	gi|255558622|ref|XP_002520336.1|	8-oxoguanine DNA glycosylase, putative [Ricinus communis] gi|223540555|gb|EEF42122.1| 8-oxoguanine DNA glycosylase, putative [Ricinus communis]	87.5	72	72	4e-57
FLXb1462.ePiR_M13_Size:696bp	gi|255554198|ref|XP_002518139.1|	9-cis-epoxycarotenoid dioxygenase, putative [Ricinus communis] gi|223542735|gb|EEF44272.1| 9-cis-epoxycarotenoid dioxygenase, putative [Ricinus communis]	71.5517	232	232	2e-96
FLXb1450.ePiR_I08_Size:735bp	gi|297797479|ref|XP_002866624.1|	AAA-type ATPase family protein [Arabidopsis lyrata subsp. lyrata] gi|297312459|gb|EFH42883.1| AAA-type ATPase family protein [Arabidopsis lyrata subsp. lyrata]	69.8113	53	53	6e-13
FLXa1334.EPiF.1_B07_Size:707bp	gi|79328591|ref|NP_001031934.1|	AAP7; amino acid transmembrane transporter [Arabidopsis thaliana] gi|222423447|dbj|BAH19694.1| AT5G23810 [Arabidopsis thaliana]	68.9655	87	87	3e-27
FLXa1384.EPiF_K18_Size:775bp	gi|52207936|emb|CAE47098.1|	ABC transporter [Populus tremula x Populus tremuloides]	79.8479	263	262	1e-112
FLXa1312.ePiR.1_E24_Size:802bp	gi|224127021|ref|XP_002319987.1|	ABC transporter family of the mitochondria family [Populus trichocarpa] gi|222858363|gb|EEE95910.1| ABC transporter family of the mitochondria family [Populus trichocarpa]	73.0159	63	62	3e-16
FLXa1394.ePiR_I18_Size:703bp	gi|224127021|ref|XP_002319987.1|	ABC transporter family of the mitochondria family [Populus trichocarpa] gi|222858363|gb|EEE95910.1| ABC transporter family of the mitochondria family [Populus trichocarpa]	70.4918	61	60	4e-14
FLXa1378.EPiF_N13_Size:663bp	gi|224145391|ref|XP_002325625.1|	ABC transporter family of the mitochondria family [Populus trichocarpa] gi|222862500|gb|EEF00007.1| ABC transporter family of the mitochondria family [Populus trichocarpa]	73.4694	49	49	5e-13
FLXb1520.ePiR_H16_Size:762bp	gi|224145391|ref|XP_002325625.1|	ABC transporter family of the mitochondria family [Populus trichocarpa] gi|222862500|gb|EEF00007.1| ABC transporter family of the mitochondria family [Populus trichocarpa]	80.4348	46	46	3e-13
FLXa1344.ePiR.1_N22_Size:538bp	gi|297835074|ref|XP_002885419.1|	abc transporter family protein [Arabidopsis lyrata subsp. lyrata] gi|297331259|gb|EFH61678.1| abc transporter family protein [Arabidopsis lyrata subsp. lyrata]	78.6885	61	61	4e-21
FLXb1440.ePiR_D15_Size:771bp	gi|224082836|ref|XP_002306860.1|	ABC transporter family protein [Populus trichocarpa] gi|222856309|gb|EEE93856.1| ABC transporter family protein [Populus trichocarpa]	92.0635	63	63	4e-28
FLXb1456.ePiR_E23_Size:798bp	gi|224082836|ref|XP_002306860.1|	ABC transporter family protein [Populus trichocarpa] gi|222856309|gb|EEE93856.1| ABC transporter family protein [Populus trichocarpa]	86.8263	167	163	1e-78
FLXb1504.EPiF_G14_Size:774bp	gi|224082836|ref|XP_002306860.1|	ABC transporter family protein [Populus trichocarpa] gi|222856309|gb|EEE93856.1| ABC transporter family protein [Populus trichocarpa]	86.8263	167	163	1e-78
FLXb1472.EPiF_J14_Size:748bp	gi|224124114|ref|XP_002330108.1|	ABC transporter family protein [Populus trichocarpa] gi|222871242|gb|EEF08373.1| ABC transporter family protein [Populus trichocarpa]	85.8268	127	127	3e-71
FLXa1312.EPiF.1_J19_Size:704bp	gi|224090097|ref|XP_002308937.1|	ABC transporter family, cholesterol/phospholipid flippase [Populus trichocarpa] gi|222854913|gb|EEE92460.1| ABC transporter family, cholesterol/phospholipid flippase [Populus trichocarpa]	85	80	80	2e-44
FLXb1440.EPiF_M19_Size:595bp	gi|224090097|ref|XP_002308937.1|	ABC transporter family, cholesterol/phospholipid flippase [Populus trichocarpa] gi|222854913|gb|EEE92460.1| ABC transporter family, cholesterol/phospholipid flippase [Populus trichocarpa]	82.5	40	40	8e-09
FLXb1500.EPiF.1_L09_Size:775bp	gi|224090097|ref|XP_002308937.1|	ABC transporter family, cholesterol/phospholipid flippase [Populus trichocarpa] gi|222854913|gb|EEE92460.1| ABC transporter family, cholesterol/phospholipid flippase [Populus trichocarpa]	80.7692	52	52	1e-16
FLXb1422.ePiR_N19_Size:744bp	gi|224119112|ref|XP_002317988.1|	ABC transporter family, retinal flippase subfamily [Populus trichocarpa] gi|222858661|gb|EEE96208.1| ABC transporter family, retinal flippase subfamily [Populus trichocarpa]	72.6316	95	95	3e-43
FLXa1312.EPiF.1_K14_Size:727bp	gi|255540953|ref|XP_002511541.1|	abc transporter, putative [Ricinus communis] gi|223550656|gb|EEF52143.1| abc transporter, putative [Ricinus communis]	58.1818	165	139	7e-44
FLXa1358.ePiR_D24_Size:637bp	gi|8843758|dbj|BAA97306.1|	ABC transporter-like [Arabidopsis thaliana]	62.7907	43	43	7e-06
FLXb1456.ePiR_O24_Size:417bp	gi|297802890|ref|XP_002869329.1|	ABC1 family protein [Arabidopsis lyrata subsp. lyrata] gi|297315165|gb|EFH45588.1| ABC1 family protein [Arabidopsis lyrata subsp. lyrata]	59.5041	121	76	2e-29
FLXa1352.EPiF_L18_Size:651bp	gi|4741190|emb|CAB41856.1|	ABC-type transport-like protein [Arabidopsis thaliana]	36.1905	105	74	5e-08
FLXb1426.ePiR_F03_Size:692bp	gi|255579606|ref|XP_002530644.1|	aberrant large forked product, putative [Ricinus communis] gi|223529817|gb|EEF31752.1| aberrant large forked product, putative [Ricinus communis]	51.6854	178	175	5e-46
FLXa1320.EPiF.2_E06_Size:718bp	gi|255560623|ref|XP_002521325.1|	abhydrolase domain containing, putative [Ricinus communis] gi|223539403|gb|EEF40993.1| abhydrolase domain containing, putative [Ricinus communis]	45.4545	99	99	2e-15
FLXb1474.ePiR_C21_Size:695bp	gi|255560623|ref|XP_002521325.1|	abhydrolase domain containing, putative [Ricinus communis] gi|223539403|gb|EEF40993.1| abhydrolase domain containing, putative [Ricinus communis]	46.0784	102	102	5e-17
FLXb1460.ePiR_M11_Size:733bp	gi|33312561|gb|AAQ04076.1|AF426832_1	ABI3-like transcription factor [Prunus avium]	40.4545	220	216	1e-26
FLXb1452.ePiR_E05_Size:790bp	gi|86129702|gb|ABC86560.1|	abscisic acid 8'-hydroxylase [Phaseolus vulgaris]	62.5899	139	131	1e-59
FLXb1488.ePiR.1_K03_Size:554bp	gi|255560239|ref|XP_002521137.1|	Abscisic acid-insensitive protein, putative [Ricinus communis] gi|223539706|gb|EEF41288.1| Abscisic acid-insensitive protein, putative [Ricinus communis]	58.7156	109	109	1e-27
FLXa1332.ePiR.1_F14_Size:797bp	gi|144225753|emb|CAM84273.1|	abscisic insensitive 1B [Populus tremula]	90	40	40	2e-25
FLXa1348.ePiR.2_E22_Size:803bp	gi|144225753|emb|CAM84273.1|	abscisic insensitive 1B [Populus tremula]	90	40	40	6e-27
FLXa1336.ePiR.1_K02_Size:689bp	gi|30695409|ref|NP_851154.1|	ACAT2 (ACETOACETYL-COA THIOLASE 2); acetyl-CoA C-acetyltransferase/ catalytic [Arabidopsis thaliana] gi|16604583|gb|AAL24148.1| putative acetyl-CoA C-acetyltransferase [Arabidopsis thaliana] gi|20258989|gb|AAM14210.1| putative acetyl-CoA C-acetyltransferase [Arabidopsis thaliana]	87.931	58	58	4e-34
FLXa1326.ePiR.1_P06_Size:852bp	gi|171452364|dbj|BAG15873.1|	ACC oxidase [Bruguiera gymnorhiza]	45.9459	74	74	4e-12
FLXa1406.EPiF.2_I19_Size:698bp	gi|255579517|ref|XP_002530601.1|	acc synthase, putative [Ricinus communis] gi|223529849|gb|EEF31781.1| acc synthase, putative [Ricinus communis]	83.6478	159	157	8e-82
FLXb1496.EPiF_J07_Size:656bp	gi|255537583|ref|XP_002509858.1|	acc synthase, putative [Ricinus communis] gi|223549757|gb|EEF51245.1| acc synthase, putative [Ricinus communis]	68.1416	113	112	3e-37
FLXa1324.EPiF_H17_Size:631bp	gi|255539669|ref|XP_002510899.1|	acc synthase, putative [Ricinus communis] gi|223550014|gb|EEF51501.1| acc synthase, putative [Ricinus communis]	75.9259	54	54	7e-29
FLXb1410.EPiF_D12_Size:629bp	gi|255539669|ref|XP_002510899.1|	acc synthase, putative [Ricinus communis] gi|223550014|gb|EEF51501.1| acc synthase, putative [Ricinus communis]	56.3636	110	103	1e-22
FLXb1478.EPiF_P24_Size:629bp	gi|255539669|ref|XP_002510899.1|	acc synthase, putative [Ricinus communis] gi|223550014|gb|EEF51501.1| acc synthase, putative [Ricinus communis]	92.6829	41	41	3e-14
FLXb1528.ePiR_M05_Size:761bp	gi|255539669|ref|XP_002510899.1|	acc synthase, putative [Ricinus communis] gi|223550014|gb|EEF51501.1| acc synthase, putative [Ricinus communis]	92.6829	41	41	1e-13
FLXb1458.EPiF_J20_Size:752bp	gi|30686966|ref|NP_849444.1|	ACD1-LIKE (ACD1-LIKE); 2 iron, 2 sulfur cluster binding / electron carrier/ oxidoreductase [Arabidopsis thaliana] gi|17065310|gb|AAL32809.1| Unknown protein [Arabidopsis thaliana] gi|27311961|gb|AAO00946.1| Unknown protein [Arabidopsis thaliana]	70.1493	67	67	4e-51
FLXb1502.EPiF.1_O08_Size:688bp	gi|30686966|ref|NP_849444.1|	ACD1-LIKE (ACD1-LIKE); 2 iron, 2 sulfur cluster binding / electron carrier/ oxidoreductase [Arabidopsis thaliana] gi|17065310|gb|AAL32809.1| Unknown protein [Arabidopsis thaliana] gi|27311961|gb|AAO00946.1| Unknown protein [Arabidopsis thaliana]	70.7692	65	65	5e-50
FLXb1410.ePiR_K11_Size:724bp	gi|85700246|gb|ABC74567.1|	acetoacetyl-CoA thiolase [Picrorhiza kurrooa]	89.7436	39	39	1e-33
FLXa1400.ePiR_H16_Size:727bp	gi|112409052|gb|ABI18037.1|	acetyl co-A carboxylase [Ochanostachys amentacea]	72.973	37	37	4e-06
FLXb1464.EPiF_E23_Size:764bp	gi|157427568|gb|ABP02014.1|	acetyl-CoA carboxylase [Jatropha curcas]	59.7765	179	173	1e-54
FLXb1526.ePiR_J03_Size:783bp	gi|157427568|gb|ABP02014.1|	acetyl-CoA carboxylase [Jatropha curcas]	62.766	188	181	4e-60
FLXa1380.EPiF_K16_Size:857bp	gi|495725|gb|AAB42144.1|	acetyl-CoA carboxylase [Medicago sativa]	89.1228	285	285	1e-147
FLXb1494.EPiF_N19_Size:695bp	gi|290490495|gb|ADD31604.1|	acetyl-CoA carboxylase carboxyltransferase beta subunit protein [Ficus sp. Moore 315]	43.9153	189	147	1e-32
FLXb1498.ePiR.1_N18_Size:737bp	gi|290490495|gb|ADD31604.1|	acetyl-CoA carboxylase carboxyltransferase beta subunit protein [Ficus sp. Moore 315]	44.4444	189	147	1e-33
FLXa1316.EPiF.1_A04_Size:611bp	gi|290490503|gb|ADD31608.1|	acetyl-CoA carboxylase carboxyltransferase beta subunit protein [Oxalis latifolia]	79.5181	83	83	4e-30
FLXa1330.EPiF.1_J14_Size:710bp	gi|290490503|gb|ADD31608.1|	acetyl-CoA carboxylase carboxyltransferase beta subunit protein [Oxalis latifolia]	79.5181	83	83	5e-30
FLXa1332.ePiR.1_A14_Size:703bp	gi|290490503|gb|ADD31608.1|	acetyl-CoA carboxylase carboxyltransferase beta subunit protein [Oxalis latifolia]	79.5181	83	83	5e-30
FLXa1334.EPiF.1_L02_Size:676bp	gi|290490503|gb|ADD31608.1|	acetyl-CoA carboxylase carboxyltransferase beta subunit protein [Oxalis latifolia]	79.5181	83	83	5e-30
FLXa1348.EPiF.1_P16_Size:711bp	gi|290490503|gb|ADD31608.1|	acetyl-CoA carboxylase carboxyltransferase beta subunit protein [Oxalis latifolia]	79.5181	83	83	5e-30
FLXb1414.ePiR_N18_Size:816bp	gi|4107276|emb|CAA67130.1|	acetyl-CoA synthetase [Solanum tuberosum]	62.1622	74	47	5e-30
FLXb1508.EPiF_O02_Size:713bp	gi|255572274|ref|XP_002527076.1|	acetyl-CoA synthetase, putative [Ricinus communis] gi|223533581|gb|EEF35320.1| acetyl-CoA synthetase, putative [Ricinus communis]	62.2951	183	153	8e-55
FLXb1446.ePiR_H15_Size:605bp	gi|255543445|ref|XP_002512785.1|	acetyl-CoA synthetase, putative [Ricinus communis] gi|223547796|gb|EEF49288.1| acetyl-CoA synthetase, putative [Ricinus communis]	76.4706	68	68	3e-34
FLXa1320.EPiF.2_B22_Size:648bp	gi|255585738|ref|XP_002533550.1|	acetylglucosaminyltransferase, putative [Ricinus communis] gi|223526575|gb|EEF28830.1| acetylglucosaminyltransferase, putative [Ricinus communis]	79.1209	91	88	3e-30
FLXb1414.ePiR_O08_Size:756bp	gi|255585738|ref|XP_002533550.1|	acetylglucosaminyltransferase, putative [Ricinus communis] gi|223526575|gb|EEF28830.1| acetylglucosaminyltransferase, putative [Ricinus communis]	61.9289	197	157	2e-59
FLXb1528.ePiR_A21_Size:664bp	gi|255580473|ref|XP_002531062.1|	acetylglucosaminyltransferase, putative [Ricinus communis] gi|223529357|gb|EEF31323.1| acetylglucosaminyltransferase, putative [Ricinus communis]	51.6129	62	62	2e-09
FLXa1316.EPiF.1_M23_Size:704bp	gi|255573613|ref|XP_002527729.1|	acetylglucosaminyltransferase, putative [Ricinus communis] gi|223532870|gb|EEF34642.1| acetylglucosaminyltransferase, putative [Ricinus communis]	58.4158	101	69	4e-22
FLXb1422.EPiF_E04_Size:694bp	gi|255573613|ref|XP_002527729.1|	acetylglucosaminyltransferase, putative [Ricinus communis] gi|223532870|gb|EEF34642.1| acetylglucosaminyltransferase, putative [Ricinus communis]	53.9823	113	81	2e-23
FLXb1452.EPiF_L08_Size:797bp	gi|255573613|ref|XP_002527729.1|	acetylglucosaminyltransferase, putative [Ricinus communis] gi|223532870|gb|EEF34642.1| acetylglucosaminyltransferase, putative [Ricinus communis]	76.4151	106	106	2e-39
FLXa1360.EPiF_M02_Size:659bp	gi|255572485|ref|XP_002527177.1|	acetylglucosaminyltransferase, putative [Ricinus communis] gi|223533442|gb|EEF35190.1| acetylglucosaminyltransferase, putative [Ricinus communis]	75.5435	184	184	2e-94
FLXa1398.ePiR_B05_Size:779bp	gi|255572485|ref|XP_002527177.1|	acetylglucosaminyltransferase, putative [Ricinus communis] gi|223533442|gb|EEF35190.1| acetylglucosaminyltransferase, putative [Ricinus communis]	76.494	251	251	1e-118
FLXb1426.ePiR_I06_Size:458bp	gi|255572485|ref|XP_002527177.1|	acetylglucosaminyltransferase, putative [Ricinus communis] gi|223533442|gb|EEF35190.1| acetylglucosaminyltransferase, putative [Ricinus communis]	79.7753	89	89	2e-63
FLXb1434.ePiR_H11_Size:817bp	gi|255572485|ref|XP_002527177.1|	acetylglucosaminyltransferase, putative [Ricinus communis] gi|223533442|gb|EEF35190.1| acetylglucosaminyltransferase, putative [Ricinus communis]	72.9032	155	155	3e-64
FLXb1498.EPiF.1_K07_Size:778bp	gi|255572485|ref|XP_002527177.1|	acetylglucosaminyltransferase, putative [Ricinus communis] gi|223533442|gb|EEF35190.1| acetylglucosaminyltransferase, putative [Ricinus communis]	81.0945	201	201	1e-96
FLXa1352.EPiF_I24_Size:580bp	gi|255567001|ref|XP_002524483.1|	acetylglucosaminyltransferase, putative [Ricinus communis] gi|223536271|gb|EEF37923.1| acetylglucosaminyltransferase, putative [Ricinus communis]	93.2203	118	118	1e-79
FLXa1318.EPiF_C12_Size:698bp	gi|255560942|ref|XP_002521484.1|	acetylglucosaminyltransferase, putative [Ricinus communis] gi|223539383|gb|EEF40974.1| acetylglucosaminyltransferase, putative [Ricinus communis]	90.0433	231	231	1e-124
FLXa1318.ePiR_J11_Size:636bp	gi|255560942|ref|XP_002521484.1|	acetylglucosaminyltransferase, putative [Ricinus communis] gi|223539383|gb|EEF40974.1| acetylglucosaminyltransferase, putative [Ricinus communis]	82.1918	146	146	1e-70
FLXa1388.EPiF_C08_Size:501bp	gi|255560942|ref|XP_002521484.1|	acetylglucosaminyltransferase, putative [Ricinus communis] gi|223539383|gb|EEF40974.1| acetylglucosaminyltransferase, putative [Ricinus communis]	90.3614	166	166	4e-86
FLXb1424.EPiF_F10_Size:771bp	gi|255560942|ref|XP_002521484.1|	acetylglucosaminyltransferase, putative [Ricinus communis] gi|223539383|gb|EEF40974.1| acetylglucosaminyltransferase, putative [Ricinus communis]	85.9375	256	256	1e-135
FLXa1312.ePiR.1_J13_Size:742bp	gi|255552806|ref|XP_002517446.1|	acetylglucosaminyltransferase, putative [Ricinus communis] gi|223543457|gb|EEF44988.1| acetylglucosaminyltransferase, putative [Ricinus communis]	60.8108	74	67	9e-15
FLXa1344.EPiF.1_P21_Size:575bp	gi|9279609|dbj|BAB01067.1|	acetyltranferase-like protein [Arabidopsis thaliana]	45.2991	117	107	8e-18
FLXa1366.ePiR_P05_Size:683bp	gi|9279609|dbj|BAB01067.1|	acetyltranferase-like protein [Arabidopsis thaliana]	45.2991	117	107	1e-17
FLXa1398.ePiR_E12_Size:739bp	gi|255553426|ref|XP_002517754.1|	acetyltransferase complex ard1 subunit, putative [Ricinus communis] gi|223543026|gb|EEF44561.1| acetyltransferase complex ard1 subunit, putative [Ricinus communis]	67.9245	106	106	8e-32
FLXb1416.EPiF_I24_Size:694bp	gi|255582311|ref|XP_002531946.1|	acetyltransferase, putative [Ricinus communis] gi|223528392|gb|EEF30428.1| acetyltransferase, putative [Ricinus communis]	71.6981	53	53	3e-15
FLXa1314.EPiF_C01_Size:670bp	gi|255583642|ref|XP_002532576.1|	Acid beta-fructofuranosidase precursor, putative [Ricinus communis] gi|223527703|gb|EEF29810.1| Acid beta-fructofuranosidase precursor, putative [Ricinus communis]	77.2727	44	44	4e-21
FLXb1416.EPiF_B14_Size:458bp	gi|255554090|ref|XP_002518085.1|	acid phosphatase, putative [Ricinus communis] gi|223542681|gb|EEF44218.1| acid phosphatase, putative [Ricinus communis]	81.25	96	96	1e-43
FLXb1424.ePiR_B03_Size:701bp	gi|255554094|ref|XP_002518087.1|	acid phosphatase, putative [Ricinus communis] gi|223542683|gb|EEF44220.1| acid phosphatase, putative [Ricinus communis]	54.8673	113	80	8e-29
FLXb1480.EPiF_G10_Size:791bp	gi|255554094|ref|XP_002518087.1|	acid phosphatase, putative [Ricinus communis] gi|223542683|gb|EEF44220.1| acid phosphatase, putative [Ricinus communis]	76.3158	38	38	1e-10
FLXb1486.ePiR_A12_Size:722bp	gi|255554094|ref|XP_002518087.1|	acid phosphatase, putative [Ricinus communis] gi|223542683|gb|EEF44220.1| acid phosphatase, putative [Ricinus communis]	76.3158	38	38	1e-10
FLXa1334.ePiR.1_J12_Size:647bp	gi|255552826|ref|XP_002517456.1|	acid phosphatase, putative [Ricinus communis] gi|223543467|gb|EEF44998.1| acid phosphatase, putative [Ricinus communis]	79.5918	49	49	1e-12
FLXb1446.ePiR_K17_Size:745bp	gi|255552826|ref|XP_002517456.1|	acid phosphatase, putative [Ricinus communis] gi|223543467|gb|EEF44998.1| acid phosphatase, putative [Ricinus communis]	77.6119	67	66	5e-18
FLXb1476.EPiF_O13_Size:423bp	gi|255583617|ref|XP_002532564.1|	aconitase, putative [Ricinus communis] gi|223527719|gb|EEF29825.1| aconitase, putative [Ricinus communis]	86.6667	120	120	8e-57
FLXb1490.ePiR_C10_Size:572bp	gi|255583617|ref|XP_002532564.1|	aconitase, putative [Ricinus communis] gi|223527719|gb|EEF29825.1| aconitase, putative [Ricinus communis]	86.6667	120	120	1e-56
FLXb1518.EPiF_A20_Size:422bp	gi|255583617|ref|XP_002532564.1|	aconitase, putative [Ricinus communis] gi|223527719|gb|EEF29825.1| aconitase, putative [Ricinus communis]	86.6667	120	120	8e-57
FLXa1352.EPiF_E16_Size:661bp	gi|255566397|ref|XP_002524184.1|	aconitase, putative [Ricinus communis] gi|223536553|gb|EEF38199.1| aconitase, putative [Ricinus communis]	92.3077	52	52	5e-29
FLXb1448.EPiF_O10_Size:745bp	gi|285309965|emb|CBE71056.1|	aconitate hydratase 1 [Citrus clementina]	77.1429	35	35	6e-09
FLXb1504.ePiR.1_I17_Size:708bp	gi|285309965|emb|CBE71056.1|	aconitate hydratase 1 [Citrus clementina]	77.1429	35	35	5e-09
FLXa1334.ePiR.1_J08_Size:729bp	gi|285309967|emb|CBE71057.1|	aconitate hydratase 3 [Citrus clementina]	86.2745	153	153	2e-79
FLXb1436.ePiR_J17_Size:665bp	gi|285309967|emb|CBE71057.1|	aconitate hydratase 3 [Citrus clementina]	74.8815	211	184	7e-85
FLXb1474.ePiR_K04_Size:739bp	gi|285309967|emb|CBE71057.1|	aconitate hydratase 3 [Citrus clementina]	57.732	97	70	2e-40
FLXb1478.EPiF_M21_Size:743bp	gi|164665265|gb|ABY66084.1|	actin [Dimocarpus longan]	91.3793	58	58	6e-30
FLXb1462.ePiR_F08_Size:760bp	gi|21593690|gb|AAM65657.1|	actin 4 [Arabidopsis thaliana]	91.0714	56	56	5e-29
FLXa1338.ePiR.1_G24_Size:751bp	gi|240256452|ref|NP_200624.5|	actin binding [Arabidopsis thaliana]	42.2222	180	109	2e-24
FLXa1328.ePiR.1_H02_Size:721bp	gi|255563641|ref|XP_002522822.1|	actin binding protein, putative [Ricinus communis] gi|223537906|gb|EEF39520.1| actin binding protein, putative [Ricinus communis]	58.4677	248	242	1e-64
FLXa1304.ePiR_I19_Size:779bp	gi|255558350|ref|XP_002520202.1|	actin binding protein, putative [Ricinus communis] gi|223540694|gb|EEF42257.1| actin binding protein, putative [Ricinus communis]	65.2941	170	166	5e-66
FLXa1332.ePiR.1_H07_Size:676bp	gi|224059520|ref|XP_002299887.1|	actin depolymerizing factor 1 [Populus trichocarpa] gi|118481263|gb|ABK92579.1| unknown [Populus trichocarpa] gi|118489027|gb|ABK96321.1| unknown [Populus trichocarpa x Populus deltoides] gi|222847145|gb|EEE84692.1| actin depolymerizing factor 1 [Populus trichocarpa]	68.7898	157	123	7e-51
FLXa1386.ePiR_M06_Size:763bp	gi|255539441|ref|XP_002510785.1|	actin depolymerizing factor, putative [Ricinus communis] gi|223549900|gb|EEF51387.1| actin depolymerizing factor, putative [Ricinus communis]	58.1081	74	64	5e-20
FLXb1418.EPiF_J17_Size:690bp	gi|255539441|ref|XP_002510785.1|	actin depolymerizing factor, putative [Ricinus communis] gi|223549900|gb|EEF51387.1| actin depolymerizing factor, putative [Ricinus communis]	58.1081	74	64	4e-38
FLXb1476.ePiR_L03_Size:735bp	gi|255539441|ref|XP_002510785.1|	actin depolymerizing factor, putative [Ricinus communis] gi|223549900|gb|EEF51387.1| actin depolymerizing factor, putative [Ricinus communis]	58.1081	74	64	5e-38
FLXb1424.ePiR_A23_Size:129bp	gi|224061655|ref|XP_002300588.1|	actin related protein [Populus trichocarpa] gi|222847846|gb|EEE85393.1| actin related protein [Populus trichocarpa]	76.7442	43	43	2e-11
FLXa1356.EPiF_N04_Size:667bp	gi|255553556|ref|XP_002517819.1|	Actin, putative [Ricinus communis] gi|223543091|gb|EEF44626.1| Actin, putative [Ricinus communis]	79.1667	72	71	5e-27
FLXb1460.ePiR_C19_Size:702bp	gi|269969506|gb|ACZ54912.1|	actin1 [Ocotea catharinensis]	91.0569	123	123	8e-55
FLXb1412.EPiF_B15_Size:789bp	gi|224109874|ref|XP_002315339.1|	acyl:coa ligase [Populus trichocarpa] gi|222864379|gb|EEF01510.1| acyl:coa ligase [Populus trichocarpa]	68.6441	118	118	2e-39
FLXa1302.EPiF_F12_Size:738bp	gi|224110750|ref|XP_002315623.1|	acyl:coa ligase [Populus trichocarpa] gi|222864663|gb|EEF01794.1| acyl:coa ligase [Populus trichocarpa]	55.2486	181	178	8e-40
FLXb1526.EPiF_L16_Size:766bp	gi|224077380|ref|XP_002305237.1|	acyl:coa ligase acetate-coa synthetase-like protein [Populus trichocarpa] gi|118487892|gb|ABK95768.1| unknown [Populus trichocarpa] gi|222848201|gb|EEE85748.1| acyl:coa ligase acetate-coa synthetase-like protein [Populus trichocarpa]	78.9238	223	223	1e-113
FLXb1426.ePiR_P14_Size:256bp	gi|224127758|ref|XP_002329170.1|	acyl:coa ligase acetate-coa synthetase-like protein [Populus trichocarpa] gi|222870951|gb|EEF08082.1| acyl:coa ligase acetate-coa synthetase-like protein [Populus trichocarpa]	78.5714	84	84	1e-29
FLXa1372.EPiF_A22_Size:708bp	gi|296245406|gb|ADH03021.1|	acyl-ACP thioesterase [Capsicum annuum]	60.6557	61	59	7e-09
FLXb1526.EPiF_A24_Size:717bp	gi|255551973|ref|XP_002517031.1|	acylamino-acid-releasing enzyme, putative [Ricinus communis] gi|223543666|gb|EEF45194.1| acylamino-acid-releasing enzyme, putative [Ricinus communis]	35.9281	167	98	6e-24
FLXa1332.EPiF.1_P06_Size:745bp	gi|255583742|ref|XP_002532624.1|	acyl-CoA binding protein, putative [Ricinus communis] gi|223527644|gb|EEF29755.1| acyl-CoA binding protein, putative [Ricinus communis]	61.9048	42	42	2e-12
FLXb1408.EPiF_P24_Size:761bp	gi|255542698|ref|XP_002512412.1|	acyl-CoA binding protein, putative [Ricinus communis] gi|223548373|gb|EEF49864.1| acyl-CoA binding protein, putative [Ricinus communis]	56.3025	119	84	6e-42
FLXa1320.EPiF.2_F13_Size:744bp	gi|297797531|ref|XP_002866650.1|	acyl-CoA oxidase [Arabidopsis lyrata subsp. lyrata] gi|297312485|gb|EFH42909.1| acyl-CoA oxidase [Arabidopsis lyrata subsp. lyrata]	80.7692	52	52	2e-33
FLXb1426.ePiR_M24_Size:677bp	gi|15553480|gb|AAL01888.1|AF404404_1	acyl-CoA oxidase [Glycine max]	93.0556	72	72	1e-33
FLXa1314.EPiF_F13_Size:629bp	gi|255568739|ref|XP_002525341.1|	acyl-CoA oxidase, putative [Ricinus communis] gi|223535400|gb|EEF37074.1| acyl-CoA oxidase, putative [Ricinus communis]	50.5618	89	57	3e-24
FLXa1364.EPiF_I23_Size:735bp	gi|255558816|ref|XP_002520431.1|	acyl-CoA thioesterase, putative [Ricinus communis] gi|223540273|gb|EEF41844.1| acyl-CoA thioesterase, putative [Ricinus communis]	68.254	126	94	1e-51
FLXa1400.ePiR_J13_Size:806bp	gi|124360024|gb|ABN08040.1|	Acyl-coA-binding protein, ACBP; Serine/threonine protein phosphatase, BSU1 [Medicago truncatula]	68.75	64	64	2e-15
FLXb1418.ePiR_E24_Size:730bp	gi|255557697|ref|XP_002519878.1|	Acyl-CoA-binding protein, putative [Ricinus communis] gi|223540924|gb|EEF42482.1| Acyl-CoA-binding protein, putative [Ricinus communis]	78.2609	46	46	2e-13
FLXa1388.ePiR_C22_Size:769bp	gi|297800438|ref|XP_002868103.1|	Acyl-coenzyme A oxidase [Arabidopsis lyrata subsp. lyrata] gi|297313939|gb|EFH44362.1| Acyl-coenzyme A oxidase [Arabidopsis lyrata subsp. lyrata]	92.1053	38	38	1e-34
FLXb1420.ePiR_N03_Size:661bp	gi|255587163|ref|XP_002534162.1|	acyltransferase, putative [Ricinus communis] gi|223525766|gb|EEF28222.1| acyltransferase, putative [Ricinus communis]	75.6757	222	222	2e-95
FLXb1442.ePiR_H11_Size:700bp	gi|255587163|ref|XP_002534162.1|	acyltransferase, putative [Ricinus communis] gi|223525766|gb|EEF28222.1| acyltransferase, putative [Ricinus communis]	75	36	36	5e-10
FLXa1342.EPiF.1_K10_Size:766bp	gi|255579043|ref|XP_002530372.1|	acyltransferase, putative [Ricinus communis] gi|223530089|gb|EEF32005.1| acyltransferase, putative [Ricinus communis]	73.1707	164	164	2e-64
FLXa1404.EPiF_G03_Size:743bp	gi|255579043|ref|XP_002530372.1|	acyltransferase, putative [Ricinus communis] gi|223530089|gb|EEF32005.1| acyltransferase, putative [Ricinus communis]	59.0909	220	194	2e-66
FLXa1406.ePiR.1_J09_Size:821bp	gi|255579043|ref|XP_002530372.1|	acyltransferase, putative [Ricinus communis] gi|223530089|gb|EEF32005.1| acyltransferase, putative [Ricinus communis]	73.3333	165	165	4e-65
FLXa1348.EPiF.1_E20_Size:816bp	gi|255576962|ref|XP_002529366.1|	acyltransferase, putative [Ricinus communis] gi|223531186|gb|EEF33033.1| acyltransferase, putative [Ricinus communis]	88.587	184	184	6e-88
FLXa1390.ePiR_C17_Size:757bp	gi|255576962|ref|XP_002529366.1|	acyltransferase, putative [Ricinus communis] gi|223531186|gb|EEF33033.1| acyltransferase, putative [Ricinus communis]	90.873	252	252	1e-130
FLXa1358.EPiF_C24_Size:784bp	gi|255536849|ref|XP_002509491.1|	acyltransferase, putative [Ricinus communis] gi|223549390|gb|EEF50878.1| acyltransferase, putative [Ricinus communis]	86.7925	53	53	1e-21
FLXb1428.EPiF_D14_Size:780bp	gi|255538658|ref|XP_002510394.1|	acyltransferase, putative [Ricinus communis] gi|223551095|gb|EEF52581.1| acyltransferase, putative [Ricinus communis]	64.8515	202	202	1e-64
FLXb1448.EPiF_C07_Size:791bp	gi|255538658|ref|XP_002510394.1|	acyltransferase, putative [Ricinus communis] gi|223551095|gb|EEF52581.1| acyltransferase, putative [Ricinus communis]	80.7018	57	56	2e-15
FLXb1464.ePiR_C17_Size:655bp	gi|255538658|ref|XP_002510394.1|	acyltransferase, putative [Ricinus communis] gi|223551095|gb|EEF52581.1| acyltransferase, putative [Ricinus communis]	72.3529	170	170	5e-64
FLXb1470.EPiF_K02_Size:632bp	gi|255538658|ref|XP_002510394.1|	acyltransferase, putative [Ricinus communis] gi|223551095|gb|EEF52581.1| acyltransferase, putative [Ricinus communis]	80.7018	57	56	1e-15
FLXa1334.EPiF.1_P05_Size:664bp	gi|18447767|gb|AAL67994.1|	acyltransferase-like protein [Gossypium hirsutum]	73.0159	63	63	5e-19
FLXb1442.EPiF_C09_Size:275bp	gi|255584973|ref|XP_002533198.1|	Adagio protein, putative [Ricinus communis] gi|223526996|gb|EEF29190.1| Adagio protein, putative [Ricinus communis]	90.1099	91	89	5e-41
FLXb1448.EPiF_B12_Size:769bp	gi|255584973|ref|XP_002533198.1|	Adagio protein, putative [Ricinus communis] gi|223526996|gb|EEF29190.1| Adagio protein, putative [Ricinus communis]	82.8125	256	253	1e-121
FLXb1488.ePiR.1_P15_Size:683bp	gi|255568289|ref|XP_002525119.1|	Adaptin ear-binding coat-associated protein, putative [Ricinus communis] gi|223535578|gb|EEF37246.1| Adaptin ear-binding coat-associated protein, putative [Ricinus communis]	58.6466	133	101	5e-39
FLXb1482.EPiF_I03_Size:814bp	gi|255580568|ref|XP_002531108.1|	Adenosine 3'-phospho 5'-phosphosulfate transporter, putative [Ricinus communis] gi|223529304|gb|EEF31273.1| Adenosine 3'-phospho 5'-phosphosulfate transporter, putative [Ricinus communis]	73.3333	45	45	3e-11
FLXa1372.ePiR_F07_Size:730bp	gi|255537267|ref|XP_002509700.1|	Adenosine 3'-phospho 5'-phosphosulfate transporter, putative [Ricinus communis] gi|223549599|gb|EEF51087.1| Adenosine 3'-phospho 5'-phosphosulfate transporter, putative [Ricinus communis]	58.8745	231	170	9e-63
FLXa1398.EPiF_C19_Size:641bp	gi|255586287|ref|XP_002533795.1|	adenosine diphosphatase, putative [Ricinus communis] gi|223526268|gb|EEF28582.1| adenosine diphosphatase, putative [Ricinus communis]	68.8995	209	209	2e-79
FLXb1420.EPiF_C15_Size:720bp	gi|255586287|ref|XP_002533795.1|	adenosine diphosphatase, putative [Ricinus communis] gi|223526268|gb|EEF28582.1| adenosine diphosphatase, putative [Ricinus communis]	51.3812	181	176	3e-34
FLXb1452.ePiR_H22_Size:408bp	gi|255562862|ref|XP_002522436.1|	adenosine diphosphatase, putative [Ricinus communis] gi|223538321|gb|EEF39928.1| adenosine diphosphatase, putative [Ricinus communis]	60	125	123	8e-33
FLXa1334.EPiF.1_C12_Size:749bp	gi|224128996|ref|XP_002328864.1|	adenosylhomocysteinase/s-adenosyl-l-homocysteine hydrolase [Populus trichocarpa] gi|118488585|gb|ABK96105.1| unknown [Populus trichocarpa] gi|222839294|gb|EEE77631.1| adenosylhomocysteinase/s-adenosyl-l-homocysteine hydrolase [Populus trichocarpa]	93.9815	216	216	1e-116
FLXb1444.ePiR_O24_Size:725bp	gi|224060333|ref|XP_002300147.1|	adenosylhomocysteinase/s-adenosyl-l-homocysteine hydrolase [Populus trichocarpa] gi|222847405|gb|EEE84952.1| adenosylhomocysteinase/s-adenosyl-l-homocysteine hydrolase [Populus trichocarpa]	93.1034	58	58	1e-23
FLXb1504.EPiF_B22_Size:580bp	gi|224060333|ref|XP_002300147.1|	adenosylhomocysteinase/s-adenosyl-l-homocysteine hydrolase [Populus trichocarpa] gi|222847405|gb|EEE84952.1| adenosylhomocysteinase/s-adenosyl-l-homocysteine hydrolase [Populus trichocarpa]	89.6552	58	58	9e-23
FLXa1344.EPiF.1_H22_Size:686bp	gi|255570551|ref|XP_002526233.1|	adenosylmethionine-8-amino-7-oxononanoate aminotransferase, putative [Ricinus communis] gi|223534472|gb|EEF36174.1| adenosylmethionine-8-amino-7-oxononanoate aminotransferase, putative [Ricinus communis]	86.1111	36	36	2e-10
FLXa1352.ePiR_M23_Size:726bp	gi|59939331|gb|AAX12424.1|	adenylate isopentenyltransferase [Morus alba]	48.8722	133	133	3e-23
FLXb1448.ePiR_M24_Size:361bp	gi|59939331|gb|AAX12424.1|	adenylate isopentenyltransferase [Morus alba]	48	125	125	4e-21
FLXb1414.ePiR_O06_Size:752bp	gi|255568141|ref|XP_002525046.1|	adenylate kinase 1 chloroplast, putative [Ricinus communis] gi|223535627|gb|EEF37293.1| adenylate kinase 1 chloroplast, putative [Ricinus communis]	80.8511	47	47	5e-24
FLXa1310.ePiR.1_J22_Size:767bp	gi|255536957|ref|XP_002509545.1|	adenylate kinase 1 chloroplast, putative [Ricinus communis] gi|223549444|gb|EEF50932.1| adenylate kinase 1 chloroplast, putative [Ricinus communis]	53.1469	143	143	5e-27
FLXa1388.EPiF_O18_Size:790bp	gi|255536957|ref|XP_002509545.1|	adenylate kinase 1 chloroplast, putative [Ricinus communis] gi|223549444|gb|EEF50932.1| adenylate kinase 1 chloroplast, putative [Ricinus communis]	45.5172	145	107	2e-22
FLXa1324.ePiR_E16_Size:771bp	gi|255570797|ref|XP_002526351.1|	Adenylate kinase isoenzyme, putative [Ricinus communis] gi|223534310|gb|EEF36022.1| Adenylate kinase isoenzyme, putative [Ricinus communis]	70.3704	108	108	4e-55
FLXa1372.ePiR_G12_Size:770bp	gi|255579132|ref|XP_002530414.1|	adenylosuccinate lyase, putative [Ricinus communis] gi|223530063|gb|EEF31984.1| adenylosuccinate lyase, putative [Ricinus communis]	74.026	77	77	3e-32
FLXa1308.ePiR.2_N04_Size:779bp	gi|255571562|ref|XP_002526727.1|	adenylosuccinate synthetase, putative [Ricinus communis] gi|223533916|gb|EEF35641.1| adenylosuccinate synthetase, putative [Ricinus communis]	86.6667	105	105	3e-46
FLXa1392.EPiF_J07_Size:653bp	gi|255571562|ref|XP_002526727.1|	adenylosuccinate synthetase, putative [Ricinus communis] gi|223533916|gb|EEF35641.1| adenylosuccinate synthetase, putative [Ricinus communis]	86.4078	103	103	3e-45
FLXa1396.ePiR_A04_Size:774bp	gi|255571562|ref|XP_002526727.1|	adenylosuccinate synthetase, putative [Ricinus communis] gi|223533916|gb|EEF35641.1| adenylosuccinate synthetase, putative [Ricinus communis]	86.4078	103	103	4e-45
FLXa1336.EPiF.2_B12_Size:690bp	gi|30678728|ref|NP_563695.2|	ADK1 (dual specificity kinase 1); kinase/ protein serine/threonine/tyrosine kinase [Arabidopsis thaliana] gi|4204297|gb|AAD10678.1| ADK1 [Arabidopsis thaliana] gi|17529246|gb|AAL38850.1| putative protein kinase ADK1 [Arabidopsis thaliana] gi|18700077|gb|AAL77651.1| At1g03930/F21M11_14 [Arabidopsis thaliana] gi|20465967|gb|AAM20169.1| putative protein kinase ADK1 [Arabidopsis thaliana] gi|20855979…	68.2927	41	41	7e-06
FLXa1374.ePiR_C01_Size:729bp	gi|255582238|ref|XP_002531911.1|	ADP,ATP carrier protein, putative [Ricinus communis] gi|223528451|gb|EEF30484.1| ADP,ATP carrier protein, putative [Ricinus communis]	86.1538	130	130	2e-82
FLXa1406.ePiR.1_H07_Size:786bp	gi|255582238|ref|XP_002531911.1|	ADP,ATP carrier protein, putative [Ricinus communis] gi|223528451|gb|EEF30484.1| ADP,ATP carrier protein, putative [Ricinus communis]	85.4962	131	131	2e-88
FLXb1436.EPiF_A02_Size:668bp	gi|255582238|ref|XP_002531911.1|	ADP,ATP carrier protein, putative [Ricinus communis] gi|223528451|gb|EEF30484.1| ADP,ATP carrier protein, putative [Ricinus communis]	96.7742	93	93	1e-87
FLXb1444.EPiF_J14_Size:739bp	gi|255582238|ref|XP_002531911.1|	ADP,ATP carrier protein, putative [Ricinus communis] gi|223528451|gb|EEF30484.1| ADP,ATP carrier protein, putative [Ricinus communis]	96.7742	93	93	7e-87
FLXa1352.ePiR_B12_Size:700bp	gi|297835302|ref|XP_002885533.1|	ADP-ribosylation factor C1 [Arabidopsis lyrata subsp. lyrata] gi|297331373|gb|EFH61792.1| ADP-ribosylation factor C1 [Arabidopsis lyrata subsp. lyrata]	98.4615	65	65	9e-30
FLXb1522.EPiF_C06_Size:747bp	gi|255552001|ref|XP_002517045.1|	ADP-ribosylation factor, putative [Ricinus communis] gi|223543680|gb|EEF45208.1| ADP-ribosylation factor, putative [Ricinus communis]	98.1132	53	53	1e-23
FLXa1316.EPiF.1_C16_Size:683bp	gi|6723432|emb|CAB66925.1|	ADP-RIBOSYLATION FACTOR-like protein [Arabidopsis thaliana]	60.6667	150	150	4e-37
FLXa1316.EPiF.1_D15_Size:682bp	gi|6723432|emb|CAB66925.1|	ADP-RIBOSYLATION FACTOR-like protein [Arabidopsis thaliana]	70.5882	119	119	7e-37
FLXa1320.EPiF.2_M15_Size:657bp	gi|6723432|emb|CAB66925.1|	ADP-RIBOSYLATION FACTOR-like protein [Arabidopsis thaliana]	84.0909	44	44	2e-14
FLXa1324.ePiR_D19_Size:743bp	gi|6723432|emb|CAB66925.1|	ADP-RIBOSYLATION FACTOR-like protein [Arabidopsis thaliana]	71.4286	119	119	2e-37
FLXa1364.EPiF_E20_Size:670bp	gi|6723432|emb|CAB66925.1|	ADP-RIBOSYLATION FACTOR-like protein [Arabidopsis thaliana]	71.4286	119	119	1e-37
FLXa1370.EPiF_L09_Size:685bp	gi|255540473|ref|XP_002511301.1|	afc, putative [Ricinus communis] gi|223550416|gb|EEF51903.1| afc, putative [Ricinus communis]	86.3014	73	73	9e-53
FLXa1398.ePiR_F08_Size:563bp	gi|255540473|ref|XP_002511301.1|	afc, putative [Ricinus communis] gi|223550416|gb|EEF51903.1| afc, putative [Ricinus communis]	74.6269	67	67	3e-20
FLXa1404.EPiF_D22_Size:657bp	gi|255540473|ref|XP_002511301.1|	afc, putative [Ricinus communis] gi|223550416|gb|EEF51903.1| afc, putative [Ricinus communis]	74.6269	67	67	4e-20
FLXa1312.EPiF.1_H23_Size:697bp	gi|94983056|gb|ABF50233.1|	AGAMOUS [Nicotiana langsdorffii x Nicotiana sanderae]	61.5385	52	42	4e-07
FLXa1328.EPiF.1_M18_Size:797bp	gi|15240398|ref|NP_201004.1|	AGD1 (ARF-GAP domain 1); ARF GTPase activator/ protein binding / zinc ion binding [Arabidopsis thaliana]	60.8696	69	69	8e-13
FLXb1462.ePiR_H16_Size:741bp	gi|15239669|ref|NP_199678.1|	AGL80 (AGAMOUS-LIKE 80); DNA binding / transcription factor [Arabidopsis thaliana] gi|75333956|sp|Q9FJK3.1|AGL80_ARATH RecName: Full=Agamous-like MADS-box protein AGL80 gi|10177357|dbj|BAB10700.1| unnamed protein product [Arabidopsis thaliana] gi|67633864|gb|AAY78856.1| MADS-box family protein [Arabidopsis thaliana] gi|89275220|gb|ABD66036.1| MADS box transcription factor AGL80 [Arabidopsis thali…	69.2308	52	52	8e-11
FLXa1308.ePiR.2_I18_Size:763bp	gi|84688910|gb|ABC61504.1|	AGO4-1 [Nicotiana benthamiana]	54.3478	92	60	9e-18
FLXb1492.ePiR_G01_Size:769bp	gi|84688912|gb|ABC61505.1|	AGO4-2 [Nicotiana benthamiana]	58.3333	60	58	7e-10
FLXb1412.ePiR_C01_Size:741bp	gi|297826979|ref|XP_002881372.1|	AICARFT/IMPCHase bienzyme family protein [Arabidopsis lyrata subsp. lyrata] gi|297327211|gb|EFH57631.1| AICARFT/IMPCHase bienzyme family protein [Arabidopsis lyrata subsp. lyrata]	75.7895	95	95	2e-33
FLXb1520.EPiF_M15_Size:798bp	gi|297826979|ref|XP_002881372.1|	AICARFT/IMPCHase bienzyme family protein [Arabidopsis lyrata subsp. lyrata] gi|297327211|gb|EFH57631.1| AICARFT/IMPCHase bienzyme family protein [Arabidopsis lyrata subsp. lyrata]	75.7895	95	95	7e-40
FLXa1392.ePiR_J03_Size:743bp	gi|255548149|ref|XP_002515131.1|	aig1, putative [Ricinus communis] gi|223545611|gb|EEF47115.1| aig1, putative [Ricinus communis]	45.9459	148	89	4e-22
FLXb1408.EPiF_P21_Size:704bp	gi|297826937|ref|XP_002881351.1|	AIR9 protein [Arabidopsis lyrata subsp. lyrata] gi|297327190|gb|EFH57610.1| AIR9 protein [Arabidopsis lyrata subsp. lyrata]	76	50	50	2e-15
FLXa1396.ePiR_H19_Size:686bp	gi|240254583|ref|NP_181015.6|	AIR9; protein binding [Arabidopsis thaliana]	63.6364	66	66	2e-19
FLXb1452.ePiR_H05_Size:698bp	gi|30698866|ref|NP_565040.2|	ALAAT2 (ALANINE AMINOTRANSFERASE 2); ATP binding / L-alanine:2-oxoglutarate aminotransferase [Arabidopsis thaliana] gi|9082268|gb|AAF82781.1|AF275371_1 alanine aminotransferase [Arabidopsis thaliana] gi|12325273|gb|AAG52580.1|AC016529_11 putative alanine aminotransferase; 79592-76658 [Arabidopsis thaliana]	70	70	70	1e-36
FLXb1410.EPiF_J16_Size:636bp	gi|297844672|ref|XP_002890217.1|	alanine aminotransferase [Arabidopsis lyrata subsp. lyrata] gi|297336059|gb|EFH66476.1| alanine aminotransferase [Arabidopsis lyrata subsp. lyrata]	85.7143	49	49	2e-34
FLXb1466.EPiF_P02_Size:702bp	gi|297844672|ref|XP_002890217.1|	alanine aminotransferase [Arabidopsis lyrata subsp. lyrata] gi|297336059|gb|EFH66476.1| alanine aminotransferase [Arabidopsis lyrata subsp. lyrata]	85.7143	49	49	7e-45
FLXb1444.EPiF_J23_Size:683bp	gi|158122135|gb|ABW17196.1|	alanine aminotransferase 1 [Glycine max]	96.2264	53	53	9e-48
FLXb1438.ePiR_B09_Size:460bp	gi|255584430|ref|XP_002532946.1|	alanine transaminase, putative [Ricinus communis] gi|223527275|gb|EEF29430.1| alanine transaminase, putative [Ricinus communis]	50	72	44	1e-09
FLXb1408.ePiR_O06_Size:758bp	gi|255580991|ref|XP_002531313.1|	alanine-glyoxylate aminotransferase, putative [Ricinus communis] gi|223529081|gb|EEF31063.1| alanine-glyoxylate aminotransferase, putative [Ricinus communis]	62.4	125	97	3e-67
FLXb1466.EPiF_M12_Size:686bp	gi|255580991|ref|XP_002531313.1|	alanine-glyoxylate aminotransferase, putative [Ricinus communis] gi|223529081|gb|EEF31063.1| alanine-glyoxylate aminotransferase, putative [Ricinus communis]	83.7838	74	74	4e-65
FLXb1500.EPiF.1_O22_Size:647bp	gi|82568711|dbj|BAE48668.1|	Alcohol acyl-transferase [Prunus mume]	74.5098	204	188	5e-82
FLXb1424.ePiR_K19_Size:656bp	gi|1263291|gb|AAA97409.1|	alcohol dehydrogenase 2b [Gossypium hirsutum]	83.3333	54	54	1e-34
FLXa1308.ePiR.2_P12_Size:801bp	gi|1297359|gb|AAA98984.1|	alcohol dehydrogenase 2d [Gossypium hirsutum]	74.359	39	39	4e-09
FLXb1452.EPiF_C04_Size:750bp	gi|283825505|gb|ADB43258.1|	alcohol dehydrogenase class III [Solanum lycopersicum]	72.8814	59	56	1e-15
FLXb1476.ePiR_D03_Size:680bp	gi|283825505|gb|ADB43258.1|	alcohol dehydrogenase class III [Solanum lycopersicum]	79.8165	109	109	4e-46
FLXb1480.ePiR_H04_Size:686bp	gi|283825505|gb|ADB43258.1|	alcohol dehydrogenase class III [Solanum lycopersicum]	79.8165	109	109	4e-46
FLXb1492.ePiR_H10_Size:711bp	gi|283825505|gb|ADB43258.1|	alcohol dehydrogenase class III [Solanum lycopersicum]	72.8814	59	56	1e-15
FLXb1496.ePiR_B07_Size:688bp	gi|283825505|gb|ADB43258.1|	alcohol dehydrogenase class III [Solanum lycopersicum]	72.8814	59	56	9e-16
FLXb1498.EPiF.1_H21_Size:761bp	gi|283825505|gb|ADB43258.1|	alcohol dehydrogenase class III [Solanum lycopersicum]	72.8814	59	56	1e-15
FLXb1512.ePiR.1_H06_Size:692bp	gi|283825505|gb|ADB43258.1|	alcohol dehydrogenase class III [Solanum lycopersicum]	72.8814	59	56	9e-16
FLXb1512.ePiR_H06_Size:780bp	gi|283825505|gb|ADB43258.1|	alcohol dehydrogenase class III [Solanum lycopersicum]	72.8814	59	56	1e-15
FLXa1350.EPiF_K08_Size:657bp	gi|255577881|ref|XP_002529813.1|	alcohol dehydrogenase, putative [Ricinus communis] gi|223530690|gb|EEF32562.1| alcohol dehydrogenase, putative [Ricinus communis]	75.3247	154	154	3e-64
FLXa1342.ePiR.1_L23_Size:815bp	gi|255568816|ref|XP_002525379.1|	alcohol dehydrogenase, putative [Ricinus communis] gi|223535342|gb|EEF37017.1| alcohol dehydrogenase, putative [Ricinus communis]	86.3636	88	88	1e-37
FLXb1456.ePiR_A22_Size:753bp	gi|255539138|ref|XP_002510634.1|	alcohol dehydrogenase, putative [Ricinus communis] gi|223551335|gb|EEF52821.1| alcohol dehydrogenase, putative [Ricinus communis]	72	100	97	2e-34
FLXa1308.ePiR.2_F13_Size:823bp	gi|59860157|gb|AAX09646.1|	aldehyde dehydrogenase family 7 member A1 [Euphorbia characias]	56.8966	116	73	1e-23
FLXb1512.ePiR.1_E11_Size:679bp	gi|255546535|ref|XP_002514327.1|	aldehyde dehydrogenase, putative [Ricinus communis] gi|223546783|gb|EEF48281.1| aldehyde dehydrogenase, putative [Ricinus communis]	68.75	48	48	3e-22
FLXb1512.ePiR_E11_Size:768bp	gi|255546535|ref|XP_002514327.1|	aldehyde dehydrogenase, putative [Ricinus communis] gi|223546783|gb|EEF48281.1| aldehyde dehydrogenase, putative [Ricinus communis]	65.5172	87	87	6e-37
FLXb1472.ePiR_J11_Size:692bp	gi|224145733|ref|XP_002336257.1|	aldehyde oxidase 3 [Populus trichocarpa] gi|222833040|gb|EEE71517.1| aldehyde oxidase 3 [Populus trichocarpa]	56.8047	169	135	6e-47
FLXb1504.ePiR.1_G21_Size:711bp	gi|224145733|ref|XP_002336257.1|	aldehyde oxidase 3 [Populus trichocarpa] gi|222833040|gb|EEE71517.1| aldehyde oxidase 3 [Populus trichocarpa]	56.8047	169	135	5e-50
FLXa1308.EPiF.2_P06_Size:459bp	gi|255549571|ref|XP_002515837.1|	aldehyde oxidase, putative [Ricinus communis] gi|223544992|gb|EEF46506.1| aldehyde oxidase, putative [Ricinus communis]	57.3171	164	164	2e-41
FLXa1332.EPiF.1_L19_Size:708bp	gi|255549585|ref|XP_002515844.1|	aldehyde oxidase, putative [Ricinus communis] gi|223544999|gb|EEF46513.1| aldehyde oxidase, putative [Ricinus communis]	73.5849	106	106	4e-73
FLXb1500.ePiR.1_G19_Size:263bp	gi|255549585|ref|XP_002515844.1|	aldehyde oxidase, putative [Ricinus communis] gi|223544999|gb|EEF46513.1| aldehyde oxidase, putative [Ricinus communis]	59.5506	89	89	2e-21
FLXb1418.EPiF_C18_Size:666bp	gi|154467195|gb|ABS82578.1|	aldo/keto reductase [Manihot esculenta]	63.6364	66	66	7e-15
FLXb1496.EPiF_H16_Size:717bp	gi|62526573|gb|AAX84672.1|	aldo/keto reductase AKR [Manihot esculenta]	58.5774	239	176	4e-67
FLXb1498.EPiF.1_C24_Size:761bp	gi|62526573|gb|AAX84672.1|	aldo/keto reductase AKR [Manihot esculenta]	91.3043	92	92	2e-42
FLXb1426.EPiF_I20_Size:703bp	gi|255598502|ref|XP_002537023.1|	aldo/keto reductase, putative [Ricinus communis] gi|223517777|gb|EEF25360.1| aldo/keto reductase, putative [Ricinus communis]	88.5714	70	70	2e-33
FLXb1418.ePiR_M22_Size:650bp	gi|255561154|ref|XP_002521589.1|	aldo/keto reductase, putative [Ricinus communis] gi|223539267|gb|EEF40860.1| aldo/keto reductase, putative [Ricinus communis]	79.2453	53	53	4e-18
FLXa1330.EPiF.1_E12_Size:775bp	gi|255542314|ref|XP_002512220.1|	aldo/keto reductase, putative [Ricinus communis] gi|223548181|gb|EEF49672.1| aldo/keto reductase, putative [Ricinus communis]	55.7143	70	70	2e-25
FLXa1310.EPiF.1_H07_Size:623bp	gi|255577991|ref|XP_002529867.1|	aldo-keto reductase, putative [Ricinus communis] gi|223530643|gb|EEF32517.1| aldo-keto reductase, putative [Ricinus communis]	47.2973	74	46	6e-11
FLXb1416.EPiF_H03_Size:512bp	gi|255577999|ref|XP_002529871.1|	aldo-keto reductase, putative [Ricinus communis] gi|223530647|gb|EEF32521.1| aldo-keto reductase, putative [Ricinus communis]	86.747	83	83	2e-39
FLXa1312.EPiF.1_M09_Size:729bp	gi|255576337|ref|XP_002529061.1|	aldo-keto reductase, putative [Ricinus communis] gi|223531473|gb|EEF33305.1| aldo-keto reductase, putative [Ricinus communis]	72.6415	106	106	7e-38
FLXa1346.ePiR.1_H13_Size:840bp	gi|255576337|ref|XP_002529061.1|	aldo-keto reductase, putative [Ricinus communis] gi|223531473|gb|EEF33305.1| aldo-keto reductase, putative [Ricinus communis]	72.6415	106	106	1e-37
FLXb1454.ePiR_B07_Size:832bp	gi|255561108|ref|XP_002521566.1|	aldose 1-epimerase, putative [Ricinus communis] gi|223539244|gb|EEF40837.1| aldose 1-epimerase, putative [Ricinus communis]	74.2857	35	35	5e-24
FLXa1310.EPiF.1_I19_Size:782bp	gi|255560932|ref|XP_002521479.1|	aldose 1-epimerase, putative [Ricinus communis] gi|223539378|gb|EEF40969.1| aldose 1-epimerase, putative [Ricinus communis]	84.0909	44	44	1e-43
FLXa1334.ePiR.1_F13_Size:676bp	gi|255552888|ref|XP_002517487.1|	aldose-1-epimerase, putative [Ricinus communis] gi|223543498|gb|EEF45029.1| aldose-1-epimerase, putative [Ricinus communis]	59.1304	115	108	3e-31
FLXa1354.EPiF_E03_Size:723bp	gi|255552888|ref|XP_002517487.1|	aldose-1-epimerase, putative [Ricinus communis] gi|223543498|gb|EEF45029.1| aldose-1-epimerase, putative [Ricinus communis]	60.1307	153	146	3e-43
FLXa1394.EPiF_C02_Size:732bp	gi|255547710|ref|XP_002514912.1|	Alkylated DNA repair protein alkB, putative [Ricinus communis] gi|223545963|gb|EEF47466.1| Alkylated DNA repair protein alkB, putative [Ricinus communis]	41.5929	113	87	2e-16
FLXb1424.EPiF_D19_Size:736bp	gi|6561156|gb|AAF16869.1|AF109693_1	allergen-like protein BRSn20 [Sambucus nigra]	44.7154	123	91	3e-21
FLXb1432.ePiR_P06_Size:732bp	gi|255566732|ref|XP_002524350.1|	Alliin lyase precursor, putative [Ricinus communis] gi|223536441|gb|EEF38090.1| Alliin lyase precursor, putative [Ricinus communis]	70.5882	68	68	5e-20
FLXb1450.EPiF_G21_Size:754bp	gi|255566732|ref|XP_002524350.1|	Alliin lyase precursor, putative [Ricinus communis] gi|223536441|gb|EEF38090.1| Alliin lyase precursor, putative [Ricinus communis]	70.5882	68	68	6e-20
FLXb1474.EPiF_H04_Size:759bp	gi|255566732|ref|XP_002524350.1|	Alliin lyase precursor, putative [Ricinus communis] gi|223536441|gb|EEF38090.1| Alliin lyase precursor, putative [Ricinus communis]	70.5882	68	68	6e-20
FLXb1410.EPiF_I22_Size:680bp	gi|89475239|gb|AAL99372.2|	alpha 1,4 fucosyltransferase [Medicago sativa]	92.5	40	40	4e-21
FLXb1466.ePiR_O04_Size:687bp	gi|89475239|gb|AAL99372.2|	alpha 1,4 fucosyltransferase [Medicago sativa]	89.2308	65	65	1e-27
FLXa1322.EPiF_D17_Size:655bp	gi|255547882|ref|XP_002514998.1|	alpha DNA polymerase, putative [Ricinus communis] gi|223546049|gb|EEF47552.1| alpha DNA polymerase, putative [Ricinus communis]	71.6981	53	53	4e-32
FLXb1514.EPiF_N12_Size:764bp	gi|255586478|ref|XP_002533881.1|	alpha/beta hydrolase domain containing protein 1,3, putative [Ricinus communis] gi|223526166|gb|EEF28499.1| alpha/beta hydrolase domain containing protein 1,3, putative [Ricinus communis]	58.1633	98	72	9e-32
FLXa1376.ePiR_N10_Size:810bp	gi|255555747|ref|XP_002518909.1|	alpha/beta hydrolase domain containing protein 1,3, putative [Ricinus communis] gi|223541896|gb|EEF43442.1| alpha/beta hydrolase domain containing protein 1,3, putative [Ricinus communis]	49.6183	131	126	5e-47
FLXb1492.EPiF_P12_Size:691bp	gi|255555747|ref|XP_002518909.1|	alpha/beta hydrolase domain containing protein 1,3, putative [Ricinus communis] gi|223541896|gb|EEF43442.1| alpha/beta hydrolase domain containing protein 1,3, putative [Ricinus communis]	40.2174	92	87	5e-09
FLXa1306.ePiR.2_I19_Size:757bp	gi|255561100|ref|XP_002521562.1|	alpha/beta hydrolase, putative [Ricinus communis] gi|223539240|gb|EEF40833.1| alpha/beta hydrolase, putative [Ricinus communis]	45.4545	77	77	1e-07
FLXb1448.ePiR_N03_Size:747bp	gi|255545291|ref|XP_002513706.1|	alpha/beta hydrolase, putative [Ricinus communis] gi|223547157|gb|EEF48653.1| alpha/beta hydrolase, putative [Ricinus communis]	49.6894	161	110	2e-47
FLXb1498.ePiR.1_F16_Size:791bp	gi|255545291|ref|XP_002513706.1|	alpha/beta hydrolase, putative [Ricinus communis] gi|223547157|gb|EEF48653.1| alpha/beta hydrolase, putative [Ricinus communis]	49.6894	161	110	2e-53
FLXb1454.EPiF_M05_Size:811bp	gi|154163097|gb|ABS70454.1|	alpha-1,2-fucosyltransferase [Populus tremula x Populus alba]	44.4444	234	223	2e-42
FLXb1432.ePiR_L13_Size:776bp	gi|18477220|emb|CAC85740.1|	alpha-1,4-fucosyltransferase [Solanum lycopersicum]	75.9843	254	229	1e-110
FLXa1404.EPiF_P24_Size:635bp	gi|255569894|ref|XP_002525910.1|	Alpha-1,4-glucan-protein synthase [UDP-forming], putative [Ricinus communis] gi|223534739|gb|EEF36430.1| Alpha-1,4-glucan-protein synthase [UDP-forming], putative [Ricinus communis]	88.2353	85	84	5e-72
FLXa1306.EPiF.1_P15_Size:634bp	gi|255547137|ref|XP_002514626.1|	Alpha-1,4-glucan-protein synthase [UDP-forming], putative [Ricinus communis] gi|223546230|gb|EEF47732.1| Alpha-1,4-glucan-protein synthase [UDP-forming], putative [Ricinus communis]	78.9474	38	38	1e-09
FLXa1388.ePiR_G16_Size:744bp	gi|255547137|ref|XP_002514626.1|	Alpha-1,4-glucan-protein synthase [UDP-forming], putative [Ricinus communis] gi|223546230|gb|EEF47732.1| Alpha-1,4-glucan-protein synthase [UDP-forming], putative [Ricinus communis]	95.0355	141	141	1e-114
FLXb1438.ePiR_E16_Size:817bp	gi|255547137|ref|XP_002514626.1|	Alpha-1,4-glucan-protein synthase [UDP-forming], putative [Ricinus communis] gi|223546230|gb|EEF47732.1| Alpha-1,4-glucan-protein synthase [UDP-forming], putative [Ricinus communis]	92.7273	55	55	8e-25
FLXa1342.EPiF.1_K05_Size:818bp	gi|255543096|ref|XP_002512611.1|	Alpha-1,4-glucan-protein synthase [UDP-forming], putative [Ricinus communis] gi|223548572|gb|EEF50063.1| Alpha-1,4-glucan-protein synthase [UDP-forming], putative [Ricinus communis]	72.6619	139	139	7e-65
FLXa1358.EPiF_L09_Size:767bp	gi|55956974|emb|CAI11451.1|	alpha-1,6-xylosyltransferase [Gossypium raimondii]	94.0541	185	185	1e-101
FLXb1424.ePiR_B02_Size:624bp	gi|255540093|ref|XP_002511111.1|	alpha-2,8-sialyltransferase 8b, putative [Ricinus communis] gi|223550226|gb|EEF51713.1| alpha-2,8-sialyltransferase 8b, putative [Ricinus communis]	40	90	51	4e-30
FLXa1302.ePiR_G20_Size:772bp	gi|10176948|dbj|BAB10137.1|	alpha-adaptin C homolog [Arabidopsis thaliana]	55.4217	83	53	1e-31
FLXa1344.EPiF.1_K04_Size:744bp	gi|10176948|dbj|BAB10137.1|	alpha-adaptin C homolog [Arabidopsis thaliana]	73.6842	38	38	2e-09
FLXa1398.ePiR_L21_Size:787bp	gi|10176948|dbj|BAB10137.1|	alpha-adaptin C homolog [Arabidopsis thaliana]	50.7937	63	35	4e-14
FLXb1472.EPiF_G24_Size:683bp	gi|7532799|gb|AAF63239.1|AF153828_1	alpha-amylase [Malus x domestica]	85.7143	63	63	1e-42
FLXb1430.EPiF_F24_Size:672bp	gi|52851182|emb|CAH58639.1|	alpha-amylase [Plantago major]	90.4762	42	42	1e-20
FLXb1468.ePiR_B02_Size:695bp	gi|52851182|emb|CAH58639.1|	alpha-amylase [Plantago major]	90.4762	42	42	2e-20
FLXb1500.ePiR.1_E18_Size:769bp	gi|255558214|ref|XP_002520134.1|	alpha-amylase, putative [Ricinus communis] gi|223540626|gb|EEF42189.1| alpha-amylase, putative [Ricinus communis]	62.7119	118	118	6e-34
FLXa1370.ePiR_D10_Size:719bp	gi|259090632|gb|ACV91932.1|	alpha-biotin transcarboxylase subunit [Jatropha curcas]	44.3787	169	156	2e-33
FLXa1396.EPiF_M14_Size:694bp	gi|259090632|gb|ACV91932.1|	alpha-biotin transcarboxylase subunit [Jatropha curcas]	40.8654	208	194	6e-31
FLXa1396.EPiF_O12_Size:746bp	gi|259090632|gb|ACV91932.1|	alpha-biotin transcarboxylase subunit [Jatropha curcas]	41.1111	90	46	3e-14
FLXa1354.EPiF_P05_Size:648bp	gi|255539046|ref|XP_002510588.1|	Alpha-expansin 11 precursor, putative [Ricinus communis] gi|223551289|gb|EEF52775.1| Alpha-expansin 11 precursor, putative [Ricinus communis]	56.3492	126	88	6e-46
FLXb1430.ePiR_J01_Size:686bp	gi|255571277|ref|XP_002526588.1|	Alpha-expansin 13 precursor, putative [Ricinus communis] gi|223534082|gb|EEF35800.1| Alpha-expansin 13 precursor, putative [Ricinus communis]	90.8163	98	98	3e-47
FLXb1440.ePiR_N24_Size:671bp	gi|255571277|ref|XP_002526588.1|	Alpha-expansin 13 precursor, putative [Ricinus communis] gi|223534082|gb|EEF35800.1| Alpha-expansin 13 precursor, putative [Ricinus communis]	89.4231	104	103	2e-48
FLXb1508.ePiR_F08_Size:712bp	gi|255571277|ref|XP_002526588.1|	Alpha-expansin 13 precursor, putative [Ricinus communis] gi|223534082|gb|EEF35800.1| Alpha-expansin 13 precursor, putative [Ricinus communis]	89.4231	104	103	3e-48
FLXb1510.ePiR_D18_Size:811bp	gi|255571277|ref|XP_002526588.1|	Alpha-expansin 13 precursor, putative [Ricinus communis] gi|223534082|gb|EEF35800.1| Alpha-expansin 13 precursor, putative [Ricinus communis]	89.4231	104	103	3e-48
FLXa1348.EPiF.1_E15_Size:764bp	gi|255537221|ref|XP_002509677.1|	Alpha-expansin 7 precursor, putative [Ricinus communis] gi|223549576|gb|EEF51064.1| Alpha-expansin 7 precursor, putative [Ricinus communis]	72.3214	224	190	1e-94
FLXa1388.EPiF_N19_Size:718bp	gi|255537221|ref|XP_002509677.1|	Alpha-expansin 7 precursor, putative [Ricinus communis] gi|223549576|gb|EEF51064.1| Alpha-expansin 7 precursor, putative [Ricinus communis]	71.73	237	196	8e-98
FLXa1340.EPiF.1_J06_Size:769bp	gi|255578361|ref|XP_002530047.1|	alpha-galactosidase/alpha-n-acetylgalactosaminidase, putative [Ricinus communis] gi|223530463|gb|EEF32347.1| alpha-galactosidase/alpha-n-acetylgalactosaminidase, putative [Ricinus communis]	74.1573	89	89	6e-58
FLXb1412.ePiR_N15_Size:727bp	gi|255578361|ref|XP_002530047.1|	alpha-galactosidase/alpha-n-acetylgalactosaminidase, putative [Ricinus communis] gi|223530463|gb|EEF32347.1| alpha-galactosidase/alpha-n-acetylgalactosaminidase, putative [Ricinus communis]	66.6667	36	36	9e-18
FLXb1428.ePiR_K14_Size:759bp	gi|255578361|ref|XP_002530047.1|	alpha-galactosidase/alpha-n-acetylgalactosaminidase, putative [Ricinus communis] gi|223530463|gb|EEF32347.1| alpha-galactosidase/alpha-n-acetylgalactosaminidase, putative [Ricinus communis]	48.8636	176	121	7e-55
FLXb1436.ePiR_C21_Size:802bp	gi|255578361|ref|XP_002530047.1|	alpha-galactosidase/alpha-n-acetylgalactosaminidase, putative [Ricinus communis] gi|223530463|gb|EEF32347.1| alpha-galactosidase/alpha-n-acetylgalactosaminidase, putative [Ricinus communis]	53.5354	99	73	4e-23
FLXb1450.ePiR_M06_Size:752bp	gi|255578361|ref|XP_002530047.1|	alpha-galactosidase/alpha-n-acetylgalactosaminidase, putative [Ricinus communis] gi|223530463|gb|EEF32347.1| alpha-galactosidase/alpha-n-acetylgalactosaminidase, putative [Ricinus communis]	43.6242	149	94	4e-49
FLXb1498.EPiF.1_F09_Size:732bp	gi|255578361|ref|XP_002530047.1|	alpha-galactosidase/alpha-n-acetylgalactosaminidase, putative [Ricinus communis] gi|223530463|gb|EEF32347.1| alpha-galactosidase/alpha-n-acetylgalactosaminidase, putative [Ricinus communis]	50.7937	189	134	4e-49
FLXb1518.ePiR_A10_Size:763bp	gi|255578361|ref|XP_002530047.1|	alpha-galactosidase/alpha-n-acetylgalactosaminidase, putative [Ricinus communis] gi|223530463|gb|EEF32347.1| alpha-galactosidase/alpha-n-acetylgalactosaminidase, putative [Ricinus communis]	66.6667	36	36	1e-17
FLXa1402.ePiR_E24_Size:742bp	gi|255573969|ref|XP_002527902.1|	alpha-glucan water dikinase, chloroplast precursor, putative [Ricinus communis] gi|223532677|gb|EEF34459.1| alpha-glucan water dikinase, chloroplast precursor, putative [Ricinus communis]	55.5556	90	90	3e-19
FLXa1394.EPiF_C04_Size:755bp	gi|255572858|ref|XP_002527361.1|	alpha-glucan water dikinase, chloroplast precursor, putative [Ricinus communis] gi|223533280|gb|EEF35033.1| alpha-glucan water dikinase, chloroplast precursor, putative [Ricinus communis]	51.5789	95	64	5e-31
FLXb1480.EPiF_L17_Size:734bp	gi|255572858|ref|XP_002527361.1|	alpha-glucan water dikinase, chloroplast precursor, putative [Ricinus communis] gi|223533280|gb|EEF35033.1| alpha-glucan water dikinase, chloroplast precursor, putative [Ricinus communis]	35.2	125	95	4e-22
FLXb1458.EPiF_M10_Size:719bp	gi|255587355|ref|XP_002534242.1|	alpha-glucosidase, putative [Ricinus communis] gi|223525653|gb|EEF28141.1| alpha-glucosidase, putative [Ricinus communis]	77.1242	153	153	2e-86
FLXa1352.EPiF_M03_Size:644bp	gi|255581663|ref|XP_002531635.1|	alpha-glucosidase, putative [Ricinus communis] gi|223528753|gb|EEF30763.1| alpha-glucosidase, putative [Ricinus communis]	65.1429	175	173	8e-58
FLXa1388.ePiR_A04_Size:796bp	gi|255581663|ref|XP_002531635.1|	alpha-glucosidase, putative [Ricinus communis] gi|223528753|gb|EEF30763.1| alpha-glucosidase, putative [Ricinus communis]	85.8238	261	261	1e-136
FLXb1428.EPiF_I19_Size:588bp	gi|255581663|ref|XP_002531635.1|	alpha-glucosidase, putative [Ricinus communis] gi|223528753|gb|EEF30763.1| alpha-glucosidase, putative [Ricinus communis]	75.7576	165	164	3e-67
FLXb1436.ePiR_H09_Size:863bp	gi|255581663|ref|XP_002531635.1|	alpha-glucosidase, putative [Ricinus communis] gi|223528753|gb|EEF30763.1| alpha-glucosidase, putative [Ricinus communis]	79.2683	164	164	2e-71
FLXb1492.EPiF_N02_Size:664bp	gi|255581663|ref|XP_002531635.1|	alpha-glucosidase, putative [Ricinus communis] gi|223528753|gb|EEF30763.1| alpha-glucosidase, putative [Ricinus communis]	67.8947	190	189	1e-68
FLXb1492.EPiF_P07_Size:576bp	gi|255581663|ref|XP_002531635.1|	alpha-glucosidase, putative [Ricinus communis] gi|223528753|gb|EEF30763.1| alpha-glucosidase, putative [Ricinus communis]	79.2683	164	164	1e-71
FLXb1436.EPiF_C16_Size:771bp	gi|157072586|gb|ABV08816.1|	alpha-L-arabinofuranosidase [Fragaria x ananassa]	54.2373	59	59	7e-17
FLXb1426.ePiR_L16_Size:726bp	gi|255578353|ref|XP_002530043.1|	Alpha-L-fucosidase 2 precursor, putative [Ricinus communis] gi|223530459|gb|EEF32343.1| Alpha-L-fucosidase 2 precursor, putative [Ricinus communis]	64.1791	67	67	3e-17
FLXb1426.ePiR_M22_Size:719bp	gi|255567658|ref|XP_002524808.1|	Alpha-L-fucosidase 2 precursor, putative [Ricinus communis] gi|223535992|gb|EEF37651.1| Alpha-L-fucosidase 2 precursor, putative [Ricinus communis]	60.6452	155	151	7e-54
FLXb1506.ePiR_I13_Size:721bp	gi|255539645|ref|XP_002510887.1|	alpha-l-fucosidase, putative [Ricinus communis] gi|223550002|gb|EEF51489.1| alpha-l-fucosidase, putative [Ricinus communis]	78.9474	95	95	6e-40
FLXa1316.EPiF.1_I06_Size:765bp	gi|255559601|ref|XP_002520820.1|	alpha-soluble nsf attachment protein, putative [Ricinus communis] gi|223539951|gb|EEF41529.1| alpha-soluble nsf attachment protein, putative [Ricinus communis]	71.4286	35	35	3e-10
FLXb1466.ePiR_K03_Size:749bp	gi|255559601|ref|XP_002520820.1|	alpha-soluble nsf attachment protein, putative [Ricinus communis] gi|223539951|gb|EEF41529.1| alpha-soluble nsf attachment protein, putative [Ricinus communis]	63.0631	111	77	5e-27
FLXa1404.ePiR_M24_Size:774bp	gi|255558376|ref|XP_002520215.1|	altered response to gravity (arg1), plant, putative [Ricinus communis] gi|223540707|gb|EEF42270.1| altered response to gravity (arg1), plant, putative [Ricinus communis]	85.7143	42	42	5e-14
FLXb1474.ePiR_B14_Size:707bp	gi|255558376|ref|XP_002520215.1|	altered response to gravity (arg1), plant, putative [Ricinus communis] gi|223540707|gb|EEF42270.1| altered response to gravity (arg1), plant, putative [Ricinus communis]	48.7603	121	70	5e-20
FLXb1502.EPiF.1_F12_Size:822bp	gi|255558376|ref|XP_002520215.1|	altered response to gravity (arg1), plant, putative [Ricinus communis] gi|223540707|gb|EEF42270.1| altered response to gravity (arg1), plant, putative [Ricinus communis]	48.7603	121	70	7e-20
FLXa1388.ePiR_E20_Size:746bp	gi|255551695|ref|XP_002516893.1|	always early, putative [Ricinus communis] gi|223543981|gb|EEF45507.1| always early, putative [Ricinus communis]	87.3684	95	95	9e-77
FLXa1346.ePiR.1_M16_Size:808bp	gi|297810845|ref|XP_002873306.1|	amidase family protein [Arabidopsis lyrata subsp. lyrata] gi|297319143|gb|EFH49565.1| amidase family protein [Arabidopsis lyrata subsp. lyrata]	73.2026	153	153	2e-62
FLXa1392.EPiF_E15_Size:582bp	gi|297810845|ref|XP_002873306.1|	amidase family protein [Arabidopsis lyrata subsp. lyrata] gi|297319143|gb|EFH49565.1| amidase family protein [Arabidopsis lyrata subsp. lyrata]	73.2026	153	153	1e-62
FLXa1344.EPiF.1_I06_Size:691bp	gi|224125294|ref|XP_002319550.1|	amidase family protein [Populus trichocarpa] gi|222857926|gb|EEE95473.1| amidase family protein [Populus trichocarpa]	82.3529	51	50	3e-31
FLXa1406.EPiF.2_K14_Size:675bp	gi|224118646|ref|XP_002317872.1|	amidase family protein [Populus trichocarpa] gi|222858545|gb|EEE96092.1| amidase family protein [Populus trichocarpa]	54	100	70	7e-18
FLXa1314.ePiR_N22_Size:746bp	gi|224135565|ref|XP_002322105.1|	amidase family protein [Populus trichocarpa] gi|222869101|gb|EEF06232.1| amidase family protein [Populus trichocarpa]	53.4483	58	58	3e-23
FLXa1358.EPiF_P10_Size:555bp	gi|224135565|ref|XP_002322105.1|	amidase family protein [Populus trichocarpa] gi|222869101|gb|EEF06232.1| amidase family protein [Populus trichocarpa]	53.4483	58	58	1e-16
FLXa1398.EPiF_D22_Size:720bp	gi|224135565|ref|XP_002322105.1|	amidase family protein [Populus trichocarpa] gi|222869101|gb|EEF06232.1| amidase family protein [Populus trichocarpa]	50	64	64	6e-17
FLXb1450.ePiR_K24_Size:292bp	gi|224135565|ref|XP_002322105.1|	amidase family protein [Populus trichocarpa] gi|222869101|gb|EEF06232.1| amidase family protein [Populus trichocarpa]	71.4286	56	56	1e-16
FLXa1324.EPiF_C04_Size:725bp	gi|255579275|ref|XP_002530483.1|	amidase, putative [Ricinus communis] gi|223529980|gb|EEF31906.1| amidase, putative [Ricinus communis]	39.8104	211	120	2e-29
FLXa1364.ePiR_A20_Size:791bp	gi|255579275|ref|XP_002530483.1|	amidase, putative [Ricinus communis] gi|223529980|gb|EEF31906.1| amidase, putative [Ricinus communis]	46.3855	166	125	2e-28
FLXa1390.EPiF_J19_Size:571bp	gi|255579275|ref|XP_002530483.1|	amidase, putative [Ricinus communis] gi|223529980|gb|EEF31906.1| amidase, putative [Ricinus communis]	60	65	65	4e-16
FLXb1456.EPiF_E05_Size:692bp	gi|255574732|ref|XP_002528274.1|	amidase, putative [Ricinus communis] gi|223532311|gb|EEF34112.1| amidase, putative [Ricinus communis]	59.1549	213	213	3e-60
FLXb1424.ePiR_K14_Size:751bp	gi|255551463|ref|XP_002516777.1|	Amine oxidase [copper-containing] precursor, putative [Ricinus communis] gi|223543865|gb|EEF45391.1| Amine oxidase [copper-containing] precursor, putative [Ricinus communis]	77.2152	79	79	1e-32
FLXb1426.ePiR_C03_Size:713bp	gi|255551463|ref|XP_002516777.1|	Amine oxidase [copper-containing] precursor, putative [Ricinus communis] gi|223543865|gb|EEF45391.1| Amine oxidase [copper-containing] precursor, putative [Ricinus communis]	54.5455	55	55	7e-12
FLXb1514.ePiR_O09_Size:653bp	gi|255551463|ref|XP_002516777.1|	Amine oxidase [copper-containing] precursor, putative [Ricinus communis] gi|223543865|gb|EEF45391.1| Amine oxidase [copper-containing] precursor, putative [Ricinus communis]	60.4167	48	48	2e-10
FLXb1428.EPiF_E08_Size:678bp	gi|255551467|ref|XP_002516779.1|	Amine oxidase [copper-containing] precursor, putative [Ricinus communis] gi|223543867|gb|EEF45393.1| Amine oxidase [copper-containing] precursor, putative [Ricinus communis]	54.8718	195	163	4e-47
FLXb1464.ePiR_K18_Size:686bp	gi|255551471|ref|XP_002516781.1|	Amine oxidase [copper-containing] precursor, putative [Ricinus communis] gi|223543869|gb|EEF45395.1| Amine oxidase [copper-containing] precursor, putative [Ricinus communis]	67.3913	92	89	2e-41
FLXa1334.EPiF.1_N06_Size:766bp	gi|255577434|ref|XP_002529596.1|	amine oxidase, putative [Ricinus communis] gi|223530929|gb|EEF32788.1| amine oxidase, putative [Ricinus communis]	65.2344	256	249	1e-82
FLXb1486.EPiF_K14_Size:706bp	gi|255561152|ref|XP_002521588.1|	amine oxidase, putative [Ricinus communis] gi|223539266|gb|EEF40859.1| amine oxidase, putative [Ricinus communis]	81.203	133	133	2e-70
FLXa1378.ePiR_C01_Size:666bp	gi|255585359|ref|XP_002533376.1|	amino acid binding protein, putative [Ricinus communis] gi|223526783|gb|EEF29007.1| amino acid binding protein, putative [Ricinus communis]	71.5517	116	113	5e-45
FLXb1516.EPiF_B11_Size:729bp	gi|255568655|ref|XP_002525301.1|	amino acid binding protein, putative [Ricinus communis] gi|223535459|gb|EEF37129.1| amino acid binding protein, putative [Ricinus communis]	67.5926	216	209	6e-80
FLXb1456.EPiF_P10_Size:810bp	gi|255547636|ref|XP_002514875.1|	amino acid binding protein, putative [Ricinus communis] gi|223545926|gb|EEF47429.1| amino acid binding protein, putative [Ricinus communis]	76.9231	117	113	1e-50
FLXb1456.EPiF_P02_Size:634bp	gi|2995321|emb|CAA92992.1|	amino acid carrier [Ricinus communis]	65.4028	211	178	2e-71
FLXb1488.ePiR.1_H20_Size:752bp	gi|224146569|ref|XP_002336318.1|	amino acid permease [Populus trichocarpa] gi|222834652|gb|EEE73115.1| amino acid permease [Populus trichocarpa]	68	75	75	6e-47
FLXa1314.EPiF_M10_Size:665bp	gi|224066803|ref|XP_002302223.1|	amino acid permease [Populus trichocarpa] gi|222843949|gb|EEE81496.1| amino acid permease [Populus trichocarpa]	52.1739	46	46	4e-10
FLXb1446.EPiF_C17_Size:756bp	gi|224105769|ref|XP_002313926.1|	amino acid permease [Populus trichocarpa] gi|222850334|gb|EEE87881.1| amino acid permease [Populus trichocarpa]	48.0916	131	126	1e-62
FLXb1408.ePiR_H20_Size:733bp	gi|12320827|gb|AAG50558.1|AC074228_13	amino acid permease, putative [Arabidopsis thaliana]	46.6667	225	214	2e-42
FLXb1430.ePiR_I22_Size:666bp	gi|188570231|gb|ACD64194.1|	amino acid permease-like protein [Helianthus petiolaris]	77.8626	131	130	3e-51
FLXa1386.EPiF_H05_Size:707bp	gi|224099421|ref|XP_002311477.1|	amino acid transporter [Populus trichocarpa] gi|222851297|gb|EEE88844.1| amino acid transporter [Populus trichocarpa]	64.0288	139	109	7e-38
FLXb1524.ePiR_J21_Size:792bp	gi|224111594|ref|XP_002315914.1|	amino acid transporter [Populus trichocarpa] gi|222864954|gb|EEF02085.1| amino acid transporter [Populus trichocarpa]	74.7899	119	119	4e-66
FLXa1306.EPiF.1_C02_Size:708bp	gi|224140997|ref|XP_002323862.1|	amino acid transporter [Populus trichocarpa] gi|222866864|gb|EEF03995.1| amino acid transporter [Populus trichocarpa]	84.0426	94	94	1e-38
FLXa1304.EPiF_H21_Size:723bp	gi|255586905|ref|XP_002534057.1|	amino acid transporter, putative [Ricinus communis] gi|223525920|gb|EEF28328.1| amino acid transporter, putative [Ricinus communis]	86.8217	129	129	4e-58
FLXa1326.ePiR.1_H03_Size:800bp	gi|255582131|ref|XP_002531860.1|	amino acid transporter, putative [Ricinus communis] gi|223528510|gb|EEF30538.1| amino acid transporter, putative [Ricinus communis]	52.2523	111	106	2e-26
FLXa1350.EPiF_P16_Size:589bp	gi|255582131|ref|XP_002531860.1|	amino acid transporter, putative [Ricinus communis] gi|223528510|gb|EEF30538.1| amino acid transporter, putative [Ricinus communis]	78.9474	190	190	3e-81
FLXb1506.ePiR_N05_Size:820bp	gi|255577364|ref|XP_002529562.1|	amino acid transporter, putative [Ricinus communis] gi|223530974|gb|EEF32831.1| amino acid transporter, putative [Ricinus communis]	62.5	56	56	2e-14
FLXb1412.ePiR_H12_Size:761bp	gi|255575021|ref|XP_002528416.1|	amino acid transporter, putative [Ricinus communis] gi|223532152|gb|EEF33958.1| amino acid transporter, putative [Ricinus communis]	65.8163	196	158	1e-74
FLXb1418.EPiF_K18_Size:764bp	gi|255575021|ref|XP_002528416.1|	amino acid transporter, putative [Ricinus communis] gi|223532152|gb|EEF33958.1| amino acid transporter, putative [Ricinus communis]	64.1667	120	114	2e-33
FLXb1482.ePiR_A02_Size:744bp	gi|255575021|ref|XP_002528416.1|	amino acid transporter, putative [Ricinus communis] gi|223532152|gb|EEF33958.1| amino acid transporter, putative [Ricinus communis]	66.3265	196	158	6e-72
FLXb1514.ePiR_M17_Size:646bp	gi|255575021|ref|XP_002528416.1|	amino acid transporter, putative [Ricinus communis] gi|223532152|gb|EEF33958.1| amino acid transporter, putative [Ricinus communis]	64.1667	120	114	1e-33
FLXb1414.ePiR_G15_Size:784bp	gi|255573129|ref|XP_002527494.1|	amino acid transporter, putative [Ricinus communis] gi|223533134|gb|EEF34892.1| amino acid transporter, putative [Ricinus communis]	85.0575	261	261	1e-129
FLXb1424.ePiR_A13_Size:654bp	gi|255573129|ref|XP_002527494.1|	amino acid transporter, putative [Ricinus communis] gi|223533134|gb|EEF34892.1| amino acid transporter, putative [Ricinus communis]	64.6766	201	200	1e-64
FLXb1454.EPiF_J11_Size:804bp	gi|255573129|ref|XP_002527494.1|	amino acid transporter, putative [Ricinus communis] gi|223533134|gb|EEF34892.1| amino acid transporter, putative [Ricinus communis]	81.4961	254	254	1e-122
FLXb1496.EPiF_I09_Size:675bp	gi|255573129|ref|XP_002527494.1|	amino acid transporter, putative [Ricinus communis] gi|223533134|gb|EEF34892.1| amino acid transporter, putative [Ricinus communis]	64.6766	201	200	1e-64
FLXa1406.ePiR.1_B23_Size:705bp	gi|255572413|ref|XP_002527144.1|	amino acid transporter, putative [Ricinus communis] gi|223533504|gb|EEF35246.1| amino acid transporter, putative [Ricinus communis]	72.9614	233	221	4e-90
FLXb1412.EPiF_J17_Size:770bp	gi|255572262|ref|XP_002527070.1|	amino acid transporter, putative [Ricinus communis] gi|223533575|gb|EEF35314.1| amino acid transporter, putative [Ricinus communis]	70.2381	84	84	1e-25
FLXb1478.ePiR_K23_Size:717bp	gi|255572262|ref|XP_002527070.1|	amino acid transporter, putative [Ricinus communis] gi|223533575|gb|EEF35314.1| amino acid transporter, putative [Ricinus communis]	70.2381	84	84	1e-25
FLXb1490.ePiR_H13_Size:643bp	gi|255572262|ref|XP_002527070.1|	amino acid transporter, putative [Ricinus communis] gi|223533575|gb|EEF35314.1| amino acid transporter, putative [Ricinus communis]	68.3168	101	100	3e-29
FLXb1524.EPiF_O11_Size:820bp	gi|255572262|ref|XP_002527070.1|	amino acid transporter, putative [Ricinus communis] gi|223533575|gb|EEF35314.1| amino acid transporter, putative [Ricinus communis]	68.932	103	102	3e-30
FLXb1454.ePiR_O06_Size:728bp	gi|255572268|ref|XP_002527073.1|	amino acid transporter, putative [Ricinus communis] gi|223533578|gb|EEF35317.1| amino acid transporter, putative [Ricinus communis]	80.7692	156	156	2e-68
FLXb1458.EPiF_A13_Size:735bp	gi|255572268|ref|XP_002527073.1|	amino acid transporter, putative [Ricinus communis] gi|223533578|gb|EEF35317.1| amino acid transporter, putative [Ricinus communis]	70.7819	243	243	4e-96
FLXb1484.ePiR_L23_Size:640bp	gi|255572268|ref|XP_002527073.1|	amino acid transporter, putative [Ricinus communis] gi|223533578|gb|EEF35317.1| amino acid transporter, putative [Ricinus communis]	70.4225	213	213	3e-83
FLXa1308.ePiR.2_N03_Size:740bp	gi|255559605|ref|XP_002520822.1|	amino acid transporter, putative [Ricinus communis] gi|223539953|gb|EEF41531.1| amino acid transporter, putative [Ricinus communis]	76.378	127	122	6e-46
FLXb1442.ePiR_J01_Size:682bp	gi|255558594|ref|XP_002520322.1|	amino acid transporter, putative [Ricinus communis] gi|223540541|gb|EEF42108.1| amino acid transporter, putative [Ricinus communis]	55.1471	136	129	7e-58
FLXa1342.EPiF.1_N07_Size:774bp	gi|255537001|ref|XP_002509567.1|	amino acid transporter, putative [Ricinus communis] gi|223549466|gb|EEF50954.1| amino acid transporter, putative [Ricinus communis]	89.7959	49	49	7e-19
FLXa1400.EPiF_B02_Size:787bp	gi|255537952|ref|XP_002510041.1|	amino acid transporter, putative [Ricinus communis] gi|223550742|gb|EEF52228.1| amino acid transporter, putative [Ricinus communis]	60.4396	182	148	4e-52
FLXb1472.EPiF_P23_Size:654bp	gi|255558596|ref|XP_002520323.1|	amino acid transporter, putative [Ricinus communis] gi|3293031|emb|CAA07563.1| amino acid carrier [Ricinus communis] gi|223540542|gb|EEF42109.1| amino acid transporter, putative [Ricinus communis]	64.2202	218	185	1e-72
FLXa1398.EPiF_H18_Size:648bp	gi|255545456|ref|XP_002513788.1|	Aminoacylase-1, putative [Ricinus communis] gi|223546874|gb|EEF48371.1| Aminoacylase-1, putative [Ricinus communis]	79.3814	194	194	8e-88
FLXb1428.ePiR_K01_Size:705bp	gi|255550269|ref|XP_002516185.1|	aminoadipic semialdehyde synthase, putative [Ricinus communis] gi|223544671|gb|EEF46187.1| aminoadipic semialdehyde synthase, putative [Ricinus communis]	41.8367	98	57	3e-20
FLXa1338.EPiF.1_D18_Size:890bp	gi|28412960|gb|AAO40252.1|	aminoimidazolecarboximide ribonucleotide transformylase/inosine monophosphate cyclohydrolase [Vigna unguiculata]	94	50	50	1e-64
FLXa1334.EPiF.1_E08_Size:665bp	gi|15221119|ref|NP_172650.1|	aminomethyltransferase, putative [Arabidopsis thaliana] gi|30682471|ref|NP_849646.1| aminomethyltransferase, putative [Arabidopsis thaliana] gi|18206365|sp|O65396.1|GCST_ARATH RecName: Full=Aminomethyltransferase, mitochondrial; AltName: Full=Glycine cleavage system T protein; Short=GCVT; Flags: Precursor gi|3157944|gb|AAC17627.1| Very strong similarity to aminomethyltransferase precursor gb|U797…	71.5596	109	102	2e-35
FLXa1334.ePiR.1_G02_Size:808bp	gi|255537089|ref|XP_002509611.1|	aminomethyltransferase, putative [Ricinus communis] gi|223549510|gb|EEF50998.1| aminomethyltransferase, putative [Ricinus communis]	62.963	162	134	4e-50
FLXa1344.ePiR.1_H12_Size:705bp	gi|255537089|ref|XP_002509611.1|	aminomethyltransferase, putative [Ricinus communis] gi|223549510|gb|EEF50998.1| aminomethyltransferase, putative [Ricinus communis]	62.7329	161	133	8e-50
FLXa1364.ePiR_I15_Size:803bp	gi|255537089|ref|XP_002509611.1|	aminomethyltransferase, putative [Ricinus communis] gi|223549510|gb|EEF50998.1| aminomethyltransferase, putative [Ricinus communis]	62.5767	163	135	3e-50
FLXb1472.EPiF_M24_Size:700bp	gi|4455323|emb|CAB36783.1|	aminopeptidase-like protein [Arabidopsis thaliana] gi|7270256|emb|CAB80026.1| aminopeptidase-like protein [Arabidopsis thaliana]	45.4545	132	103	1e-19
FLXa1320.ePiR.1_J08_Size:755bp	gi|224134621|ref|XP_002327449.1|	aminophospholipid ATPase [Populus trichocarpa] gi|222836003|gb|EEE74424.1| aminophospholipid ATPase [Populus trichocarpa]	81.0976	164	164	2e-75
FLXa1318.EPiF_I24_Size:591bp	gi|224100193|ref|XP_002311782.1|	aminophospholipid ATPase [Populus trichocarpa] gi|222851602|gb|EEE89149.1| aminophospholipid ATPase [Populus trichocarpa]	35	120	84	2e-06
FLXa1358.EPiF_E23_Size:602bp	gi|224100193|ref|XP_002311782.1|	aminophospholipid ATPase [Populus trichocarpa] gi|222851602|gb|EEE89149.1| aminophospholipid ATPase [Populus trichocarpa]	90.6977	43	43	2e-19
FLXa1368.ePiR_K19_Size:786bp	gi|224121336|ref|XP_002318557.1|	aminophospholipid ATPase [Populus trichocarpa] gi|222859230|gb|EEE96777.1| aminophospholipid ATPase [Populus trichocarpa]	80.303	66	66	2e-39
FLXb1412.EPiF_G22_Size:697bp	gi|224110076|ref|XP_002315406.1|	aminophospholipid ATPase [Populus trichocarpa] gi|222864446|gb|EEF01577.1| aminophospholipid ATPase [Populus trichocarpa]	84.9138	232	232	1e-111
FLXb1492.ePiR_I18_Size:674bp	gi|224110076|ref|XP_002315406.1|	aminophospholipid ATPase [Populus trichocarpa] gi|222864446|gb|EEF01577.1| aminophospholipid ATPase [Populus trichocarpa]	81.106	217	217	8e-99
FLXa1310.ePiR.1_J04_Size:792bp	gi|224133454|ref|XP_002328046.1|	aminotransferase family protein [Populus trichocarpa] gi|222837455|gb|EEE75834.1| aminotransferase family protein [Populus trichocarpa]	79.2208	77	77	4e-77
FLXa1350.EPiF_C22_Size:693bp	gi|47834701|gb|AAT39004.1|	AML1 [Citrus unshiu]	45.7143	175	146	3e-31
FLXa1392.EPiF_I07_Size:122bp	gi|47834701|gb|AAT39004.1|	AML1 [Citrus unshiu]	95	40	40	5e-14
FLXb1488.EPiF.1_M20_Size:719bp	gi|255549418|ref|XP_002515762.1|	AMME syndrome candidateprotein 1 protein, putative [Ricinus communis] gi|223545090|gb|EEF46601.1| AMME syndrome candidateprotein 1 protein, putative [Ricinus communis]	97.4359	39	39	9e-15
FLXb1416.ePiR_I02_Size:254bp	gi|224066329|ref|XP_002302084.1|	ammonium transporter [Populus trichocarpa] gi|222843810|gb|EEE81357.1| ammonium transporter [Populus trichocarpa]	77.381	84	84	3e-31
FLXb1482.ePiR_H06_Size:520bp	gi|224060485|ref|XP_002300222.1|	ammonium transporter [Populus trichocarpa] gi|222847480|gb|EEE85027.1| ammonium transporter [Populus trichocarpa]	80	70	70	2e-54
FLXb1432.EPiF_L21_Size:713bp	gi|224099997|ref|XP_002311703.1|	ammonium transporter [Populus trichocarpa] gi|222851523|gb|EEE89070.1| ammonium transporter [Populus trichocarpa]	87.8613	173	173	4e-88
FLXb1464.ePiR_O09_Size:645bp	gi|224082702|ref|XP_002306803.1|	ammonium transporter [Populus trichocarpa] gi|222856252|gb|EEE93799.1| ammonium transporter [Populus trichocarpa]	76.0563	71	71	9e-25
FLXb1466.ePiR_D20_Size:742bp	gi|224082702|ref|XP_002306803.1|	ammonium transporter [Populus trichocarpa] gi|222856252|gb|EEE93799.1| ammonium transporter [Populus trichocarpa]	74.5223	157	157	5e-67
FLXb1408.ePiR_O13_Size:714bp	gi|255580963|ref|XP_002531300.1|	ammonium transporter, putative [Ricinus communis] gi|223529133|gb|EEF31113.1| ammonium transporter, putative [Ricinus communis]	56.6964	224	179	2e-64
FLXb1458.EPiF_B20_Size:692bp	gi|255580963|ref|XP_002531300.1|	ammonium transporter, putative [Ricinus communis] gi|223529133|gb|EEF31113.1| ammonium transporter, putative [Ricinus communis]	56.6964	224	179	2e-64
FLXb1474.ePiR_B03_Size:758bp	gi|255569331|ref|XP_002525633.1|	ammonium transporter, putative [Ricinus communis] gi|223535069|gb|EEF36751.1| ammonium transporter, putative [Ricinus communis]	78.2946	129	129	3e-52
FLXa1312.EPiF.1_J22_Size:696bp	gi|255563776|ref|XP_002522889.1|	ammonium transporter, putative [Ricinus communis] gi|223537874|gb|EEF39489.1| ammonium transporter, putative [Ricinus communis]	85.5346	159	158	1e-75
FLXb1466.EPiF_G08_Size:726bp	gi|255559879|ref|XP_002520958.1|	ammonium transporter, putative [Ricinus communis] gi|223539795|gb|EEF41375.1| ammonium transporter, putative [Ricinus communis]	54.4444	90	82	1e-15
FLXb1440.EPiF_M10_Size:725bp	gi|255548990|ref|XP_002515551.1|	ammonium transporter, putative [Ricinus communis] gi|223545495|gb|EEF47000.1| ammonium transporter, putative [Ricinus communis]	70.2128	141	141	4e-51
FLXb1478.EPiF_N18_Size:747bp	gi|255548990|ref|XP_002515551.1|	ammonium transporter, putative [Ricinus communis] gi|223545495|gb|EEF47000.1| ammonium transporter, putative [Ricinus communis]	70.2128	141	141	5e-51
FLXb1484.ePiR_E01_Size:617bp	gi|255548990|ref|XP_002515551.1|	ammonium transporter, putative [Ricinus communis] gi|223545495|gb|EEF47000.1| ammonium transporter, putative [Ricinus communis]	70.2128	141	141	3e-51
FLXa1318.EPiF_I11_Size:731bp	gi|255558258|ref|XP_002520156.1|	AMP deaminase, putative [Ricinus communis] gi|223540648|gb|EEF42211.1| AMP deaminase, putative [Ricinus communis]	56.0976	123	90	2e-51
FLXb1506.EPiF_J21_Size:797bp	gi|255558258|ref|XP_002520156.1|	AMP deaminase, putative [Ricinus communis] gi|223540648|gb|EEF42211.1| AMP deaminase, putative [Ricinus communis]	45.4545	99	98	3e-13
FLXb1512.ePiR.1_P20_Size:725bp	gi|255558258|ref|XP_002520156.1|	AMP deaminase, putative [Ricinus communis] gi|223540648|gb|EEF42211.1| AMP deaminase, putative [Ricinus communis]	59.7938	97	63	1e-20
FLXb1512.ePiR_P20_Size:687bp	gi|255558258|ref|XP_002520156.1|	AMP deaminase, putative [Ricinus communis] gi|223540648|gb|EEF42211.1| AMP deaminase, putative [Ricinus communis]	59.7938	97	63	1e-20
FLXb1494.ePiR_A17_Size:738bp	gi|255565415|ref|XP_002523698.1|	AMP dependent CoA ligase, putative [Ricinus communis] gi|223537002|gb|EEF38638.1| AMP dependent CoA ligase, putative [Ricinus communis]	75.2066	242	241	2e-97
FLXb1498.EPiF.1_E16_Size:238bp	gi|255556908|ref|XP_002519487.1|	AMP dependent CoA ligase, putative [Ricinus communis] gi|223541350|gb|EEF42901.1| AMP dependent CoA ligase, putative [Ricinus communis]	80	50	50	1e-16
FLXb1408.EPiF_I03_Size:749bp	gi|255549928|ref|XP_002516015.1|	AMP dependent CoA ligase, putative [Ricinus communis] gi|223544920|gb|EEF46435.1| AMP dependent CoA ligase, putative [Ricinus communis]	80	35	35	1e-29
FLXb1456.EPiF_C15_Size:800bp	gi|255543437|ref|XP_002512781.1|	AMP dependent CoA ligase, putative [Ricinus communis] gi|223547792|gb|EEF49284.1| AMP dependent CoA ligase, putative [Ricinus communis]	78.4615	260	259	1e-112
FLXb1414.ePiR_J19_Size:753bp	gi|255570447|ref|XP_002526182.1|	AMP dependent ligase, putative [Ricinus communis] gi|223534486|gb|EEF36186.1| AMP dependent ligase, putative [Ricinus communis]	66.8478	184	183	9e-63
FLXb1474.EPiF_L11_Size:705bp	gi|255570447|ref|XP_002526182.1|	AMP dependent ligase, putative [Ricinus communis] gi|223534486|gb|EEF36186.1| AMP dependent ligase, putative [Ricinus communis]	68.6486	185	183	2e-66
FLXb1478.EPiF_B09_Size:630bp	gi|255570447|ref|XP_002526182.1|	AMP dependent ligase, putative [Ricinus communis] gi|223534486|gb|EEF36186.1| AMP dependent ligase, putative [Ricinus communis]	67.3913	184	183	2e-63
FLXb1504.EPiF_M14_Size:680bp	gi|255566040|ref|XP_002524008.1|	AMP dependent ligase, putative [Ricinus communis] gi|223536735|gb|EEF38376.1| AMP dependent ligase, putative [Ricinus communis]	69.0476	42	42	5e-09
FLXa1332.ePiR.1_N01_Size:711bp	gi|255561466|ref|XP_002521743.1|	AMP dependent ligase, putative [Ricinus communis] gi|223538956|gb|EEF40553.1| AMP dependent ligase, putative [Ricinus communis]	73.444	241	241	1e-101
FLXa1350.EPiF_B22_Size:570bp	gi|255561466|ref|XP_002521743.1|	AMP dependent ligase, putative [Ricinus communis] gi|223538956|gb|EEF40553.1| AMP dependent ligase, putative [Ricinus communis]	72.9032	155	155	8e-70
FLXb1500.ePiR.1_M20_Size:724bp	gi|255561466|ref|XP_002521743.1|	AMP dependent ligase, putative [Ricinus communis] gi|223538956|gb|EEF40553.1| AMP dependent ligase, putative [Ricinus communis]	74.0741	216	216	3e-99
FLXb1512.ePiR.1_F24_Size:602bp	gi|255561466|ref|XP_002521743.1|	AMP dependent ligase, putative [Ricinus communis] gi|223538956|gb|EEF40553.1| AMP dependent ligase, putative [Ricinus communis]	73.8916	203	203	8e-86
FLXb1512.ePiR_F24_Size:635bp	gi|255561466|ref|XP_002521743.1|	AMP dependent ligase, putative [Ricinus communis] gi|223538956|gb|EEF40553.1| AMP dependent ligase, putative [Ricinus communis]	73.7089	213	213	3e-91
FLXb1514.EPiF_A24_Size:698bp	gi|255556322|ref|XP_002519195.1|	AMP dependent ligase, putative [Ricinus communis] gi|223541510|gb|EEF43059.1| AMP dependent ligase, putative [Ricinus communis]	80.4124	194	193	5e-89
FLXa1306.ePiR.2_H20_Size:771bp	gi|255556324|ref|XP_002519196.1|	AMP dependent ligase, putative [Ricinus communis] gi|223541511|gb|EEF43060.1| AMP dependent ligase, putative [Ricinus communis]	86.5248	141	141	2e-66
FLXa1316.ePiR.1_J16_Size:506bp	gi|255556324|ref|XP_002519196.1|	AMP dependent ligase, putative [Ricinus communis] gi|223541511|gb|EEF43060.1| AMP dependent ligase, putative [Ricinus communis]	55.3846	65	60	6e-09
FLXa1312.ePiR.1_J18_Size:766bp	gi|255553209|ref|XP_002517647.1|	AMP-activated protein kinase, gamma regulatory subunit, putative [Ricinus communis] gi|223543279|gb|EEF44811.1| AMP-activated protein kinase, gamma regulatory subunit, putative [Ricinus communis]	56.4935	154	138	3e-35
FLXb1424.EPiF_I21_Size:714bp	gi|255553209|ref|XP_002517647.1|	AMP-activated protein kinase, gamma regulatory subunit, putative [Ricinus communis] gi|223543279|gb|EEF44811.1| AMP-activated protein kinase, gamma regulatory subunit, putative [Ricinus communis]	61.8182	110	110	1e-27
FLXb1452.EPiF_N09_Size:743bp	gi|255553209|ref|XP_002517647.1|	AMP-activated protein kinase, gamma regulatory subunit, putative [Ricinus communis] gi|223543279|gb|EEF44811.1| AMP-activated protein kinase, gamma regulatory subunit, putative [Ricinus communis]	61.8182	110	110	1e-27
FLXb1502.ePiR.1_K23_Size:739bp	gi|255551699|ref|XP_002516895.1|	AMP-activated protein kinase, gamma regulatory subunit, putative [Ricinus communis] gi|223543983|gb|EEF45509.1| AMP-activated protein kinase, gamma regulatory subunit, putative [Ricinus communis]	76.4706	51	51	1e-45
FLXb1438.EPiF_M04_Size:723bp	gi|255542654|ref|XP_002512390.1|	AMP-activated protein kinase, gamma regulatory subunit, putative [Ricinus communis] gi|223548351|gb|EEF49842.1| AMP-activated protein kinase, gamma regulatory subunit, putative [Ricinus communis]	58.6957	46	46	1e-26
FLXb1502.EPiF.1_G01_Size:795bp	gi|255542654|ref|XP_002512390.1|	AMP-activated protein kinase, gamma regulatory subunit, putative [Ricinus communis] gi|223548351|gb|EEF49842.1| AMP-activated protein kinase, gamma regulatory subunit, putative [Ricinus communis]	85.3659	41	41	3e-39
FLXa1302.ePiR_N06_Size:790bp	gi|1617274|emb|CAA96522.1|	AMP-binding protein [Brassica napus]	70.3125	64	64	9e-52
FLXb1428.ePiR_D21_Size:788bp	gi|255586071|ref|XP_002533700.1|	amsh, putative [Ricinus communis] gi|223526395|gb|EEF28683.1| amsh, putative [Ricinus communis]	50	92	60	4e-22
FLXb1442.EPiF_P14_Size:653bp	gi|255586071|ref|XP_002533700.1|	amsh, putative [Ricinus communis] gi|223526395|gb|EEF28683.1| amsh, putative [Ricinus communis]	54.6218	119	119	3e-25
FLXb1466.EPiF_B22_Size:741bp	gi|255586071|ref|XP_002533700.1|	amsh, putative [Ricinus communis] gi|223526395|gb|EEF28683.1| amsh, putative [Ricinus communis]	50.6494	77	45	2e-19
FLXb1498.EPiF.1_M05_Size:732bp	gi|255586071|ref|XP_002533700.1|	amsh, putative [Ricinus communis] gi|223526395|gb|EEF28683.1| amsh, putative [Ricinus communis]	54.6218	119	119	3e-25
FLXb1522.EPiF_P07_Size:766bp	gi|255586071|ref|XP_002533700.1|	amsh, putative [Ricinus communis] gi|223526395|gb|EEF28683.1| amsh, putative [Ricinus communis]	51.087	92	60	4e-23
FLXb1468.ePiR_I07_Size:771bp	gi|255556308|ref|XP_002519188.1|	amsh, putative [Ricinus communis] gi|223541503|gb|EEF43052.1| amsh, putative [Ricinus communis]	61.3636	44	44	9e-08
FLXb1504.EPiF_I22_Size:642bp	gi|255556308|ref|XP_002519188.1|	amsh, putative [Ricinus communis] gi|223541503|gb|EEF43052.1| amsh, putative [Ricinus communis]	61.3636	44	44	6e-08
FLXb1514.EPiF_J03_Size:796bp	gi|255556308|ref|XP_002519188.1|	amsh, putative [Ricinus communis] gi|223541503|gb|EEF43052.1| amsh, putative [Ricinus communis]	47.9769	173	121	3e-32
FLXa1406.ePiR.1_E23_Size:660bp	gi|297791461|ref|XP_002863615.1|	anaphase promoting complex subunit 11 [Arabidopsis lyrata subsp. lyrata] gi|297309450|gb|EFH39874.1| anaphase promoting complex subunit 11 [Arabidopsis lyrata subsp. lyrata]	89.4737	38	38	7e-16
FLXb1414.EPiF_O07_Size:747bp	gi|255551679|ref|XP_002516885.1|	anaphase promoting complex subunit, putative [Ricinus communis] gi|223543973|gb|EEF45499.1| anaphase promoting complex subunit, putative [Ricinus communis]	50	74	45	1e-07
FLXb1446.ePiR_E02_Size:730bp	gi|255551679|ref|XP_002516885.1|	anaphase promoting complex subunit, putative [Ricinus communis] gi|223543973|gb|EEF45499.1| anaphase promoting complex subunit, putative [Ricinus communis]	50	74	45	1e-07
FLXb1496.ePiR_E15_Size:711bp	gi|255551679|ref|XP_002516885.1|	anaphase promoting complex subunit, putative [Ricinus communis] gi|223543973|gb|EEF45499.1| anaphase promoting complex subunit, putative [Ricinus communis]	44.8276	87	58	4e-09
FLXa1312.ePiR.1_D18_Size:715bp	gi|255567395|ref|XP_002524677.1|	Anaphase-promoting complex subunit, putative [Ricinus communis] gi|223536038|gb|EEF37696.1| Anaphase-promoting complex subunit, putative [Ricinus communis]	82.2581	62	62	6e-21
FLXa1366.ePiR_P13_Size:742bp	gi|255567395|ref|XP_002524677.1|	Anaphase-promoting complex subunit, putative [Ricinus communis] gi|223536038|gb|EEF37696.1| Anaphase-promoting complex subunit, putative [Ricinus communis]	48.9362	47	47	6e-12
FLXb1528.EPiF_G16_Size:805bp	gi|255567395|ref|XP_002524677.1|	Anaphase-promoting complex subunit, putative [Ricinus communis] gi|223536038|gb|EEF37696.1| Anaphase-promoting complex subunit, putative [Ricinus communis]	46.8085	47	47	1e-10
FLXa1338.EPiF.1_E24_Size:713bp	gi|255561114|ref|XP_002521569.1|	anaphase-promoting complex, putative [Ricinus communis] gi|223539247|gb|EEF40840.1| anaphase-promoting complex, putative [Ricinus communis]	90	60	60	3e-40
FLXa1366.ePiR_O13_Size:732bp	gi|255561114|ref|XP_002521569.1|	anaphase-promoting complex, putative [Ricinus communis] gi|223539247|gb|EEF40840.1| anaphase-promoting complex, putative [Ricinus communis]	62.7451	102	71	1e-25
FLXa1364.EPiF_G15_Size:640bp	gi|255585406|ref|XP_002533398.1|	androgen induced inhibitor of proliferation (as3) / pds5, putative [Ricinus communis] gi|223526757|gb|EEF28984.1| androgen induced inhibitor of proliferation (as3) / pds5, putative [Ricinus communis]	70.1299	77	74	2e-30
FLXa1380.ePiR_E08_Size:777bp	gi|255585406|ref|XP_002533398.1|	androgen induced inhibitor of proliferation (as3) / pds5, putative [Ricinus communis] gi|223526757|gb|EEF28984.1| androgen induced inhibitor of proliferation (as3) / pds5, putative [Ricinus communis]	82.4561	57	57	1e-29
FLXa1316.EPiF.1_M04_Size:758bp	gi|255545484|ref|XP_002513802.1|	androgen induced inhibitor of proliferation (as3) / pds5, putative [Ricinus communis] gi|223546888|gb|EEF48385.1| androgen induced inhibitor of proliferation (as3) / pds5, putative [Ricinus communis]	54.8387	62	62	4e-10
FLXb1420.ePiR_A10_Size:742bp	gi|224141857|ref|XP_002324278.1|	anion exchanger family protein [Populus trichocarpa] gi|222865712|gb|EEF02843.1| anion exchanger family protein [Populus trichocarpa]	76.1905	105	105	9e-42
FLXb1456.ePiR_K10_Size:734bp	gi|224141857|ref|XP_002324278.1|	anion exchanger family protein [Populus trichocarpa] gi|222865712|gb|EEF02843.1| anion exchanger family protein [Populus trichocarpa]	58.3333	48	48	5e-14
FLXb1470.EPiF_I18_Size:719bp	gi|224141857|ref|XP_002324278.1|	anion exchanger family protein [Populus trichocarpa] gi|222865712|gb|EEF02843.1| anion exchanger family protein [Populus trichocarpa]	58.3333	48	48	5e-14
FLXb1516.ePiR_K11_Size:770bp	gi|224141857|ref|XP_002324278.1|	anion exchanger family protein [Populus trichocarpa] gi|222865712|gb|EEF02843.1| anion exchanger family protein [Populus trichocarpa]	58.3333	48	48	6e-14
FLXb1466.ePiR_C11_Size:739bp	gi|2244792|emb|CAB10215.1|	ankyrin like protein [Arabidopsis thaliana] gi|7268141|emb|CAB78478.1| ankyrin like protein [Arabidopsis thaliana]	66.39	241	196	4e-85
FLXa1376.EPiF_L13_Size:748bp	gi|95106182|gb|ABF48718.1|	ankyrin repeat BTB/POZ domain-containing protein [Populus trichocarpa]	60	55	55	2e-11
FLXb1412.ePiR_C06_Size:683bp	gi|255546638|ref|XP_002514378.1|	ankyrin repeat domain protein, putative [Ricinus communis] gi|223546475|gb|EEF47974.1| ankyrin repeat domain protein, putative [Ricinus communis]	84.2105	57	57	3e-20
FLXa1400.ePiR_K03_Size:784bp	gi|255587402|ref|XP_002534261.1|	ankyrin repeat-containing protein, putative [Ricinus communis] gi|223525623|gb|EEF28120.1| ankyrin repeat-containing protein, putative [Ricinus communis]	77.7778	81	80	4e-64
FLXa1336.EPiF.2_K03_Size:730bp	gi|255585015|ref|XP_002533218.1|	ankyrin repeat-containing protein, putative [Ricinus communis] gi|223526975|gb|EEF29171.1| ankyrin repeat-containing protein, putative [Ricinus communis]	95.4545	66	66	6e-35
FLXa1392.EPiF_O19_Size:758bp	gi|255585015|ref|XP_002533218.1|	ankyrin repeat-containing protein, putative [Ricinus communis] gi|223526975|gb|EEF29171.1| ankyrin repeat-containing protein, putative [Ricinus communis]	95.4545	66	66	7e-35
FLXb1408.ePiR_I23_Size:629bp	gi|255576418|ref|XP_002529101.1|	ankyrin repeat-containing protein, putative [Ricinus communis] gi|223531452|gb|EEF33285.1| ankyrin repeat-containing protein, putative [Ricinus communis]	70	50	49	4e-10
FLXb1424.ePiR_P16_Size:797bp	gi|255576418|ref|XP_002529101.1|	ankyrin repeat-containing protein, putative [Ricinus communis] gi|223531452|gb|EEF33285.1| ankyrin repeat-containing protein, putative [Ricinus communis]	71.1864	236	236	4e-86
FLXb1444.ePiR_G13_Size:805bp	gi|255576418|ref|XP_002529101.1|	ankyrin repeat-containing protein, putative [Ricinus communis] gi|223531452|gb|EEF33285.1| ankyrin repeat-containing protein, putative [Ricinus communis]	70	50	49	6e-10
FLXb1450.EPiF_A16_Size:736bp	gi|255576418|ref|XP_002529101.1|	ankyrin repeat-containing protein, putative [Ricinus communis] gi|223531452|gb|EEF33285.1| ankyrin repeat-containing protein, putative [Ricinus communis]	68	50	49	3e-09
FLXb1474.EPiF_P12_Size:722bp	gi|255576418|ref|XP_002529101.1|	ankyrin repeat-containing protein, putative [Ricinus communis] gi|223531452|gb|EEF33285.1| ankyrin repeat-containing protein, putative [Ricinus communis]	71.6102	236	236	3e-86
FLXb1428.ePiR_M20_Size:813bp	gi|255552378|ref|XP_002517233.1|	ankyrin repeat-containing protein, putative [Ricinus communis] gi|223543604|gb|EEF45133.1| ankyrin repeat-containing protein, putative [Ricinus communis]	60	100	99	1e-23
FLXb1480.ePiR_O14_Size:767bp	gi|255552378|ref|XP_002517233.1|	ankyrin repeat-containing protein, putative [Ricinus communis] gi|223543604|gb|EEF45133.1| ankyrin repeat-containing protein, putative [Ricinus communis]	65.4545	55	53	3e-25
FLXa1320.ePiR.1_I13_Size:765bp	gi|255547566|ref|XP_002514840.1|	ankyrin repeat-containing protein, putative [Ricinus communis] gi|223545891|gb|EEF47394.1| ankyrin repeat-containing protein, putative [Ricinus communis]	68.75	96	96	8e-28
FLXa1368.ePiR_I18_Size:764bp	gi|255547566|ref|XP_002514840.1|	ankyrin repeat-containing protein, putative [Ricinus communis] gi|223545891|gb|EEF47394.1| ankyrin repeat-containing protein, putative [Ricinus communis]	67.7083	96	96	5e-27
FLXb1470.ePiR_H10_Size:725bp	gi|255547566|ref|XP_002514840.1|	ankyrin repeat-containing protein, putative [Ricinus communis] gi|223545891|gb|EEF47394.1| ankyrin repeat-containing protein, putative [Ricinus communis]	59.5745	188	188	2e-55
FLXa1328.ePiR.1_O22_Size:550bp	gi|255547886|ref|XP_002515000.1|	ankyrin repeat-containing protein, putative [Ricinus communis] gi|223546051|gb|EEF47554.1| ankyrin repeat-containing protein, putative [Ricinus communis]	39.1304	115	113	9e-11
FLXb1454.EPiF_M22_Size:682bp	gi|255537005|ref|XP_002509569.1|	ankyrin repeat-containing protein, putative [Ricinus communis] gi|223549468|gb|EEF50956.1| ankyrin repeat-containing protein, putative [Ricinus communis]	54.3478	230	224	4e-48
FLXa1352.EPiF_J24_Size:661bp	gi|255539509|ref|XP_002510819.1|	ankyrin repeat-containing protein, putative [Ricinus communis] gi|223549934|gb|EEF51421.1| ankyrin repeat-containing protein, putative [Ricinus communis]	91.3793	58	58	1e-46
FLXa1392.EPiF_C10_Size:663bp	gi|255539509|ref|XP_002510819.1|	ankyrin repeat-containing protein, putative [Ricinus communis] gi|223549934|gb|EEF51421.1| ankyrin repeat-containing protein, putative [Ricinus communis]	91.3793	58	58	1e-46
FLXa1346.ePiR.1_H08_Size:835bp	gi|255577895|ref|XP_002529820.1|	ankyrin-kinase, putative [Ricinus communis] gi|223530697|gb|EEF32569.1| ankyrin-kinase, putative [Ricinus communis]	72.5806	124	124	2e-41
FLXa1326.ePiR.1_P14_Size:771bp	gi|226502889|ref|NP_001151565.1|	ankyrin-like protein [Zea mays] gi|195647794|gb|ACG43365.1| ankyrin-like protein [Zea mays]	82.7957	93	93	4e-75
FLXa1394.ePiR_E18_Size:726bp	gi|226502889|ref|NP_001151565.1|	ankyrin-like protein [Zea mays] gi|195647794|gb|ACG43365.1| ankyrin-like protein [Zea mays]	83.1461	89	89	1e-72
FLXa1316.ePiR.1_H01_Size:640bp	gi|255543935|ref|XP_002513030.1|	ankyrin-repeat containing protein, putative [Ricinus communis] gi|223548041|gb|EEF49533.1| ankyrin-repeat containing protein, putative [Ricinus communis]	87.7934	213	213	1e-111
FLXb1422.EPiF_H24_Size:705bp	gi|255543935|ref|XP_002513030.1|	ankyrin-repeat containing protein, putative [Ricinus communis] gi|223548041|gb|EEF49533.1| ankyrin-repeat containing protein, putative [Ricinus communis]	86.8085	235	235	1e-122
FLXb1462.EPiF_N16_Size:722bp	gi|255543935|ref|XP_002513030.1|	ankyrin-repeat containing protein, putative [Ricinus communis] gi|223548041|gb|EEF49533.1| ankyrin-repeat containing protein, putative [Ricinus communis]	88.8889	54	54	2e-23
FLXb1496.ePiR_O05_Size:668bp	gi|255543935|ref|XP_002513030.1|	ankyrin-repeat containing protein, putative [Ricinus communis] gi|223548041|gb|EEF49533.1| ankyrin-repeat containing protein, putative [Ricinus communis]	90.7407	54	54	7e-24
FLXb1464.ePiR_B10_Size:579bp	gi|1429207|emb|CAA67608.1|	annexin [Arabidopsis thaliana]	71.5152	165	165	3e-64
FLXa1382.EPiF_G14_Size:763bp	gi|255569506|ref|XP_002525720.1|	annexin, putative [Ricinus communis] gi|223535020|gb|EEF36703.1| annexin, putative [Ricinus communis]	40.2542	236	171	2e-35
FLXb1520.EPiF_F23_Size:649bp	gi|255544035|ref|XP_002513080.1|	annexin, putative [Ricinus communis] gi|223548091|gb|EEF49583.1| annexin, putative [Ricinus communis]	73.5849	53	53	1e-16
FLXa1368.EPiF_E02_Size:717bp	gi|144925059|gb|ABP03857.1|	ANTH [Medicago truncatula]	68.8073	109	81	8e-34
FLXa1394.ePiR_K08_Size:779bp	gi|224074756|ref|XP_002304452.1|	anthocyanidin synthase [Populus trichocarpa] gi|222841884|gb|EEE79431.1| anthocyanidin synthase [Populus trichocarpa]	73.3871	124	124	3e-45
FLXa1400.ePiR_C23_Size:773bp	gi|224074756|ref|XP_002304452.1|	anthocyanidin synthase [Populus trichocarpa] gi|222841884|gb|EEE79431.1| anthocyanidin synthase [Populus trichocarpa]	73.3871	124	124	3e-45
FLXa1334.EPiF.1_N16_Size:627bp	gi|255573392|ref|XP_002527622.1|	Anthocyanin 5-aromatic acyltransferase, putative [Ricinus communis] gi|223532996|gb|EEF34761.1| Anthocyanin 5-aromatic acyltransferase, putative [Ricinus communis]	49.2537	201	197	7e-46
FLXb1434.ePiR_A05_Size:716bp	gi|255573392|ref|XP_002527622.1|	Anthocyanin 5-aromatic acyltransferase, putative [Ricinus communis] gi|223532996|gb|EEF34761.1| Anthocyanin 5-aromatic acyltransferase, putative [Ricinus communis]	42.3729	236	226	3e-41
FLXb1448.ePiR_A03_Size:730bp	gi|255573392|ref|XP_002527622.1|	Anthocyanin 5-aromatic acyltransferase, putative [Ricinus communis] gi|223532996|gb|EEF34761.1| Anthocyanin 5-aromatic acyltransferase, putative [Ricinus communis]	38.9474	95	89	2e-21
FLXb1460.EPiF_M18_Size:719bp	gi|255573392|ref|XP_002527622.1|	Anthocyanin 5-aromatic acyltransferase, putative [Ricinus communis] gi|223532996|gb|EEF34761.1| Anthocyanin 5-aromatic acyltransferase, putative [Ricinus communis]	36.0947	169	165	4e-20
FLXb1478.EPiF_L21_Size:733bp	gi|255573392|ref|XP_002527622.1|	Anthocyanin 5-aromatic acyltransferase, putative [Ricinus communis] gi|223532996|gb|EEF34761.1| Anthocyanin 5-aromatic acyltransferase, putative [Ricinus communis]	38.9474	95	89	2e-21
FLXb1496.EPiF_G09_Size:680bp	gi|255573392|ref|XP_002527622.1|	Anthocyanin 5-aromatic acyltransferase, putative [Ricinus communis] gi|223532996|gb|EEF34761.1| Anthocyanin 5-aromatic acyltransferase, putative [Ricinus communis]	42.4779	226	216	2e-40
FLXb1514.ePiR_K14_Size:681bp	gi|255573392|ref|XP_002527622.1|	Anthocyanin 5-aromatic acyltransferase, putative [Ricinus communis] gi|223532996|gb|EEF34761.1| Anthocyanin 5-aromatic acyltransferase, putative [Ricinus communis]	38.9474	95	89	2e-21
FLXb1514.ePiR_M22_Size:484bp	gi|255573392|ref|XP_002527622.1|	Anthocyanin 5-aromatic acyltransferase, putative [Ricinus communis] gi|223532996|gb|EEF34761.1| Anthocyanin 5-aromatic acyltransferase, putative [Ricinus communis]	50.6579	152	150	6e-35
FLXb1524.EPiF_H21_Size:626bp	gi|255573392|ref|XP_002527622.1|	Anthocyanin 5-aromatic acyltransferase, putative [Ricinus communis] gi|223532996|gb|EEF34761.1| Anthocyanin 5-aromatic acyltransferase, putative [Ricinus communis]	36.0947	169	165	3e-20
FLXb1526.EPiF_H22_Size:758bp	gi|255573392|ref|XP_002527622.1|	Anthocyanin 5-aromatic acyltransferase, putative [Ricinus communis] gi|223532996|gb|EEF34761.1| Anthocyanin 5-aromatic acyltransferase, putative [Ricinus communis]	38.9474	95	89	2e-21
FLXa1334.ePiR.1_F09_Size:646bp	gi|255573394|ref|XP_002527623.1|	Anthocyanin 5-aromatic acyltransferase, putative [Ricinus communis] gi|223532997|gb|EEF34762.1| Anthocyanin 5-aromatic acyltransferase, putative [Ricinus communis]	40.4444	225	216	8e-37
FLXa1354.ePiR_L12_Size:736bp	gi|255573394|ref|XP_002527623.1|	Anthocyanin 5-aromatic acyltransferase, putative [Ricinus communis] gi|223532997|gb|EEF34762.1| Anthocyanin 5-aromatic acyltransferase, putative [Ricinus communis]	47.6793	237	234	4e-50
FLXb1438.ePiR_O24_Size:516bp	gi|255573394|ref|XP_002527623.1|	Anthocyanin 5-aromatic acyltransferase, putative [Ricinus communis] gi|223532997|gb|EEF34762.1| Anthocyanin 5-aromatic acyltransferase, putative [Ricinus communis]	52.2472	178	175	2e-41
FLXb1480.ePiR_G22_Size:759bp	gi|255573394|ref|XP_002527623.1|	Anthocyanin 5-aromatic acyltransferase, putative [Ricinus communis] gi|223532997|gb|EEF34762.1| Anthocyanin 5-aromatic acyltransferase, putative [Ricinus communis]	55.2846	123	123	4e-31
FLXa1394.ePiR_A03_Size:756bp	gi|255573400|ref|XP_002527626.1|	Anthocyanin 5-aromatic acyltransferase, putative [Ricinus communis] gi|223533000|gb|EEF34765.1| Anthocyanin 5-aromatic acyltransferase, putative [Ricinus communis]	53.4722	144	141	1e-31
FLXb1454.ePiR_K03_Size:657bp	gi|255585363|ref|XP_002533378.1|	Anthranilate N-benzoyltransferase protein, putative [Ricinus communis] gi|223526785|gb|EEF29009.1| Anthranilate N-benzoyltransferase protein, putative [Ricinus communis]	55.6561	221	220	3e-63
FLXb1458.ePiR_I16_Size:607bp	gi|255585363|ref|XP_002533378.1|	Anthranilate N-benzoyltransferase protein, putative [Ricinus communis] gi|223526785|gb|EEF29009.1| Anthranilate N-benzoyltransferase protein, putative [Ricinus communis]	44.4444	162	159	7e-27
FLXb1476.EPiF_I17_Size:643bp	gi|255585363|ref|XP_002533378.1|	Anthranilate N-benzoyltransferase protein, putative [Ricinus communis] gi|223526785|gb|EEF29009.1| Anthranilate N-benzoyltransferase protein, putative [Ricinus communis]	47.4359	78	78	7e-14
FLXb1484.ePiR_C03_Size:687bp	gi|255585363|ref|XP_002533378.1|	Anthranilate N-benzoyltransferase protein, putative [Ricinus communis] gi|223526785|gb|EEF29009.1| Anthranilate N-benzoyltransferase protein, putative [Ricinus communis]	58.75	160	158	1e-46
FLXb1504.EPiF_H12_Size:740bp	gi|255585363|ref|XP_002533378.1|	Anthranilate N-benzoyltransferase protein, putative [Ricinus communis] gi|223526785|gb|EEF29009.1| Anthranilate N-benzoyltransferase protein, putative [Ricinus communis]	58.75	160	158	1e-46
FLXb1506.ePiR_N19_Size:855bp	gi|255585363|ref|XP_002533378.1|	Anthranilate N-benzoyltransferase protein, putative [Ricinus communis] gi|223526785|gb|EEF29009.1| Anthranilate N-benzoyltransferase protein, putative [Ricinus communis]	49.2366	262	260	3e-61
FLXb1474.EPiF_E08_Size:668bp	gi|255585099|ref|XP_002533255.1|	Anthranilate N-benzoyltransferase protein, putative [Ricinus communis] gi|223526911|gb|EEF29117.1| Anthranilate N-benzoyltransferase protein, putative [Ricinus communis]	45.9119	159	158	2e-34
FLXb1416.ePiR_L12_Size:286bp	gi|255577416|ref|XP_002529587.1|	Anthranilate N-benzoyltransferase protein, putative [Ricinus communis] gi|223530920|gb|EEF32779.1| Anthranilate N-benzoyltransferase protein, putative [Ricinus communis]	51.5789	95	95	6e-23
FLXb1418.ePiR_D16_Size:707bp	gi|255577416|ref|XP_002529587.1|	Anthranilate N-benzoyltransferase protein, putative [Ricinus communis] gi|223530920|gb|EEF32779.1| Anthranilate N-benzoyltransferase protein, putative [Ricinus communis]	38.7931	232	207	1e-36
FLXb1436.ePiR_L10_Size:750bp	gi|255577416|ref|XP_002529587.1|	Anthranilate N-benzoyltransferase protein, putative [Ricinus communis] gi|223530920|gb|EEF32779.1| Anthranilate N-benzoyltransferase protein, putative [Ricinus communis]	40.2439	246	221	3e-41
FLXb1450.ePiR_C01_Size:294bp	gi|255577416|ref|XP_002529587.1|	Anthranilate N-benzoyltransferase protein, putative [Ricinus communis] gi|223530920|gb|EEF32779.1| Anthranilate N-benzoyltransferase protein, putative [Ricinus communis]	53.6082	97	97	2e-25
FLXb1476.ePiR_C19_Size:515bp	gi|255577416|ref|XP_002529587.1|	Anthranilate N-benzoyltransferase protein, putative [Ricinus communis] gi|223530920|gb|EEF32779.1| Anthranilate N-benzoyltransferase protein, putative [Ricinus communis]	51.0204	98	94	1e-30
FLXb1482.ePiR_M03_Size:565bp	gi|255577416|ref|XP_002529587.1|	Anthranilate N-benzoyltransferase protein, putative [Ricinus communis] gi|223530920|gb|EEF32779.1| Anthranilate N-benzoyltransferase protein, putative [Ricinus communis]	50.6024	166	157	1e-36
FLXb1492.EPiF_M24_Size:749bp	gi|255577416|ref|XP_002529587.1|	Anthranilate N-benzoyltransferase protein, putative [Ricinus communis] gi|223530920|gb|EEF32779.1| Anthranilate N-benzoyltransferase protein, putative [Ricinus communis]	53.4884	43	43	3e-06
FLXb1520.EPiF_I02_Size:639bp	gi|255577416|ref|XP_002529587.1|	Anthranilate N-benzoyltransferase protein, putative [Ricinus communis] gi|223530920|gb|EEF32779.1| Anthranilate N-benzoyltransferase protein, putative [Ricinus communis]	37.3786	206	184	4e-29
FLXa1308.EPiF.2_O06_Size:666bp	gi|255577055|ref|XP_002529412.1|	Anthranilate N-benzoyltransferase protein, putative [Ricinus communis] gi|223531160|gb|EEF33008.1| Anthranilate N-benzoyltransferase protein, putative [Ricinus communis]	44.5652	92	91	6e-17
FLXa1324.ePiR_B22_Size:799bp	gi|255577055|ref|XP_002529412.1|	Anthranilate N-benzoyltransferase protein, putative [Ricinus communis] gi|223531160|gb|EEF33008.1| Anthranilate N-benzoyltransferase protein, putative [Ricinus communis]	44.5652	92	91	9e-17
FLXa1374.ePiR_I06_Size:750bp	gi|255577055|ref|XP_002529412.1|	Anthranilate N-benzoyltransferase protein, putative [Ricinus communis] gi|223531160|gb|EEF33008.1| Anthranilate N-benzoyltransferase protein, putative [Ricinus communis]	44.5652	92	91	8e-17
FLXb1432.EPiF_O09_Size:752bp	gi|255577055|ref|XP_002529412.1|	Anthranilate N-benzoyltransferase protein, putative [Ricinus communis] gi|223531160|gb|EEF33008.1| Anthranilate N-benzoyltransferase protein, putative [Ricinus communis]	59.2233	103	103	3e-27
FLXb1424.ePiR_J03_Size:722bp	gi|255577057|ref|XP_002529413.1|	Anthranilate N-benzoyltransferase protein, putative [Ricinus communis] gi|223531161|gb|EEF33009.1| Anthranilate N-benzoyltransferase protein, putative [Ricinus communis]	53.4392	189	188	9e-54
FLXb1496.ePiR_H02_Size:640bp	gi|255577057|ref|XP_002529413.1|	Anthranilate N-benzoyltransferase protein, putative [Ricinus communis] gi|223531161|gb|EEF33009.1| Anthranilate N-benzoyltransferase protein, putative [Ricinus communis]	53.4392	189	188	7e-54
FLXb1460.ePiR_P10_Size:701bp	gi|255543353|ref|XP_002512739.1|	Anthranilate N-benzoyltransferase protein, putative [Ricinus communis] gi|223547750|gb|EEF49242.1| Anthranilate N-benzoyltransferase protein, putative [Ricinus communis]	84.9057	106	106	1e-47
FLXb1518.ePiR_M10_Size:796bp	gi|255543353|ref|XP_002512739.1|	Anthranilate N-benzoyltransferase protein, putative [Ricinus communis] gi|223547750|gb|EEF49242.1| Anthranilate N-benzoyltransferase protein, putative [Ricinus communis]	84.9057	106	106	1e-47
FLXa1400.EPiF_O16_Size:731bp	gi|255538242|ref|XP_002510186.1|	Anthranilate N-benzoyltransferase protein, putative [Ricinus communis] gi|223550887|gb|EEF52373.1| Anthranilate N-benzoyltransferase protein, putative [Ricinus communis]	73.1034	145	145	2e-57
FLXb1466.EPiF_L14_Size:715bp	gi|255538242|ref|XP_002510186.1|	Anthranilate N-benzoyltransferase protein, putative [Ricinus communis] gi|223550887|gb|EEF52373.1| Anthranilate N-benzoyltransferase protein, putative [Ricinus communis]	64.2857	112	112	6e-32
FLXb1428.EPiF_O03_Size:770bp	gi|55375996|gb|AAV50009.1|	anthranilate N-hydroxycinnamoyl/benzoyltransferase [Malus x domestica]	41.4141	198	186	2e-30
FLXa1318.EPiF_E09_Size:778bp	gi|960291|gb|AAA74901.1|	anthranilate synthase alpha subunit [Ruta graveolens]	85.8209	134	134	9e-61
FLXa1340.ePiR.1_P13_Size:806bp	gi|224108213|ref|XP_002314761.1|	anthranilate synthase, beta subunit, ASB1 [Populus trichocarpa] gi|222863801|gb|EEF00932.1| anthranilate synthase, beta subunit, ASB1 [Populus trichocarpa]	56.8627	51	51	2e-09
FLXa1400.EPiF_A24_Size:679bp	gi|255561291|ref|XP_002521656.1|	ap endonuclease, putative [Ricinus communis] gi|223539047|gb|EEF40643.1| ap endonuclease, putative [Ricinus communis]	67.6056	71	69	8e-42
FLXa1304.EPiF_P18_Size:677bp	gi|255560015|ref|XP_002521026.1|	AP-1 complex subunit gamma-2, putative [Ricinus communis] gi|223539863|gb|EEF41443.1| AP-1 complex subunit gamma-2, putative [Ricinus communis]	100	53	53	2e-21
FLXa1368.EPiF_B15_Size:646bp	gi|255560015|ref|XP_002521026.1|	AP-1 complex subunit gamma-2, putative [Ricinus communis] gi|223539863|gb|EEF41443.1| AP-1 complex subunit gamma-2, putative [Ricinus communis]	96.2264	53	53	7e-20
FLXa1394.EPiF_L10_Size:744bp	gi|255560015|ref|XP_002521026.1|	AP-1 complex subunit gamma-2, putative [Ricinus communis] gi|223539863|gb|EEF41443.1| AP-1 complex subunit gamma-2, putative [Ricinus communis]	87.5	56	56	7e-20
FLXb1438.EPiF_J15_Size:811bp	gi|255560015|ref|XP_002521026.1|	AP-1 complex subunit gamma-2, putative [Ricinus communis] gi|223539863|gb|EEF41443.1| AP-1 complex subunit gamma-2, putative [Ricinus communis]	70.8333	192	141	3e-64
FLXb1450.EPiF_H19_Size:752bp	gi|255560015|ref|XP_002521026.1|	AP-1 complex subunit gamma-2, putative [Ricinus communis] gi|223539863|gb|EEF41443.1| AP-1 complex subunit gamma-2, putative [Ricinus communis]	64.5833	96	96	2e-24
FLXa1356.ePiR_F17_Size:780bp	gi|255557813|ref|XP_002519936.1|	AP-1 complex subunit gamma-2, putative [Ricinus communis] gi|223540982|gb|EEF42540.1| AP-1 complex subunit gamma-2, putative [Ricinus communis]	87.5	40	40	4e-18
FLXb1478.ePiR_I22_Size:807bp	gi|255557813|ref|XP_002519936.1|	AP-1 complex subunit gamma-2, putative [Ricinus communis] gi|223540982|gb|EEF42540.1| AP-1 complex subunit gamma-2, putative [Ricinus communis]	90	40	40	1e-18
FLXa1338.EPiF.1_E12_Size:729bp	gi|255573014|ref|XP_002527437.1|	AP-2 complex subunit alpha, putative [Ricinus communis] gi|223533172|gb|EEF34929.1| AP-2 complex subunit alpha, putative [Ricinus communis]	61.5385	78	50	3e-23
FLXa1400.ePiR_J11_Size:805bp	gi|255573014|ref|XP_002527437.1|	AP-2 complex subunit alpha, putative [Ricinus communis] gi|223533172|gb|EEF34929.1| AP-2 complex subunit alpha, putative [Ricinus communis]	96.4912	57	57	1e-64
FLXb1450.EPiF_C10_Size:757bp	gi|255573014|ref|XP_002527437.1|	AP-2 complex subunit alpha, putative [Ricinus communis] gi|223533172|gb|EEF34929.1| AP-2 complex subunit alpha, putative [Ricinus communis]	41.0714	56	46	5e-18
FLXb1478.EPiF_J19_Size:549bp	gi|255573014|ref|XP_002527437.1|	AP-2 complex subunit alpha, putative [Ricinus communis] gi|223533172|gb|EEF34929.1| AP-2 complex subunit alpha, putative [Ricinus communis]	61.039	77	49	2e-17
FLXb1516.EPiF_A12_Size:768bp	gi|255573014|ref|XP_002527437.1|	AP-2 complex subunit alpha, putative [Ricinus communis] gi|223533172|gb|EEF34929.1| AP-2 complex subunit alpha, putative [Ricinus communis]	91.3043	46	46	1e-26
FLXb1524.ePiR_K06_Size:764bp	gi|255573014|ref|XP_002527437.1|	AP-2 complex subunit alpha, putative [Ricinus communis] gi|223533172|gb|EEF34929.1| AP-2 complex subunit alpha, putative [Ricinus communis]	41.4966	147	112	3e-16
FLXb1436.EPiF_G10_Size:762bp	gi|255564498|ref|XP_002523245.1|	AP-2 complex subunit beta-1, putative [Ricinus communis] gi|223537541|gb|EEF39166.1| AP-2 complex subunit beta-1, putative [Ricinus communis]	74.7475	99	99	3e-39
FLXb1484.ePiR_O11_Size:719bp	gi|255564498|ref|XP_002523245.1|	AP-2 complex subunit beta-1, putative [Ricinus communis] gi|223537541|gb|EEF39166.1| AP-2 complex subunit beta-1, putative [Ricinus communis]	74.7475	99	99	2e-39
FLXb1484.ePiR_P23_Size:564bp	gi|255564498|ref|XP_002523245.1|	AP-2 complex subunit beta-1, putative [Ricinus communis] gi|223537541|gb|EEF39166.1| AP-2 complex subunit beta-1, putative [Ricinus communis]	74.7475	99	99	1e-39
FLXb1526.ePiR_E10_Size:799bp	gi|255551058|ref|XP_002516577.1|	AP-2 complex subunit beta-1, putative [Ricinus communis] gi|223544397|gb|EEF45918.1| AP-2 complex subunit beta-1, putative [Ricinus communis]	60.2151	186	133	2e-51
FLXa1388.ePiR_C02_Size:731bp	gi|292668951|gb|ADE41130.1|	AP2 domain class transcription factor [Malus x domestica]	72.8814	59	59	1e-16
FLXb1414.ePiR_L01_Size:766bp	gi|292668903|gb|ADE41106.1|	AP2 domain class transcription factor [Malus x domestica]	38.4906	265	217	2e-26
FLXb1492.EPiF_H20_Size:695bp	gi|292668899|gb|ADE41104.1|	AP2 domain class transcription factor [Malus x domestica]	94.7368	57	57	2e-24
FLXb1510.EPiF_B24_Size:703bp	gi|292668893|gb|ADE41101.1|	AP2 domain class transcription factor [Malus x domestica]	69.1358	81	81	3e-26
FLXa1374.EPiF_C14_Size:791bp	gi|224143892|ref|XP_002325111.1|	AP2 domain-containing transcription factor [Populus trichocarpa] gi|222866545|gb|EEF03676.1| AP2 domain-containing transcription factor [Populus trichocarpa]	60.9626	187	177	3e-50
FLXa1368.EPiF_P08_Size:546bp	gi|224143966|ref|XP_002325139.1|	AP2 domain-containing transcription factor [Populus trichocarpa] gi|222866573|gb|EEF03704.1| AP2 domain-containing transcription factor [Populus trichocarpa]	59.8802	167	158	8e-44
FLXb1448.EPiF_O11_Size:847bp	gi|224140943|ref|XP_002323836.1|	AP2 domain-containing transcription factor [Populus trichocarpa] gi|222866838|gb|EEF03969.1| AP2 domain-containing transcription factor [Populus trichocarpa]	100	43	43	1e-34
FLXb1494.ePiR_K14_Size:694bp	gi|224142189|ref|XP_002324441.1|	AP2/ERF domain-containing transcription factor [Populus trichocarpa] gi|134038602|gb|ABO48369.1| TINY-like protein 2 [Populus trichocarpa] gi|222865875|gb|EEF03006.1| AP2/ERF domain-containing transcription factor [Populus trichocarpa]	40.3409	176	175	8e-20
FLXa1324.ePiR_F02_Size:743bp	gi|224142968|ref|XP_002324799.1|	AP2/ERF domain-containing transcription factor [Populus trichocarpa] gi|148372075|gb|ABQ62969.1| TINY-like protein [Populus trichocarpa] gi|222866233|gb|EEF03364.1| AP2/ERF domain-containing transcription factor [Populus trichocarpa]	87.619	105	104	5e-46
FLXa1374.ePiR_I16_Size:775bp	gi|224126717|ref|XP_002319909.1|	AP2/ERF domain-containing transcription factor [Populus trichocarpa] gi|148372108|gb|ABQ62985.1| RAP2-like protein [Populus trichocarpa] gi|222858285|gb|EEE95832.1| AP2/ERF domain-containing transcription factor [Populus trichocarpa]	64.5669	127	118	6e-38
FLXa1398.EPiF_L10_Size:627bp	gi|224126717|ref|XP_002319909.1|	AP2/ERF domain-containing transcription factor [Populus trichocarpa] gi|148372108|gb|ABQ62985.1| RAP2-like protein [Populus trichocarpa] gi|222858285|gb|EEE95832.1| AP2/ERF domain-containing transcription factor [Populus trichocarpa]	56.7901	162	157	2e-40
FLXb1496.EPiF_A08_Size:668bp	gi|224112801|ref|XP_002332694.1|	AP2/ERF domain-containing transcription factor [Populus trichocarpa] gi|222832948|gb|EEE71425.1| AP2/ERF domain-containing transcription factor [Populus trichocarpa]	57.971	138	128	5e-34
FLXa1322.EPiF_P04_Size:715bp	gi|224137166|ref|XP_002327051.1|	AP2/ERF domain-containing transcription factor [Populus trichocarpa] gi|222835366|gb|EEE73801.1| AP2/ERF domain-containing transcription factor [Populus trichocarpa]	49.7326	187	184	7e-38
FLXb1442.ePiR_K05_Size:766bp	gi|224072103|ref|XP_002303625.1|	AP2/ERF domain-containing transcription factor [Populus trichocarpa] gi|222841057|gb|EEE78604.1| AP2/ERF domain-containing transcription factor [Populus trichocarpa]	46.8354	79	79	1e-06
FLXb1448.EPiF_O18_Size:707bp	gi|224063112|ref|XP_002300997.1|	AP2/ERF domain-containing transcription factor [Populus trichocarpa] gi|222842723|gb|EEE80270.1| AP2/ERF domain-containing transcription factor [Populus trichocarpa]	41.9192	198	174	8e-18
FLXb1440.EPiF_D15_Size:739bp	gi|224066253|ref|XP_002302048.1|	AP2/ERF domain-containing transcription factor [Populus trichocarpa] gi|222843774|gb|EEE81321.1| AP2/ERF domain-containing transcription factor [Populus trichocarpa]	61.2676	142	125	3e-37
FLXb1408.EPiF_B08_Size:657bp	gi|224053787|ref|XP_002297979.1|	AP2/ERF domain-containing transcription factor [Populus trichocarpa] gi|222845237|gb|EEE82784.1| AP2/ERF domain-containing transcription factor [Populus trichocarpa]	57.7381	168	166	1e-42
FLXa1374.ePiR_B16_Size:781bp	gi|224057954|ref|XP_002299407.1|	AP2/ERF domain-containing transcription factor [Populus trichocarpa] gi|222846665|gb|EEE84212.1| AP2/ERF domain-containing transcription factor [Populus trichocarpa]	47.2222	216	207	1e-37
FLXb1496.ePiR_L18_Size:643bp	gi|224141031|ref|XP_002323878.1|	AP2/ERF domain-containing transcription factor [Populus trichocarpa] gi|222866880|gb|EEF04011.1| AP2/ERF domain-containing transcription factor [Populus trichocarpa]	37.5691	181	166	5e-19
FLXa1400.ePiR_K16_Size:802bp	gi|224134655|ref|XP_002321876.1|	AP2/ERF domain-containing transcription factor [Populus trichocarpa] gi|222868872|gb|EEF06003.1| AP2/ERF domain-containing transcription factor [Populus trichocarpa]	71.6216	74	74	6e-23
FLXb1422.ePiR_I14_Size:763bp	gi|224134655|ref|XP_002321876.1|	AP2/ERF domain-containing transcription factor [Populus trichocarpa] gi|222868872|gb|EEF06003.1| AP2/ERF domain-containing transcription factor [Populus trichocarpa]	51.8072	166	165	3e-36
FLXb1502.ePiR.1_F16_Size:743bp	gi|224134655|ref|XP_002321876.1|	AP2/ERF domain-containing transcription factor [Populus trichocarpa] gi|222868872|gb|EEF06003.1| AP2/ERF domain-containing transcription factor [Populus trichocarpa]	51.2346	162	161	2e-33
FLXb1436.EPiF_N18_Size:816bp	gi|95115655|gb|ABF56131.1|	APETALA3-like protein [Ilex aquifolium]	41.3793	87	52	9e-09
FLXa1378.EPiF_P22_Size:642bp	gi|297811681|ref|XP_002873724.1|	APG6/CLPB-P/CLPB3 [Arabidopsis lyrata subsp. lyrata] gi|297319561|gb|EFH49983.1| APG6/CLPB-P/CLPB3 [Arabidopsis lyrata subsp. lyrata]	41.5584	77	77	3e-06
FLXb1456.ePiR_F04_Size:790bp	gi|255554553|ref|XP_002518315.1|	APO protein 3, mitochondrial precursor, putative [Ricinus communis] gi|223542535|gb|EEF44075.1| APO protein 3, mitochondrial precursor, putative [Ricinus communis]	77.1186	118	118	2e-50
FLXb1510.EPiF_I05_Size:782bp	gi|255554553|ref|XP_002518315.1|	APO protein 3, mitochondrial precursor, putative [Ricinus communis] gi|223542535|gb|EEF44075.1| APO protein 3, mitochondrial precursor, putative [Ricinus communis]	70.1493	134	134	3e-52
FLXb1518.EPiF_N22_Size:678bp	gi|255572615|ref|XP_002527241.1|	APO protein 4, mitochondrial precursor, putative [Ricinus communis] gi|223533417|gb|EEF35167.1| APO protein 4, mitochondrial precursor, putative [Ricinus communis]	75	40	40	9e-11
FLXa1346.EPiF.1_P04_Size:754bp	gi|255563042|ref|XP_002522525.1|	Apoptosis inhibitor, putative [Ricinus communis] gi|223538216|gb|EEF39825.1| Apoptosis inhibitor, putative [Ricinus communis]	57.1429	112	79	1e-33
FLXa1384.EPiF_O07_Size:734bp	gi|255563042|ref|XP_002522525.1|	Apoptosis inhibitor, putative [Ricinus communis] gi|223538216|gb|EEF39825.1| Apoptosis inhibitor, putative [Ricinus communis]	58.2524	103	70	2e-39
FLXa1404.EPiF_B04_Size:738bp	gi|255563042|ref|XP_002522525.1|	Apoptosis inhibitor, putative [Ricinus communis] gi|223538216|gb|EEF39825.1| Apoptosis inhibitor, putative [Ricinus communis]	46.9388	98	65	2e-28
FLXb1526.EPiF_O04_Size:738bp	gi|255563042|ref|XP_002522525.1|	Apoptosis inhibitor, putative [Ricinus communis] gi|223538216|gb|EEF39825.1| Apoptosis inhibitor, putative [Ricinus communis]	78.9474	57	57	3e-24
FLXb1478.ePiR_P11_Size:603bp	gi|255565779|ref|XP_002523879.1|	apoptosis-inducing factor, putative [Ricinus communis] gi|223536967|gb|EEF38605.1| apoptosis-inducing factor, putative [Ricinus communis]	60.274	73	73	2e-24
FLXa1326.ePiR.1_L21_Size:778bp	gi|170791079|gb|ACB38232.1|	aquaporin [Gerbera hybrid cultivar]	90	50	50	9e-32
FLXa1340.EPiF.1_E08_Size:776bp	gi|170791079|gb|ACB38232.1|	aquaporin [Gerbera hybrid cultivar]	90	50	50	9e-32
FLXa1356.EPiF_J24_Size:657bp	gi|1212921|emb|CAA65187.1|	aquaporin [Helianthus annuus]	88.8889	54	54	9e-21
FLXa1394.EPiF_L22_Size:709bp	gi|121483700|gb|ABM54183.1|	aquaporin [Jatropha curcas]	95.7447	47	47	1e-73
FLXb1410.EPiF_L11_Size:726bp	gi|150416575|gb|ABR68795.1|	aquaporin gamma-TIP [Gossypium hirsutum]	74.7126	87	86	5e-33
FLXb1422.ePiR_D10_Size:754bp	gi|150416575|gb|ABR68795.1|	aquaporin gamma-TIP [Gossypium hirsutum]	74.7126	87	86	6e-33
FLXb1484.ePiR_O16_Size:705bp	gi|150416575|gb|ABR68795.1|	aquaporin gamma-TIP [Gossypium hirsutum]	73.5632	87	86	6e-32
FLXb1424.ePiR_F14_Size:738bp	gi|255562536|ref|XP_002522274.1|	Aquaporin NIP1.1, putative [Ricinus communis] gi|223538527|gb|EEF40132.1| Aquaporin NIP1.1, putative [Ricinus communis]	64.8	125	89	1e-34
FLXa1350.ePiR_C03_Size:697bp	gi|255569002|ref|XP_002525471.1|	aquaporin sip2.1, putative [Ricinus communis] gi|223535284|gb|EEF36961.1| aquaporin sip2.1, putative [Ricinus communis]	76.1905	63	63	5e-20
FLXb1430.ePiR_P21_Size:586bp	gi|255586849|ref|XP_002534035.1|	aquaporin transporter, putative [Ricinus communis] gi|223525952|gb|EEF28348.1| aquaporin transporter, putative [Ricinus communis]	47.541	122	122	2e-23
FLXb1432.ePiR_D15_Size:726bp	gi|255586849|ref|XP_002534035.1|	aquaporin transporter, putative [Ricinus communis] gi|223525952|gb|EEF28348.1| aquaporin transporter, putative [Ricinus communis]	47.541	122	122	3e-23
FLXb1438.ePiR_B03_Size:645bp	gi|255586849|ref|XP_002534035.1|	aquaporin transporter, putative [Ricinus communis] gi|223525952|gb|EEF28348.1| aquaporin transporter, putative [Ricinus communis]	47.541	122	122	2e-23
FLXb1522.EPiF_C01_Size:807bp	gi|255586849|ref|XP_002534035.1|	aquaporin transporter, putative [Ricinus communis] gi|223525952|gb|EEF28348.1| aquaporin transporter, putative [Ricinus communis]	54.4715	123	122	2e-29
FLXa1342.ePiR.1_D09_Size:812bp	gi|224100335|ref|XP_002311835.1|	aquaporin, MIP family, NIP subfamily [Populus trichocarpa] gi|222851655|gb|EEE89202.1| aquaporin, MIP family, NIP subfamily [Populus trichocarpa]	47.8261	69	60	2e-08
FLXb1522.EPiF_G22_Size:667bp	gi|224068971|ref|XP_002302869.1|	aquaporin, MIP family, SIP subfamily [Populus trichocarpa] gi|222844595|gb|EEE82142.1| aquaporin, MIP family, SIP subfamily [Populus trichocarpa]	60.2041	98	98	3e-29
FLXb1484.ePiR_H05_Size:729bp	gi|224138822|ref|XP_002322910.1|	aquaporin, MIP family, TIP subfamily [Populus trichocarpa] gi|118483009|gb|ABK93416.1| unknown [Populus trichocarpa] gi|118483923|gb|ABK93851.1| unknown [Populus trichocarpa] gi|222867540|gb|EEF04671.1| aquaporin, MIP family, TIP subfamily [Populus trichocarpa]	78.2258	124	124	4e-58
FLXb1472.EPiF_I09_Size:732bp	gi|255541468|ref|XP_002511798.1|	ara4-interacting protein, putative [Ricinus communis] gi|223548978|gb|EEF50467.1| ara4-interacting protein, putative [Ricinus communis]	39.1753	194	160	5e-29
FLXb1478.EPiF_M24_Size:738bp	gi|18406605|ref|NP_566024.1|	ARAC9; GTP binding [Arabidopsis thaliana] gi|51701867|sp|Q9XGU0.1|RAC9_ARATH RecName: Full=Rac-like GTP-binding protein ARAC9; AltName: Full=GTPase protein ROP8; Flags: Precursor gi|5381420|gb|AAD42972.1|AF156896_1 rac-like protein ARAC9 [Arabidopsis thaliana] gi|20197030|gb|AAC27471.2| putative GTP-binding protein [Arabidopsis thaliana] gi|105829866|gb|ABF74706.1| At2g44690 [Arabidopsis thaliana]	68.4211	38	38	5e-13
FLXa1318.EPiF_A02_Size:750bp	gi|255586787|ref|XP_002534010.1|	ARF GTPase activator, putative [Ricinus communis] gi|223525988|gb|EEF28372.1| ARF GTPase activator, putative [Ricinus communis]	72.6316	95	95	4e-34
FLXa1396.EPiF_F11_Size:706bp	gi|255579281|ref|XP_002530486.1|	ARF GTPase activator, putative [Ricinus communis] gi|223529983|gb|EEF31909.1| ARF GTPase activator, putative [Ricinus communis]	68.5185	54	54	8e-10
FLXa1404.ePiR_L19_Size:764bp	gi|255579281|ref|XP_002530486.1|	ARF GTPase activator, putative [Ricinus communis] gi|223529983|gb|EEF31909.1| ARF GTPase activator, putative [Ricinus communis]	75	56	56	6e-18
FLXa1326.ePiR.1_P15_Size:722bp	gi|255573655|ref|XP_002527750.1|	arf gtpase-activating protein, putative [Ricinus communis] gi|223532891|gb|EEF34663.1| arf gtpase-activating protein, putative [Ricinus communis]	44.9275	69	66	4e-06
FLXa1352.EPiF_I17_Size:701bp	gi|255573655|ref|XP_002527750.1|	arf gtpase-activating protein, putative [Ricinus communis] gi|223532891|gb|EEF34663.1| arf gtpase-activating protein, putative [Ricinus communis]	61.165	103	103	8e-28
FLXb1418.EPiF_L04_Size:796bp	gi|255573655|ref|XP_002527750.1|	arf gtpase-activating protein, putative [Ricinus communis] gi|223532891|gb|EEF34663.1| arf gtpase-activating protein, putative [Ricinus communis]	69.5652	230	226	9e-83
FLXb1428.ePiR_M02_Size:693bp	gi|255573655|ref|XP_002527750.1|	arf gtpase-activating protein, putative [Ricinus communis] gi|223532891|gb|EEF34663.1| arf gtpase-activating protein, putative [Ricinus communis]	61.2903	155	152	5e-44
FLXb1446.ePiR_H14_Size:624bp	gi|255573655|ref|XP_002527750.1|	arf gtpase-activating protein, putative [Ricinus communis] gi|223532891|gb|EEF34663.1| arf gtpase-activating protein, putative [Ricinus communis]	67.3077	208	204	1e-70
FLXb1450.ePiR_C03_Size:360bp	gi|255573655|ref|XP_002527750.1|	arf gtpase-activating protein, putative [Ricinus communis] gi|223532891|gb|EEF34663.1| arf gtpase-activating protein, putative [Ricinus communis]	55.4622	119	116	6e-28
FLXb1454.EPiF_I07_Size:761bp	gi|255573655|ref|XP_002527750.1|	arf gtpase-activating protein, putative [Ricinus communis] gi|223532891|gb|EEF34663.1| arf gtpase-activating protein, putative [Ricinus communis]	68.8596	228	220	7e-82
FLXb1480.EPiF_A20_Size:781bp	gi|255573655|ref|XP_002527750.1|	arf gtpase-activating protein, putative [Ricinus communis] gi|223532891|gb|EEF34663.1| arf gtpase-activating protein, putative [Ricinus communis]	66.055	109	109	7e-35
FLXb1502.ePiR.1_L21_Size:756bp	gi|255573655|ref|XP_002527750.1|	arf gtpase-activating protein, putative [Ricinus communis] gi|223532891|gb|EEF34663.1| arf gtpase-activating protein, putative [Ricinus communis]	94.186	86	86	4e-41
FLXb1516.ePiR_L04_Size:762bp	gi|255573655|ref|XP_002527750.1|	arf gtpase-activating protein, putative [Ricinus communis] gi|223532891|gb|EEF34663.1| arf gtpase-activating protein, putative [Ricinus communis]	59.2105	152	152	2e-42
FLXb1526.ePiR_N02_Size:758bp	gi|255573655|ref|XP_002527750.1|	arf gtpase-activating protein, putative [Ricinus communis] gi|223532891|gb|EEF34663.1| arf gtpase-activating protein, putative [Ricinus communis]	58.2781	151	151	2e-40
FLXa1398.ePiR_J05_Size:818bp	gi|297849450|ref|XP_002892606.1|	ARF-GAP domain 4 [Arabidopsis lyrata subsp. lyrata] gi|297338448|gb|EFH68865.1| ARF-GAP domain 4 [Arabidopsis lyrata subsp. lyrata]	78.3784	37	37	6e-08
FLXa1328.EPiF.1_E12_Size:751bp	gi|255581038|ref|XP_002531335.1|	arginine biosynthesis protein argJ 1, putative [Ricinus communis] gi|223529057|gb|EEF31042.1| arginine biosynthesis protein argJ 1, putative [Ricinus communis]	83.3333	42	42	4e-21
FLXb1410.EPiF_G10_Size:754bp	gi|224122474|ref|XP_002330490.1|	arginine methyltransferease [Populus trichocarpa] gi|222872424|gb|EEF09555.1| arginine methyltransferease [Populus trichocarpa]	96.2963	54	54	3e-21
FLXb1520.EPiF_O17_Size:817bp	gi|255544254|ref|XP_002513189.1|	arginine/serine rich splicing factor sf4/14, putative [Ricinus communis] gi|223547687|gb|EEF49180.1| arginine/serine rich splicing factor sf4/14, putative [Ricinus communis]	52.4324	185	159	6e-40
FLXb1410.ePiR_C14_Size:718bp	gi|255564164|ref|XP_002523079.1|	arginine/serine-rich splicing factor, putative [Ricinus communis] gi|223537641|gb|EEF39264.1| arginine/serine-rich splicing factor, putative [Ricinus communis]	36.2416	149	73	1e-09
FLXb1440.EPiF_D03_Size:823bp	gi|255564164|ref|XP_002523079.1|	arginine/serine-rich splicing factor, putative [Ricinus communis] gi|223537641|gb|EEF39264.1| arginine/serine-rich splicing factor, putative [Ricinus communis]	36.3636	154	78	6e-12
FLXb1450.EPiF_K08_Size:899bp	gi|255564164|ref|XP_002523079.1|	arginine/serine-rich splicing factor, putative [Ricinus communis] gi|223537641|gb|EEF39264.1| arginine/serine-rich splicing factor, putative [Ricinus communis]	41.0256	78	38	1e-12
FLXa1310.EPiF.1_K14_Size:665bp	gi|255546293|ref|XP_002514206.1|	arginyl-tRNA synthetase, putative [Ricinus communis] gi|223546662|gb|EEF48160.1| arginyl-tRNA synthetase, putative [Ricinus communis]	77.7778	36	36	1e-15
FLXb1454.EPiF_J12_Size:629bp	gi|255571911|ref|XP_002526898.1|	Arginyl-tRNA--protein transferase, putative [Ricinus communis] gi|223533797|gb|EEF35529.1| Arginyl-tRNA--protein transferase, putative [Ricinus communis]	50	208	207	2e-54
FLXb1466.ePiR_K24_Size:718bp	gi|255571911|ref|XP_002526898.1|	Arginyl-tRNA--protein transferase, putative [Ricinus communis] gi|223533797|gb|EEF35529.1| Arginyl-tRNA--protein transferase, putative [Ricinus communis]	65.6716	67	67	1e-18
FLXb1468.EPiF_L24_Size:674bp	gi|255571911|ref|XP_002526898.1|	Arginyl-tRNA--protein transferase, putative [Ricinus communis] gi|223533797|gb|EEF35529.1| Arginyl-tRNA--protein transferase, putative [Ricinus communis]	87.0968	62	62	3e-26
FLXb1478.ePiR_A09_Size:592bp	gi|255571911|ref|XP_002526898.1|	Arginyl-tRNA--protein transferase, putative [Ricinus communis] gi|223533797|gb|EEF35529.1| Arginyl-tRNA--protein transferase, putative [Ricinus communis]	65.6716	67	67	8e-19
FLXb1512.ePiR.1_B10_Size:736bp	gi|255571911|ref|XP_002526898.1|	Arginyl-tRNA--protein transferase, putative [Ricinus communis] gi|223533797|gb|EEF35529.1| Arginyl-tRNA--protein transferase, putative [Ricinus communis]	55.1867	241	240	7e-73
FLXb1512.ePiR_B10_Size:796bp	gi|255571911|ref|XP_002526898.1|	Arginyl-tRNA--protein transferase, putative [Ricinus communis] gi|223533797|gb|EEF35529.1| Arginyl-tRNA--protein transferase, putative [Ricinus communis]	55.1724	261	260	1e-78
FLXa1402.EPiF_N16_Size:766bp	gi|298676333|dbj|BAJ09698.1|	ARGONAUTE 1 [Nicotiana tabacum]	58.1395	129	83	3e-55
FLXa1374.ePiR_P07_Size:749bp	gi|119351181|gb|ABL63483.1|	argonaute 2 [Pisum sativum]	49.0683	161	89	6e-49
FLXa1398.ePiR_M05_Size:810bp	gi|224069720|ref|XP_002326400.1|	argonaute protein group [Populus trichocarpa] gi|222833593|gb|EEE72070.1| argonaute protein group [Populus trichocarpa]	41.6	125	97	4e-30
FLXb1428.ePiR_B11_Size:791bp	gi|224097488|ref|XP_002310956.1|	argonaute protein group [Populus trichocarpa] gi|222850776|gb|EEE88323.1| argonaute protein group [Populus trichocarpa]	53.4483	58	58	2e-07
FLXa1352.ePiR_C22_Size:693bp	gi|224129054|ref|XP_002320489.1|	argonaute protein group [Populus trichocarpa] gi|222861262|gb|EEE98804.1| argonaute protein group [Populus trichocarpa]	70	60	60	2e-29
FLXa1388.ePiR_O16_Size:745bp	gi|224129054|ref|XP_002320489.1|	argonaute protein group [Populus trichocarpa] gi|222861262|gb|EEE98804.1| argonaute protein group [Populus trichocarpa]	58.8652	141	118	4e-46
FLXa1398.EPiF_B05_Size:869bp	gi|224129054|ref|XP_002320489.1|	argonaute protein group [Populus trichocarpa] gi|222861262|gb|EEE98804.1| argonaute protein group [Populus trichocarpa]	36.1905	105	74	2e-24
FLXa1404.ePiR_I19_Size:784bp	gi|224129054|ref|XP_002320489.1|	argonaute protein group [Populus trichocarpa] gi|222861262|gb|EEE98804.1| argonaute protein group [Populus trichocarpa]	58.8652	141	118	2e-48
FLXb1444.ePiR_A12_Size:758bp	gi|255561675|ref|XP_002521847.1|	Armadillo repeat-containing protein, putative [Ricinus communis] gi|223538885|gb|EEF40483.1| Armadillo repeat-containing protein, putative [Ricinus communis]	62.3188	69	69	1e-18
FLXb1480.ePiR_D01_Size:714bp	gi|255561675|ref|XP_002521847.1|	Armadillo repeat-containing protein, putative [Ricinus communis] gi|223538885|gb|EEF40483.1| Armadillo repeat-containing protein, putative [Ricinus communis]	64.8649	74	74	7e-23
FLXa1336.ePiR.1_M19_Size:700bp	gi|255579845|ref|XP_002530759.1|	ARP2/3 complex 21 kDa subunit, putative [Ricinus communis] gi|223529675|gb|EEF31619.1| ARP2/3 complex 21 kDa subunit, putative [Ricinus communis]	86.4865	37	37	1e-11
FLXa1328.ePiR.1_K15_Size:804bp	gi|255583912|ref|XP_002532704.1|	ARP2/3 complex 34 kDa subunit, putative [Ricinus communis] gi|223527550|gb|EEF29671.1| ARP2/3 complex 34 kDa subunit, putative [Ricinus communis]	83.0508	59	59	9e-19
FLXa1352.ePiR_K08_Size:734bp	gi|255583912|ref|XP_002532704.1|	ARP2/3 complex 34 kDa subunit, putative [Ricinus communis] gi|223527550|gb|EEF29671.1| ARP2/3 complex 34 kDa subunit, putative [Ricinus communis]	73.0159	63	63	1e-17
FLXb1408.EPiF_P20_Size:721bp	gi|255580205|ref|XP_002530933.1|	arsenical pump-driving atpase, putative [Ricinus communis] gi|223529492|gb|EEF31448.1| arsenical pump-driving atpase, putative [Ricinus communis]	76.6234	77	76	8e-26
FLXb1418.EPiF_C10_Size:758bp	gi|255580205|ref|XP_002530933.1|	arsenical pump-driving atpase, putative [Ricinus communis] gi|223529492|gb|EEF31448.1| arsenical pump-driving atpase, putative [Ricinus communis]	76.6234	77	76	9e-26
FLXb1490.ePiR_D13_Size:735bp	gi|255580205|ref|XP_002530933.1|	arsenical pump-driving atpase, putative [Ricinus communis] gi|223529492|gb|EEF31448.1| arsenical pump-driving atpase, putative [Ricinus communis]	76.9231	78	77	3e-26
FLXb1492.ePiR_B05_Size:369bp	gi|255580205|ref|XP_002530933.1|	arsenical pump-driving atpase, putative [Ricinus communis] gi|223529492|gb|EEF31448.1| arsenical pump-driving atpase, putative [Ricinus communis]	75.641	78	77	1e-25
FLXb1454.ePiR_H14_Size:667bp	gi|255541428|ref|XP_002511778.1|	arsenical pump-driving atpase, putative [Ricinus communis] gi|223548958|gb|EEF50447.1| arsenical pump-driving atpase, putative [Ricinus communis]	88.8889	54	54	5e-19
FLXb1494.EPiF_C18_Size:789bp	gi|255541428|ref|XP_002511778.1|	arsenical pump-driving atpase, putative [Ricinus communis] gi|223548958|gb|EEF50447.1| arsenical pump-driving atpase, putative [Ricinus communis]	93.8776	49	49	1e-17
FLXb1502.EPiF.1_H16_Size:765bp	gi|255541428|ref|XP_002511778.1|	arsenical pump-driving atpase, putative [Ricinus communis] gi|223548958|gb|EEF50447.1| arsenical pump-driving atpase, putative [Ricinus communis]	75	60	60	1e-39
FLXa1340.ePiR.1_C10_Size:803bp	gi|255561268|ref|XP_002521645.1|	arsenite-resistance protein, putative [Ricinus communis] gi|223539157|gb|EEF40752.1| arsenite-resistance protein, putative [Ricinus communis]	43.379	219	147	7e-38
FLXa1346.EPiF.1_G03_Size:824bp	gi|255561268|ref|XP_002521645.1|	arsenite-resistance protein, putative [Ricinus communis] gi|223539157|gb|EEF40752.1| arsenite-resistance protein, putative [Ricinus communis]	41.0811	185	113	4e-26
FLXb1448.EPiF_O23_Size:714bp	gi|255561268|ref|XP_002521645.1|	arsenite-resistance protein, putative [Ricinus communis] gi|223539157|gb|EEF40752.1| arsenite-resistance protein, putative [Ricinus communis]	50	242	170	9e-54
FLXa1304.ePiR_E22_Size:728bp	gi|27650423|emb|CAD33265.1|	ascorbate peroxidase [Crocus sativus]	55.5556	144	108	2e-32
FLXa1356.EPiF_B16_Size:686bp	gi|221327589|gb|ACM17464.1|	ascorbate peroxidase 2 [Citrus maxima]	85	40	40	3e-12
FLXb1428.ePiR_P14_Size:691bp	gi|156767195|gb|ABU95104.1|	asparagine synthetase [Phaseolus vulgaris]	50.7937	63	39	5e-18
FLXb1462.EPiF_K13_Size:776bp	gi|156767195|gb|ABU95104.1|	asparagine synthetase [Phaseolus vulgaris]	65.7658	111	83	1e-32
FLXb1460.EPiF_C01_Size:659bp	gi|255578685|ref|XP_002530202.1|	aspartate aminotransferase, putative [Ricinus communis] gi|223530278|gb|EEF32176.1| aspartate aminotransferase, putative [Ricinus communis]	69.3548	62	59	4e-14
FLXa1310.ePiR.1_E19_Size:815bp	gi|255552987|ref|XP_002517536.1|	aspartate aminotransferase, putative [Ricinus communis] gi|223543168|gb|EEF44700.1| aspartate aminotransferase, putative [Ricinus communis]	59.6154	208	173	5e-61
FLXa1338.EPiF.1_B18_Size:712bp	gi|255552987|ref|XP_002517536.1|	aspartate aminotransferase, putative [Ricinus communis] gi|223543168|gb|EEF44700.1| aspartate aminotransferase, putative [Ricinus communis]	52.1739	92	64	2e-17
FLXa1380.ePiR_H15_Size:350bp	gi|255577165|ref|XP_002529466.1|	Aspartate carbamoyltransferase 2, chloroplast precursor, putative [Ricinus communis] gi|223531082|gb|EEF32932.1| Aspartate carbamoyltransferase 2, chloroplast precursor, putative [Ricinus communis]	76.3158	76	76	5e-25
FLXa1324.ePiR_C11_Size:779bp	gi|255569084|ref|XP_002525511.1|	aspartate kinase, putative [Ricinus communis] gi|223535190|gb|EEF36869.1| aspartate kinase, putative [Ricinus communis]	78.481	79	79	7e-32
FLXa1406.ePiR.1_G17_Size:820bp	gi|255569084|ref|XP_002525511.1|	aspartate kinase, putative [Ricinus communis] gi|223535190|gb|EEF36869.1| aspartate kinase, putative [Ricinus communis]	85.2941	102	102	8e-55
FLXa1368.ePiR_H24_Size:679bp	gi|297845538|ref|XP_002890650.1|	aspartate/glutamate/uridylate kinase family protein [Arabidopsis lyrata subsp. lyrata] gi|297336492|gb|EFH66909.1| aspartate/glutamate/uridylate kinase family protein [Arabidopsis lyrata subsp. lyrata]	88.8889	36	36	3e-10
FLXb1466.ePiR_K06_Size:758bp	gi|22329798|ref|NP_173986.2|	aspartate/glutamate/uridylate kinase family protein [Arabidopsis thaliana] gi|23297385|gb|AAN12957.1| unknown protein [Arabidopsis thaliana]	88.8889	36	36	2e-10
FLXa1378.ePiR_H02_Size:816bp	gi|14193251|gb|AAK55849.1|AF266465_1	aspartic protease [Manihot esculenta]	51.1494	174	98	2e-37
FLXa1366.EPiF_G06_Size:732bp	gi|33347411|gb|AAQ15288.1|	aspartic protease [Pyrus pyrifolia]	65	100	71	2e-24
FLXb1440.EPiF_M14_Size:765bp	gi|33347411|gb|AAQ15288.1|	aspartic protease [Pyrus pyrifolia]	60.1852	108	78	1e-37
FLXb1446.ePiR_L16_Size:766bp	gi|33347413|gb|AAQ15289.1|	aspartic protease [Pyrus pyrifolia]	80.4348	46	46	7e-41
FLXb1480.EPiF_E23_Size:694bp	gi|122890420|emb|CAM12780.1|	aspartic proteinase [Fagopyrum esculentum]	84.0909	44	44	3e-39
FLXa1398.ePiR_O06_Size:673bp	gi|255585473|ref|XP_002533429.1|	Aspartic proteinase nepenthesin-1 precursor, putative [Ricinus communis] gi|223526717|gb|EEF28949.1| Aspartic proteinase nepenthesin-1 precursor, putative [Ricinus communis]	37.7953	127	118	2e-15
FLXa1310.ePiR.1_L11_Size:683bp	gi|255567949|ref|XP_002524952.1|	Aspartic proteinase nepenthesin-1 precursor, putative [Ricinus communis] gi|223535787|gb|EEF37449.1| Aspartic proteinase nepenthesin-1 precursor, putative [Ricinus communis]	80.6818	88	88	2e-59
FLXa1330.EPiF.1_K22_Size:762bp	gi|255566010|ref|XP_002523993.1|	Aspartic proteinase nepenthesin-1 precursor, putative [Ricinus communis] gi|223536720|gb|EEF38361.1| Aspartic proteinase nepenthesin-1 precursor, putative [Ricinus communis]	56.7568	111	110	4e-30
FLXa1392.EPiF_C24_Size:622bp	gi|255566010|ref|XP_002523993.1|	Aspartic proteinase nepenthesin-1 precursor, putative [Ricinus communis] gi|223536720|gb|EEF38361.1| Aspartic proteinase nepenthesin-1 precursor, putative [Ricinus communis]	46.0938	128	126	5e-22
FLXb1524.ePiR_D03_Size:793bp	gi|255566010|ref|XP_002523993.1|	Aspartic proteinase nepenthesin-1 precursor, putative [Ricinus communis] gi|223536720|gb|EEF38361.1| Aspartic proteinase nepenthesin-1 precursor, putative [Ricinus communis]	42.9448	163	161	4e-41
FLXb1426.EPiF_B11_Size:779bp	gi|255564685|ref|XP_002523337.1|	Aspartic proteinase nepenthesin-1 precursor, putative [Ricinus communis] gi|223537425|gb|EEF39053.1| Aspartic proteinase nepenthesin-1 precursor, putative [Ricinus communis]	83.0116	259	259	1e-121
FLXb1440.ePiR_G02_Size:682bp	gi|255564685|ref|XP_002523337.1|	Aspartic proteinase nepenthesin-1 precursor, putative [Ricinus communis] gi|223537425|gb|EEF39053.1| Aspartic proteinase nepenthesin-1 precursor, putative [Ricinus communis]	82.1596	213	213	1e-98
FLXb1484.EPiF_G07_Size:786bp	gi|255563827|ref|XP_002522914.1|	Aspartic proteinase nepenthesin-1 precursor, putative [Ricinus communis] gi|223537841|gb|EEF39457.1| Aspartic proteinase nepenthesin-1 precursor, putative [Ricinus communis]	53.4483	232	229	1e-56
FLXb1442.ePiR_J13_Size:683bp	gi|255544139|ref|XP_002513132.1|	Aspartic proteinase nepenthesin-1 precursor, putative [Ricinus communis] gi|223548143|gb|EEF49635.1| Aspartic proteinase nepenthesin-1 precursor, putative [Ricinus communis]	65.6085	189	187	1e-63
FLXb1454.EPiF_L22_Size:729bp	gi|255544139|ref|XP_002513132.1|	Aspartic proteinase nepenthesin-1 precursor, putative [Ricinus communis] gi|223548143|gb|EEF49635.1| Aspartic proteinase nepenthesin-1 precursor, putative [Ricinus communis]	59.8174	219	215	3e-69
FLXb1474.EPiF_A11_Size:717bp	gi|255544139|ref|XP_002513132.1|	Aspartic proteinase nepenthesin-1 precursor, putative [Ricinus communis] gi|223548143|gb|EEF49635.1| Aspartic proteinase nepenthesin-1 precursor, putative [Ricinus communis]	65.2695	167	165	1e-53
FLXb1492.ePiR_L22_Size:639bp	gi|255544139|ref|XP_002513132.1|	Aspartic proteinase nepenthesin-1 precursor, putative [Ricinus communis] gi|223548143|gb|EEF49635.1| Aspartic proteinase nepenthesin-1 precursor, putative [Ricinus communis]	65.8683	167	165	2e-55
FLXb1528.ePiR_D11_Size:813bp	gi|255544139|ref|XP_002513132.1|	Aspartic proteinase nepenthesin-1 precursor, putative [Ricinus communis] gi|223548143|gb|EEF49635.1| Aspartic proteinase nepenthesin-1 precursor, putative [Ricinus communis]	61.157	242	238	1e-73
FLXb1444.ePiR_K12_Size:752bp	gi|255541796|ref|XP_002511962.1|	Aspartic proteinase nepenthesin-1 precursor, putative [Ricinus communis] gi|223549142|gb|EEF50631.1| Aspartic proteinase nepenthesin-1 precursor, putative [Ricinus communis]	69.2	250	249	2e-90
FLXb1456.EPiF_A04_Size:753bp	gi|255541796|ref|XP_002511962.1|	Aspartic proteinase nepenthesin-1 precursor, putative [Ricinus communis] gi|223549142|gb|EEF50631.1| Aspartic proteinase nepenthesin-1 precursor, putative [Ricinus communis]	68.8	250	249	2e-89
FLXb1456.ePiR_J09_Size:790bp	gi|255541796|ref|XP_002511962.1|	Aspartic proteinase nepenthesin-1 precursor, putative [Ricinus communis] gi|223549142|gb|EEF50631.1| Aspartic proteinase nepenthesin-1 precursor, putative [Ricinus communis]	69.2913	254	253	3e-92
FLXb1462.ePiR_B14_Size:745bp	gi|255541796|ref|XP_002511962.1|	Aspartic proteinase nepenthesin-1 precursor, putative [Ricinus communis] gi|223549142|gb|EEF50631.1| Aspartic proteinase nepenthesin-1 precursor, putative [Ricinus communis]	68.1452	248	247	5e-87
FLXb1502.ePiR.1_C13_Size:772bp	gi|255541796|ref|XP_002511962.1|	Aspartic proteinase nepenthesin-1 precursor, putative [Ricinus communis] gi|223549142|gb|EEF50631.1| Aspartic proteinase nepenthesin-1 precursor, putative [Ricinus communis]	70.0787	254	253	4e-94
FLXb1526.ePiR_K17_Size:808bp	gi|255541796|ref|XP_002511962.1|	Aspartic proteinase nepenthesin-1 precursor, putative [Ricinus communis] gi|223549142|gb|EEF50631.1| Aspartic proteinase nepenthesin-1 precursor, putative [Ricinus communis]	70.0787	254	253	4e-94
FLXa1328.EPiF.1_D14_Size:746bp	gi|255537017|ref|XP_002509575.1|	Aspartic proteinase nepenthesin-1 precursor, putative [Ricinus communis] gi|223549474|gb|EEF50962.1| Aspartic proteinase nepenthesin-1 precursor, putative [Ricinus communis]	36.3636	99	97	9e-10
FLXb1454.ePiR_G20_Size:756bp	gi|255538124|ref|XP_002510127.1|	Aspartic proteinase nepenthesin-1 precursor, putative [Ricinus communis] gi|223550828|gb|EEF52314.1| Aspartic proteinase nepenthesin-1 precursor, putative [Ricinus communis]	46.2963	54	54	1e-16
FLXb1456.ePiR_A07_Size:693bp	gi|255581508|ref|XP_002531560.1|	Aspartic proteinase nepenthesin-2 precursor, putative [Ricinus communis] gi|223528821|gb|EEF30826.1| Aspartic proteinase nepenthesin-2 precursor, putative [Ricinus communis]	81.7391	230	230	1e-106
FLXb1438.EPiF_I19_Size:326bp	gi|255553149|ref|XP_002517617.1|	Aspartic proteinase nepenthesin-2 precursor, putative [Ricinus communis] gi|223543249|gb|EEF44781.1| Aspartic proteinase nepenthesin-2 precursor, putative [Ricinus communis]	48.5981	107	99	9e-19
FLXb1462.ePiR_A03_Size:763bp	gi|79407941|ref|NP_188636.2|	aspartic-type endopeptidase [Arabidopsis thaliana] gi|11994777|dbj|BAB03167.1| nucleoid chloroplast DNA-binding protein-like [Arabidopsis thaliana] gi|28392860|gb|AAO41867.1| unknown protein [Arabidopsis thaliana]	65.2695	167	165	1e-53
FLXb1516.EPiF_D01_Size:743bp	gi|21537290|gb|AAM61631.1|	aspartyl aminopeptidase-like protein [Arabidopsis thaliana]	70.4225	142	112	9e-50
FLXa1398.ePiR_F10_Size:682bp	gi|297849560|ref|XP_002892661.1|	aspartyl protease family protein [Arabidopsis lyrata subsp. lyrata] gi|297338503|gb|EFH68920.1| aspartyl protease family protein [Arabidopsis lyrata subsp. lyrata]	87.5	56	56	2e-43
FLXb1456.EPiF_E14_Size:664bp	gi|15217764|ref|NP_176663.1|	aspartyl protease family protein [Arabidopsis thaliana] gi|5042418|gb|AAD38257.1|AC006193_13 Hypothetical Protein [Arabidopsis thaliana]	45.6853	197	187	3e-39
FLXb1474.ePiR_K24_Size:655bp	gi|15242307|ref|NP_199325.1|	aspartyl protease family protein [Arabidopsis thaliana] gi|9758987|dbj|BAB09497.1| chloroplast nucleoid DNA-binding protein-like [Arabidopsis thaliana]	61.9048	84	84	2e-22
FLXb1494.EPiF_H21_Size:743bp	gi|255584663|ref|XP_002533054.1|	aspartyl-tRNA synthetase, putative [Ricinus communis] gi|223527152|gb|EEF29324.1| aspartyl-tRNA synthetase, putative [Ricinus communis]	75.4098	61	61	8e-57
FLXb1470.EPiF_C20_Size:696bp	gi|77552760|gb|ABA95557.1|	AT hook motif-containing protein, putative [Oryza sativa (japonica cultivar-group)]	37.2294	231	226	1e-36
FLXb1520.EPiF_F03_Size:778bp	gi|77552760|gb|ABA95557.1|	AT hook motif-containing protein, putative [Oryza sativa (japonica cultivar-group)]	49.3827	81	80	2e-13
FLXa1326.ePiR.1_F23_Size:725bp	gi|222422831|dbj|BAH19403.1|	AT1G04640 [Arabidopsis thaliana]	78.3784	111	111	3e-45
FLXa1400.ePiR_C20_Size:781bp	gi|297849696|ref|XP_002892729.1|	At1g13140 [Arabidopsis lyrata subsp. lyrata] gi|297338571|gb|EFH68988.1| At1g13140 [Arabidopsis lyrata subsp. lyrata]	60	40	40	3e-06
FLXb1432.EPiF_J12_Size:640bp	gi|227202636|dbj|BAH56791.1|	AT1G66510 [Arabidopsis thaliana]	48.3333	60	60	3e-07
FLXb1438.EPiF_L07_Size:783bp	gi|227202636|dbj|BAH56791.1|	AT1G66510 [Arabidopsis thaliana]	51.6667	60	60	2e-08
FLXb1416.ePiR_G04_Size:133bp	gi|14190425|gb|AAK55693.1|AF378890_1	At1g68400/T2E12_5 [Arabidopsis thaliana] gi|20857353|gb|AAM26714.1| At1g68400/T2E12_5 [Arabidopsis thaliana]	78.0488	41	39	1e-08
FLXb1410.EPiF_E14_Size:703bp	gi|15081616|gb|AAK82463.1|	At1g71830/F14O23_24 [Arabidopsis thaliana] gi|25090706|gb|AAN72307.1| At1g71830/F14O23_24 [Arabidopsis thaliana]	41.791	67	38	6e-10
FLXb1410.EPiF_K07_Size:760bp	gi|297832272|ref|XP_002884018.1|	At2g16800/T24I21.21 [Arabidopsis lyrata subsp. lyrata] gi|297329858|gb|EFH60277.1| At2g16800/T24I21.21 [Arabidopsis lyrata subsp. lyrata]	70.3704	162	162	2e-55
FLXb1414.EPiF_H07_Size:746bp	gi|297832272|ref|XP_002884018.1|	At2g16800/T24I21.21 [Arabidopsis lyrata subsp. lyrata] gi|297329858|gb|EFH60277.1| At2g16800/T24I21.21 [Arabidopsis lyrata subsp. lyrata]	73.1818	220	220	3e-86
FLXb1496.EPiF_E11_Size:755bp	gi|297832272|ref|XP_002884018.1|	At2g16800/T24I21.21 [Arabidopsis lyrata subsp. lyrata] gi|297329858|gb|EFH60277.1| At2g16800/T24I21.21 [Arabidopsis lyrata subsp. lyrata]	73.6364	220	220	1e-86
FLXb1504.ePiR.1_P07_Size:690bp	gi|297832272|ref|XP_002884018.1|	At2g16800/T24I21.21 [Arabidopsis lyrata subsp. lyrata] gi|297329858|gb|EFH60277.1| At2g16800/T24I21.21 [Arabidopsis lyrata subsp. lyrata]	73.6364	220	220	1e-86
FLXb1484.EPiF_P23_Size:583bp	gi|15450751|gb|AAK96647.1|	At2g21410/F3K23.17 [Arabidopsis thaliana] gi|21700881|gb|AAM70564.1| At2g21410/F3K23.17 [Arabidopsis thaliana]	77.5	40	40	2e-15
FLXb1472.ePiR_H20_Size:745bp	gi|27808588|gb|AAO24574.1|	At2g23030 [Arabidopsis thaliana] gi|110736247|dbj|BAF00094.1| putative protein kinase [Arabidopsis thaliana]	45.6522	92	53	2e-32
FLXb1480.ePiR_M12_Size:751bp	gi|27808588|gb|AAO24574.1|	At2g23030 [Arabidopsis thaliana] gi|110736247|dbj|BAF00094.1| putative protein kinase [Arabidopsis thaliana]	45.6522	92	53	2e-30
FLXb1514.EPiF_M02_Size:689bp	gi|27808588|gb|AAO24574.1|	At2g23030 [Arabidopsis thaliana] gi|110736247|dbj|BAF00094.1| putative protein kinase [Arabidopsis thaliana]	45.6522	92	53	2e-30
FLXb1518.ePiR_G04_Size:756bp	gi|27808588|gb|AAO24574.1|	At2g23030 [Arabidopsis thaliana] gi|110736247|dbj|BAF00094.1| putative protein kinase [Arabidopsis thaliana]	45.6522	92	53	2e-30
FLXb1524.ePiR_N13_Size:634bp	gi|27808588|gb|AAO24574.1|	At2g23030 [Arabidopsis thaliana] gi|110736247|dbj|BAF00094.1| putative protein kinase [Arabidopsis thaliana]	45.6522	92	53	2e-30
FLXa1314.ePiR_G03_Size:811bp	gi|227206250|dbj|BAH57180.1|	AT2G30620 [Arabidopsis thaliana]	70.1299	77	77	2e-18
FLXa1372.ePiR_P03_Size:686bp	gi|15215854|gb|AAK91471.1|	At2g43170/F14B2.11 [Arabidopsis thaliana] gi|25090233|gb|AAN72258.1| At2g43170/F14B2.11 [Arabidopsis thaliana]	52.7778	72	47	1e-09
FLXa1398.EPiF_E17_Size:528bp	gi|15215854|gb|AAK91471.1|	At2g43170/F14B2.11 [Arabidopsis thaliana] gi|25090233|gb|AAN72258.1| At2g43170/F14B2.11 [Arabidopsis thaliana]	47.2222	72	47	4e-07
FLXb1484.EPiF_L07_Size:769bp	gi|15215636|gb|AAK91363.1|	At2g47840/F17A22.23 [Arabidopsis thaliana] gi|20334890|gb|AAM16201.1| At2g47840/F17A22.23 [Arabidopsis thaliana]	49.6	125	120	3e-27
FLXa1350.EPiF_M15_Size:730bp	gi|20453227|gb|AAM19852.1|	AT3g06540/F5E6_13 [Arabidopsis thaliana] gi|23463085|gb|AAN33212.1| At3g06540/F5E6_13 [Arabidopsis thaliana]	59.2357	157	155	2e-43
FLXa1350.ePiR_H08_Size:840bp	gi|45935025|gb|AAS79547.1|	At4g11080 [Arabidopsis thaliana] gi|46367464|emb|CAG25858.1| hypothetical protein [Arabidopsis thaliana]	46.9027	113	79	2e-17
FLXb1482.EPiF_L15_Size:695bp	gi|297800548|ref|XP_002868158.1|	At4g16144 [Arabidopsis lyrata subsp. lyrata] gi|297313994|gb|EFH44417.1| At4g16144 [Arabidopsis lyrata subsp. lyrata]	54.878	82	49	1e-15
FLXa1400.ePiR_G15_Size:813bp	gi|297800258|ref|XP_002868013.1|	AT4g18060/F15J5_30 [Arabidopsis lyrata subsp. lyrata] gi|297313849|gb|EFH44272.1| AT4g18060/F15J5_30 [Arabidopsis lyrata subsp. lyrata]	73.5849	53	53	2e-45
FLXb1426.ePiR_K20_Size:689bp	gi|297800258|ref|XP_002868013.1|	AT4g18060/F15J5_30 [Arabidopsis lyrata subsp. lyrata] gi|297313849|gb|EFH44272.1| AT4g18060/F15J5_30 [Arabidopsis lyrata subsp. lyrata]	73.5849	53	53	1e-31
FLXb1438.EPiF_C08_Size:787bp	gi|297800258|ref|XP_002868013.1|	AT4g18060/F15J5_30 [Arabidopsis lyrata subsp. lyrata] gi|297313849|gb|EFH44272.1| AT4g18060/F15J5_30 [Arabidopsis lyrata subsp. lyrata]	73.5849	53	53	2e-31
FLXb1486.EPiF_H01_Size:746bp	gi|222424789|dbj|BAH20347.1|	AT4G19170 [Arabidopsis thaliana]	91.8033	61	61	1e-24
FLXb1478.EPiF_N23_Size:653bp	gi|16323222|gb|AAL15345.1|	AT4g24430/T22A6_260 [Arabidopsis thaliana]	38.5965	171	122	4e-20
FLXb1480.ePiR_G16_Size:811bp	gi|11762186|gb|AAG40371.1|AF325019_1	AT4g27960 [Arabidopsis thaliana]	93.1818	44	44	1e-22
FLXa1332.ePiR.1_M07_Size:749bp	gi|227206266|dbj|BAH57188.1|	AT4G38180 [Arabidopsis thaliana]	55.1724	58	58	9e-10
FLXb1514.ePiR_F02_Size:671bp	gi|222423600|dbj|BAH19769.1|	AT5G01230 [Arabidopsis thaliana]	81.9444	72	72	7e-29
FLXb1480.ePiR_E02_Size:780bp	gi|95147304|gb|ABF57287.1|	At5g06830 [Arabidopsis thaliana]	71.831	71	71	4e-45
FLXb1512.ePiR.1_F17_Size:772bp	gi|19699067|gb|AAL90901.1|	AT5g20250/F5O24_140 [Arabidopsis thaliana] gi|23308457|gb|AAN18198.1| At5g20250/F5O24_140 [Arabidopsis thaliana] gi|110742681|dbj|BAE99252.1| seed imbitition protein-like [Arabidopsis thaliana]	66.6667	51	51	1e-27
FLXa1336.EPiF.2_K20_Size:786bp	gi|297808713|ref|XP_002872240.1|	AT5g26830/F2P16_90 [Arabidopsis lyrata subsp. lyrata] gi|297318077|gb|EFH48499.1| AT5g26830/F2P16_90 [Arabidopsis lyrata subsp. lyrata]	79.1667	48	48	2e-39
FLXa1394.EPiF_P01_Size:626bp	gi|16930515|gb|AAL31943.1|AF419611_1	AT5g44240/MLN1_17 [Arabidopsis thaliana] gi|30102492|gb|AAP21164.1| At5g44240/MLN1_17 [Arabidopsis thaliana]	80.8511	47	47	3e-14
FLXa1356.ePiR_B10_Size:719bp	gi|222424651|dbj|BAH20280.1|	AT5G55700 [Arabidopsis thaliana]	58.209	67	67	1e-10
FLXa1400.ePiR_H05_Size:707bp	gi|55819798|gb|AAV66094.1|	At5g63260 [Arabidopsis thaliana] gi|56790210|gb|AAW30022.1| At5g63260 [Arabidopsis thaliana]	52.1127	71	71	6e-27
FLXb1412.ePiR_C18_Size:705bp	gi|240256305|ref|NP_197329.4|	ATAPY2 (ARABIDOPSIS THALIANA APYRASE 2); ATPase/ nucleotide diphosphatase [Arabidopsis thaliana]	52.5974	154	153	2e-46
FLXb1442.EPiF_D23_Size:621bp	gi|240256305|ref|NP_197329.4|	ATAPY2 (ARABIDOPSIS THALIANA APYRASE 2); ATPase/ nucleotide diphosphatase [Arabidopsis thaliana]	48.1013	158	156	2e-33
FLXb1492.ePiR_C02_Size:724bp	gi|240256305|ref|NP_197329.4|	ATAPY2 (ARABIDOPSIS THALIANA APYRASE 2); ATPase/ nucleotide diphosphatase [Arabidopsis thaliana]	52.5974	154	153	3e-46
FLXb1514.EPiF_G15_Size:763bp	gi|240256305|ref|NP_197329.4|	ATAPY2 (ARABIDOPSIS THALIANA APYRASE 2); ATPase/ nucleotide diphosphatase [Arabidopsis thaliana]	48.1013	158	156	2e-39
FLXb1514.EPiF_I23_Size:782bp	gi|238481296|ref|NP_001154717.1|	ATAPY2 (ARABIDOPSIS THALIANA APYRASE 2); ATPase/ nucleotide diphosphatase [Arabidopsis thaliana]	47.451	255	250	9e-46
FLXa1404.EPiF_I19_Size:756bp	gi|255540663|ref|XP_002511396.1|	ataxia telangiectasia mutated, putative [Ricinus communis] gi|223550511|gb|EEF51998.1| ataxia telangiectasia mutated, putative [Ricinus communis]	56.9231	65	65	2e-33
FLXa1318.EPiF_E04_Size:604bp	gi|297850168|ref|XP_002892965.1|	ATB beta [Arabidopsis lyrata subsp. lyrata] gi|297338807|gb|EFH69224.1| ATB beta [Arabidopsis lyrata subsp. lyrata]	100	35	35	2e-11
FLXa1348.EPiF.1_O06_Size:534bp	gi|15232782|ref|NP_187599.1|	ATB' BETA; protein phosphatase type 2A regulator [Arabidopsis thaliana] gi|75097015|sp|O04376.1|2A5B_ARATH RecName: Full=Serine/threonine protein phosphatase 2A 57 kDa regulatory subunit B' beta isoform; Short=PP2A, B' subunit, beta isoform; Short=AtB' beta gi|6681331|gb|AAF23248.1|AC015985_6 B' regulatory subunit of PP2A (AtB'beta) [Arabidopsis thaliana] gi|2160692|gb|AAB58901.1| B' regulatory s…	43.0556	72	72	5e-06
FLXa1350.EPiF_H10_Size:588bp	gi|297819516|ref|XP_002877641.1|	ATBBC1 [Arabidopsis lyrata subsp. lyrata] gi|297323479|gb|EFH53900.1| ATBBC1 [Arabidopsis lyrata subsp. lyrata]	75.8065	62	62	1e-20
FLXa1360.ePiR_L17_Size:751bp	gi|297819516|ref|XP_002877641.1|	ATBBC1 [Arabidopsis lyrata subsp. lyrata] gi|297323479|gb|EFH53900.1| ATBBC1 [Arabidopsis lyrata subsp. lyrata]	92.5926	54	54	6e-44
FLXb1420.EPiF_D06_Size:613bp	gi|297843816|ref|XP_002889789.1|	ATBCAT-2 [Arabidopsis lyrata subsp. lyrata] gi|297335631|gb|EFH66048.1| ATBCAT-2 [Arabidopsis lyrata subsp. lyrata]	54.8387	62	62	1e-18
FLXb1442.EPiF_J20_Size:743bp	gi|297824661|ref|XP_002880213.1|	ATBRM/CHR2 [Arabidopsis lyrata subsp. lyrata] gi|297326052|gb|EFH56472.1| ATBRM/CHR2 [Arabidopsis lyrata subsp. lyrata]	72.3077	130	106	1e-43
FLXb1458.EPiF_L13_Size:757bp	gi|297824661|ref|XP_002880213.1|	ATBRM/CHR2 [Arabidopsis lyrata subsp. lyrata] gi|297326052|gb|EFH56472.1| ATBRM/CHR2 [Arabidopsis lyrata subsp. lyrata]	72.3077	130	106	1e-43
FLXb1422.EPiF_O20_Size:670bp	gi|297815638|ref|XP_002875702.1|	ATCHX4 [Arabidopsis lyrata subsp. lyrata] gi|297321540|gb|EFH51961.1| ATCHX4 [Arabidopsis lyrata subsp. lyrata]	47.8873	142	137	3e-26
FLXb1492.ePiR_N14_Size:706bp	gi|297815638|ref|XP_002875702.1|	ATCHX4 [Arabidopsis lyrata subsp. lyrata] gi|297321540|gb|EFH51961.1| ATCHX4 [Arabidopsis lyrata subsp. lyrata]	36.6013	153	148	8e-15
FLXb1516.ePiR_F08_Size:748bp	gi|15224138|ref|NP_179417.1|	ATCOAD (4-phosphopantetheine adenylyltransferase); nucleotidyltransferase/ pantetheine-phosphate adenylyltransferase [Arabidopsis thaliana] gi|75267775|sp|Q9ZPV8.1|COAD_ARATH RecName: Full=Phosphopantetheine adenylyltransferase; AltName: Full=Pantetheine-phosphate adenylyltransferase; AltName: Full=Dephospho-CoA pyrophosphorylase; Short=AtCoaD gi|4309741|gb|AAD15511.1| hypothetical protein [Arabi…	40.5797	138	77	2e-28
FLXb1470.ePiR_N08_Size:645bp	gi|297826511|ref|XP_002881138.1|	ATCOQ3 [Arabidopsis lyrata subsp. lyrata] gi|297326977|gb|EFH57397.1| ATCOQ3 [Arabidopsis lyrata subsp. lyrata]	44.3182	88	57	4e-08
FLXa1382.ePiR_J16_Size:667bp	gi|229890018|dbj|BAH58382.1|	AtEB1c-like protein [Nicotiana tabacum]	57.1429	35	35	6e-08
FLXb1518.EPiF_B23_Size:660bp	gi|18402561|ref|NP_566657.1|	ATEHD1 (EPS15 HOMOLOGY DOMAIN 1); GTP binding / GTPase/ calcium ion binding [Arabidopsis thaliana] gi|79313303|ref|NP_001030731.1| ATEHD1 (EPS15 HOMOLOGY DOMAIN 1); GTP binding / GTPase/ calcium ion binding [Arabidopsis thaliana] gi|14334440|gb|AAK59418.1| unknown protein [Arabidopsis thaliana] gi|28394001|gb|AAO42408.1| unknown protein [Arabidopsis thaliana] gi|222424046|dbj|BAH19984.1| AT3G2029…	89.1892	37	37	8e-26
FLXb1522.ePiR_I07_Size:759bp	gi|297832962|ref|XP_002884363.1|	ATEXPA13 [Arabidopsis lyrata subsp. lyrata] gi|297330203|gb|EFH60622.1| ATEXPA13 [Arabidopsis lyrata subsp. lyrata]	88.6792	53	53	3e-23
FLXb1446.EPiF_G19_Size:808bp	gi|15231006|ref|NP_188632.1|	ATFYPP3 (FLOWER-SPECIFIC, PHYTOCHROME-ASSOCIATED PROTEIN PHOSPHATASE 3); protein binding / protein serine/threonine kinase/ protein serine/threonine phosphatase [Arabidopsis thaliana] gi|75311171|sp|Q9LHE7.1|FYPP3_ARATH RecName: Full=Phytochrome-associated serine/threonine protein phosphatase 3; Short=AtFyPP3; AltName: Full=Protein EMBRYO DEFECTIVE 2736 gi|14582206|gb|AAK69404.1|AF275664_1 serine…	94.2308	52	52	2e-30
FLXb1504.EPiF_C04_Size:680bp	gi|297819886|ref|XP_002877826.1|	ATG4/CHLG/G4 [Arabidopsis lyrata subsp. lyrata] gi|297323664|gb|EFH54085.1| ATG4/CHLG/G4 [Arabidopsis lyrata subsp. lyrata]	60	100	66	3e-37
FLXb1458.ePiR_K08_Size:828bp	gi|240256282|ref|NP_196804.5|	ATGSL12 (glucan synthase-like 12); 1,3-beta-glucan synthase/ transferase, transferring glycosyl groups [Arabidopsis thaliana]	95.2941	85	85	1e-43
FLXb1472.ePiR_A24_Size:717bp	gi|240256282|ref|NP_196804.5|	ATGSL12 (glucan synthase-like 12); 1,3-beta-glucan synthase/ transferase, transferring glycosyl groups [Arabidopsis thaliana]	95.2941	85	85	9e-40
FLXb1502.EPiF.1_J03_Size:755bp	gi|240256282|ref|NP_196804.5|	ATGSL12 (glucan synthase-like 12); 1,3-beta-glucan synthase/ transferase, transferring glycosyl groups [Arabidopsis thaliana]	95.2941	85	85	7e-47
FLXb1512.ePiR.1_N21_Size:732bp	gi|240256282|ref|NP_196804.5|	ATGSL12 (glucan synthase-like 12); 1,3-beta-glucan synthase/ transferase, transferring glycosyl groups [Arabidopsis thaliana]	95.2941	85	85	1e-42
FLXb1512.ePiR_N21_Size:673bp	gi|238481261|ref|NP_001154712.1|	ATGSL12 (glucan synthase-like 12); 1,3-beta-glucan synthase/ transferase, transferring glycosyl groups [Arabidopsis thaliana]	95.2941	85	85	2e-39
FLXb1528.ePiR_C22_Size:697bp	gi|238481261|ref|NP_001154712.1|	ATGSL12 (glucan synthase-like 12); 1,3-beta-glucan synthase/ transferase, transferring glycosyl groups [Arabidopsis thaliana]	95.2941	85	85	2e-39
FLXb1440.ePiR_C13_Size:841bp	gi|297805322|ref|XP_002870545.1|	ATGSR1 [Arabidopsis lyrata subsp. lyrata] gi|297316381|gb|EFH46804.1| ATGSR1 [Arabidopsis lyrata subsp. lyrata]	78.2609	46	45	2e-12
FLXb1480.EPiF_P23_Size:662bp	gi|297805322|ref|XP_002870545.1|	ATGSR1 [Arabidopsis lyrata subsp. lyrata] gi|297316381|gb|EFH46804.1| ATGSR1 [Arabidopsis lyrata subsp. lyrata]	91.6667	36	36	3e-12
FLXb1486.EPiF_B18_Size:687bp	gi|297805322|ref|XP_002870545.1|	ATGSR1 [Arabidopsis lyrata subsp. lyrata] gi|297316381|gb|EFH46804.1| ATGSR1 [Arabidopsis lyrata subsp. lyrata]	78.2609	46	45	1e-12
FLXb1504.ePiR.1_F04_Size:596bp	gi|297822091|ref|XP_002878928.1|	ATHSFA2 [Arabidopsis lyrata subsp. lyrata] gi|297324767|gb|EFH55187.1| ATHSFA2 [Arabidopsis lyrata subsp. lyrata]	47.1831	142	139	8e-28
FLXa1372.ePiR_A13_Size:725bp	gi|297830994|ref|XP_002883379.1|	AT-HSFA6B [Arabidopsis lyrata subsp. lyrata] gi|297329219|gb|EFH59638.1| AT-HSFA6B [Arabidopsis lyrata subsp. lyrata]	80.8219	73	73	7e-31
FLXa1376.EPiF_N10_Size:752bp	gi|240256331|ref|NP_001031929.4|	ATLCBK1 (A. THALIANA LONG-CHAIN BASE (LCB) KINASE 1); D-erythro-sphingosine kinase/ diacylglycerol kinase [Arabidopsis thaliana]	62.5	96	90	1e-22
FLXb1500.EPiF.1_M15_Size:218bp	gi|297839763|ref|XP_002887763.1|	ATLUP2 [Arabidopsis lyrata subsp. lyrata] gi|297333604|gb|EFH64022.1| ATLUP2 [Arabidopsis lyrata subsp. lyrata]	67.6056	71	70	1e-19
FLXa1352.ePiR_F07_Size:734bp	gi|238479827|ref|NP_001154628.1|	ATM1 (ARABIDOPSIS THALIANA MYOSIN 1); motor [Arabidopsis thaliana]	61.7021	47	46	8e-08
FLXb1502.ePiR.1_P07_Size:737bp	gi|186510627|ref|NP_189916.4|	ATMIN7 (ARABIDOPSIS THALIANA HOPM INTERACTOR 7); guanyl-nucleotide exchange factor/ protein binding [Arabidopsis thaliana]	78.9474	57	57	3e-26
FLXb1460.EPiF_H01_Size:635bp	gi|15226801|ref|NP_181013.1|	ATMRP2 (ARABIDOPSIS THALIANA MULTIDRUG RESISTANCE-ASSOCIATED PROTEIN 2); ATPase, coupled to transmembrane movement of substances [Arabidopsis thaliana] gi|90103509|sp|Q42093.2|AB2C_ARATH RecName: Full=ABC transporter C family member 2; Short=ABC transporter ABCC.2; Short=AtABCC2; AltName: Full=Multidrug resistance-associated protein 2; AltName: Full=Glutathione S-conjugate-transporting ATPase 2; …	83.2298	161	161	1e-72
FLXb1510.EPiF_N07_Size:822bp	gi|30688090|ref|NP_197598.2|	ATMS3 (methionine synthase 3); 5-methyltetrahydropteroyltriglutamate-homocysteine S-methyltransferase/ methionine synthase [Arabidopsis thaliana] gi|145334531|ref|NP_001078611.1| ATMS3 (methionine synthase 3); 5-methyltetrahydropteroyltriglutamate-homocysteine S-methyltransferase/ methionine synthase [Arabidopsis thaliana] gi|110738457|dbj|BAF01154.1| 5-methyltetrahydropteroyltriglutamate- homocy…	80.7018	57	57	1e-42
FLXa1360.ePiR_I15_Size:757bp	gi|297823513|ref|XP_002879639.1|	ATNAP12 [Arabidopsis lyrata subsp. lyrata] gi|297325478|gb|EFH55898.1| ATNAP12 [Arabidopsis lyrata subsp. lyrata]	80.6122	98	98	2e-34
FLXa1336.ePiR.1_H19_Size:658bp	gi|297798592|ref|XP_002867180.1|	ATNAP13 [Arabidopsis lyrata subsp. lyrata] gi|297313016|gb|EFH43439.1| ATNAP13 [Arabidopsis lyrata subsp. lyrata]	72.7273	55	55	2e-16
FLXa1330.ePiR.1_F03_Size:748bp	gi|297834856|ref|XP_002885310.1|	ATNHD1 [Arabidopsis lyrata subsp. lyrata] gi|297331150|gb|EFH61569.1| ATNHD1 [Arabidopsis lyrata subsp. lyrata]	55.8442	77	45	3e-19
FLXb1498.ePiR.1_J05_Size:776bp	gi|297796423|ref|XP_002866096.1|	ATNHX3 [Arabidopsis lyrata subsp. lyrata] gi|297311931|gb|EFH42355.1| ATNHX3 [Arabidopsis lyrata subsp. lyrata]	61.7021	94	90	1e-26
FLXb1504.EPiF_B05_Size:673bp	gi|297796423|ref|XP_002866096.1|	ATNHX3 [Arabidopsis lyrata subsp. lyrata] gi|297311931|gb|EFH42355.1| ATNHX3 [Arabidopsis lyrata subsp. lyrata]	61.7021	94	90	8e-27
FLXa1360.ePiR_K06_Size:706bp	gi|297819358|ref|XP_002877562.1|	ATNOS1/NOS1 [Arabidopsis lyrata subsp. lyrata] gi|297323400|gb|EFH53821.1| ATNOS1/NOS1 [Arabidopsis lyrata subsp. lyrata]	81.0811	37	37	1e-08
FLXb1450.ePiR_A07_Size:797bp	gi|145338992|ref|NP_189348.3|	ATP binding / ATPase/ nucleoside-triphosphatase/ nucleotide binding [Arabidopsis thaliana]	43.75	64	64	5e-06
FLXb1518.ePiR_A07_Size:731bp	gi|145360279|ref|NP_180014.2|	ATP binding / kinase/ protein kinase/ protein serine/threonine kinase [Arabidopsis thaliana] gi|91806264|gb|ABE65860.1| protein kinase family protein [Arabidopsis thaliana]	37.2093	129	96	3e-09
FLXa1390.EPiF_N20_Size:650bp	gi|240256481|ref|NP_201353.4|	ATP binding / kinase/ protein kinase/ protein serine/threonine kinase/ protein tyrosine kinase/ ubiquitin-protein ligase [Arabidopsis thaliana]	48	50	50	2e-10
FLXa1304.EPiF_J24_Size:680bp	gi|145337506|ref|NP_177527.3|	ATP binding / microtubule motor [Arabidopsis thaliana] gi|110739024|dbj|BAF01431.1| kinesin-related protein [Arabidopsis thaliana]	59.8214	112	112	1e-22
FLXb1502.EPiF.1_K19_Size:747bp	gi|297842683|ref|XP_002889223.1|	ATP binding protein [Arabidopsis lyrata subsp. lyrata] gi|297335064|gb|EFH65482.1| ATP binding protein [Arabidopsis lyrata subsp. lyrata]	51.8519	81	52	2e-11
FLXb1432.EPiF_O02_Size:414bp	gi|255588032|ref|XP_002534483.1|	ATP binding protein, putative [Ricinus communis] gi|223525217|gb|EEF27900.1| ATP binding protein, putative [Ricinus communis]	84.6154	117	117	1e-53
FLXa1358.ePiR_L19_Size:592bp	gi|255586530|ref|XP_002533903.1|	ATP binding protein, putative [Ricinus communis] gi|223526136|gb|EEF28477.1| ATP binding protein, putative [Ricinus communis]	73.3333	45	45	1e-12
FLXa1320.ePiR.1_F07_Size:757bp	gi|255586403|ref|XP_002533848.1|	ATP binding protein, putative [Ricinus communis] gi|223526215|gb|EEF28539.1| ATP binding protein, putative [Ricinus communis]	66.1538	130	130	5e-77
FLXb1434.EPiF_M03_Size:749bp	gi|255586403|ref|XP_002533848.1|	ATP binding protein, putative [Ricinus communis] gi|223526215|gb|EEF28539.1| ATP binding protein, putative [Ricinus communis]	80.7692	104	104	6e-65
FLXb1456.EPiF_H21_Size:665bp	gi|255586403|ref|XP_002533848.1|	ATP binding protein, putative [Ricinus communis] gi|223526215|gb|EEF28539.1| ATP binding protein, putative [Ricinus communis]	80.5195	77	77	2e-62
FLXb1482.EPiF_N13_Size:709bp	gi|255586403|ref|XP_002533848.1|	ATP binding protein, putative [Ricinus communis] gi|223526215|gb|EEF28539.1| ATP binding protein, putative [Ricinus communis]	82.4176	91	91	2e-69
FLXb1518.EPiF_I19_Size:779bp	gi|255586403|ref|XP_002533848.1|	ATP binding protein, putative [Ricinus communis] gi|223526215|gb|EEF28539.1| ATP binding protein, putative [Ricinus communis]	70.8738	103	79	5e-32
FLXa1396.EPiF_H20_Size:646bp	gi|255586026|ref|XP_002533681.1|	ATP binding protein, putative [Ricinus communis] gi|223526416|gb|EEF28697.1| ATP binding protein, putative [Ricinus communis]	68.3721	215	215	1e-81
FLXa1348.ePiR.2_N14_Size:799bp	gi|255586012|ref|XP_002533675.1|	ATP binding protein, putative [Ricinus communis] gi|223526426|gb|EEF28705.1| ATP binding protein, putative [Ricinus communis]	70.5426	129	129	3e-84
FLXb1428.ePiR_K23_Size:765bp	gi|255585904|ref|XP_002533625.1|	ATP binding protein, putative [Ricinus communis] gi|223526483|gb|EEF28754.1| ATP binding protein, putative [Ricinus communis]	65.1685	178	149	2e-53
FLXb1462.EPiF_M07_Size:806bp	gi|255585904|ref|XP_002533625.1|	ATP binding protein, putative [Ricinus communis] gi|223526483|gb|EEF28754.1| ATP binding protein, putative [Ricinus communis]	50.5618	89	89	4e-16
FLXb1466.EPiF_D17_Size:781bp	gi|255585904|ref|XP_002533625.1|	ATP binding protein, putative [Ricinus communis] gi|223526483|gb|EEF28754.1| ATP binding protein, putative [Ricinus communis]	71.6763	173	169	7e-59
FLXb1466.ePiR_H02_Size:766bp	gi|255585904|ref|XP_002533625.1|	ATP binding protein, putative [Ricinus communis] gi|223526483|gb|EEF28754.1| ATP binding protein, putative [Ricinus communis]	72.619	168	164	2e-58
FLXb1476.EPiF_L05_Size:748bp	gi|255585904|ref|XP_002533625.1|	ATP binding protein, putative [Ricinus communis] gi|223526483|gb|EEF28754.1| ATP binding protein, putative [Ricinus communis]	71.6763	173	169	6e-59
FLXb1494.ePiR_A01_Size:593bp	gi|255585904|ref|XP_002533625.1|	ATP binding protein, putative [Ricinus communis] gi|223526483|gb|EEF28754.1| ATP binding protein, putative [Ricinus communis]	71.0983	173	169	8e-59
FLXb1496.EPiF_H17_Size:662bp	gi|255585904|ref|XP_002533625.1|	ATP binding protein, putative [Ricinus communis] gi|223526483|gb|EEF28754.1| ATP binding protein, putative [Ricinus communis]	47.191	89	89	6e-14
FLXb1510.EPiF_G05_Size:732bp	gi|255585904|ref|XP_002533625.1|	ATP binding protein, putative [Ricinus communis] gi|223526483|gb|EEF28754.1| ATP binding protein, putative [Ricinus communis]	49.4382	89	89	2e-15
FLXa1374.EPiF_H08_Size:786bp	gi|255585370|ref|XP_002533381.1|	ATP binding protein, putative [Ricinus communis] gi|223526774|gb|EEF28999.1| ATP binding protein, putative [Ricinus communis]	67.2727	55	55	3e-13
FLXa1314.ePiR_L04_Size:718bp	gi|255585357|ref|XP_002533375.1|	ATP binding protein, putative [Ricinus communis] gi|223526782|gb|EEF29006.1| ATP binding protein, putative [Ricinus communis]	46.9136	162	159	4e-30
FLXb1452.ePiR_K13_Size:691bp	gi|255585216|ref|XP_002533310.1|	ATP binding protein, putative [Ricinus communis] gi|223526854|gb|EEF29067.1| ATP binding protein, putative [Ricinus communis]	60.6481	216	213	2e-63
FLXa1362.ePiR.1_D01_Size:645bp	gi|255584936|ref|XP_002533182.1|	ATP binding protein, putative [Ricinus communis] gi|223527016|gb|EEF29205.1| ATP binding protein, putative [Ricinus communis]	50	232	218	2e-44
FLXa1384.ePiR_D09_Size:729bp	gi|255584936|ref|XP_002533182.1|	ATP binding protein, putative [Ricinus communis] gi|223527016|gb|EEF29205.1| ATP binding protein, putative [Ricinus communis]	74.5614	228	227	2e-92
FLXb1410.ePiR_H10_Size:750bp	gi|255584936|ref|XP_002533182.1|	ATP binding protein, putative [Ricinus communis] gi|223527016|gb|EEF29205.1| ATP binding protein, putative [Ricinus communis]	60.5769	104	104	3e-27
FLXb1492.ePiR_J10_Size:713bp	gi|255584936|ref|XP_002533182.1|	ATP binding protein, putative [Ricinus communis] gi|223527016|gb|EEF29205.1| ATP binding protein, putative [Ricinus communis]	78.5714	70	70	5e-25
FLXa1330.EPiF.1_I14_Size:692bp	gi|255584015|ref|XP_002532753.1|	ATP binding protein, putative [Ricinus communis] gi|223527504|gb|EEF29630.1| ATP binding protein, putative [Ricinus communis]	53.913	115	113	5e-27
FLXa1372.ePiR_P16_Size:614bp	gi|255584015|ref|XP_002532753.1|	ATP binding protein, putative [Ricinus communis] gi|223527504|gb|EEF29630.1| ATP binding protein, putative [Ricinus communis]	64.2857	112	112	1e-33
FLXa1376.ePiR_L02_Size:812bp	gi|255584015|ref|XP_002532753.1|	ATP binding protein, putative [Ricinus communis] gi|223527504|gb|EEF29630.1| ATP binding protein, putative [Ricinus communis]	53.913	115	113	7e-27
FLXb1484.EPiF_I13_Size:669bp	gi|255583233|ref|XP_002532381.1|	ATP binding protein, putative [Ricinus communis] gi|223527905|gb|EEF29993.1| ATP binding protein, putative [Ricinus communis]	41.6107	149	146	7e-19
FLXb1526.ePiR_M11_Size:775bp	gi|255583233|ref|XP_002532381.1|	ATP binding protein, putative [Ricinus communis] gi|223527905|gb|EEF29993.1| ATP binding protein, putative [Ricinus communis]	41.6107	149	146	9e-19
FLXa1310.EPiF.1_E07_Size:754bp	gi|255582963|ref|XP_002532251.1|	ATP binding protein, putative [Ricinus communis] gi|223528039|gb|EEF30117.1| ATP binding protein, putative [Ricinus communis]	41.3681	307	306	7e-45
FLXa1342.ePiR.1_H17_Size:800bp	gi|255582963|ref|XP_002532251.1|	ATP binding protein, putative [Ricinus communis] gi|223528039|gb|EEF30117.1| ATP binding protein, putative [Ricinus communis]	46.5116	86	84	3e-07
FLXa1342.EPiF.1_I03_Size:699bp	gi|255582963|ref|XP_002532251.1|	ATP binding protein, putative [Ricinus communis] gi|223528039|gb|EEF30117.1| ATP binding protein, putative [Ricinus communis]	44.8819	254	231	5e-41
FLXa1376.ePiR_G22_Size:771bp	gi|255582963|ref|XP_002532251.1|	ATP binding protein, putative [Ricinus communis] gi|223528039|gb|EEF30117.1| ATP binding protein, putative [Ricinus communis]	51.7413	201	200	1e-42
FLXa1370.EPiF_B07_Size:687bp	gi|255582138|ref|XP_002531863.1|	ATP binding protein, putative [Ricinus communis] gi|223528471|gb|EEF30500.1| ATP binding protein, putative [Ricinus communis]	71.4286	56	56	9e-32
FLXb1464.ePiR_O24_Size:628bp	gi|255582018|ref|XP_002531806.1|	ATP binding protein, putative [Ricinus communis] gi|223528540|gb|EEF30563.1| ATP binding protein, putative [Ricinus communis]	74.4444	90	85	4e-27
FLXa1320.EPiF.2_G04_Size:685bp	gi|255580373|ref|XP_002531014.1|	ATP binding protein, putative [Ricinus communis] gi|223529412|gb|EEF31374.1| ATP binding protein, putative [Ricinus communis]	48.4848	231	227	8e-42
FLXa1336.ePiR.1_P11_Size:662bp	gi|255580373|ref|XP_002531014.1|	ATP binding protein, putative [Ricinus communis] gi|223529412|gb|EEF31374.1| ATP binding protein, putative [Ricinus communis]	45.4545	220	219	4e-40
FLXa1406.ePiR.1_E24_Size:451bp	gi|255580373|ref|XP_002531014.1|	ATP binding protein, putative [Ricinus communis] gi|223529412|gb|EEF31374.1| ATP binding protein, putative [Ricinus communis]	45.5056	178	177	2e-33
FLXb1508.EPiF_H19_Size:727bp	gi|255580373|ref|XP_002531014.1|	ATP binding protein, putative [Ricinus communis] gi|223529412|gb|EEF31374.1| ATP binding protein, putative [Ricinus communis]	62.6667	225	216	5e-69
FLXb1408.ePiR_A17_Size:745bp	gi|255579871|ref|XP_002530772.1|	ATP binding protein, putative [Ricinus communis] gi|223529688|gb|EEF31632.1| ATP binding protein, putative [Ricinus communis]	87.619	105	105	4e-65
FLXb1466.ePiR_M23_Size:761bp	gi|255579871|ref|XP_002530772.1|	ATP binding protein, putative [Ricinus communis] gi|223529688|gb|EEF31632.1| ATP binding protein, putative [Ricinus communis]	68.9189	148	121	4e-64
FLXb1508.EPiF_D17_Size:735bp	gi|255579871|ref|XP_002530772.1|	ATP binding protein, putative [Ricinus communis] gi|223529688|gb|EEF31632.1| ATP binding protein, putative [Ricinus communis]	35.5422	166	131	5e-15
FLXb1424.EPiF_P08_Size:769bp	gi|255579803|ref|XP_002530739.1|	ATP binding protein, putative [Ricinus communis] gi|223529703|gb|EEF31645.1| ATP binding protein, putative [Ricinus communis]	62.6866	134	134	1e-45
FLXb1496.ePiR_B03_Size:765bp	gi|255579803|ref|XP_002530739.1|	ATP binding protein, putative [Ricinus communis] gi|223529703|gb|EEF31645.1| ATP binding protein, putative [Ricinus communis]	40.2299	87	87	1e-10
FLXa1342.EPiF.1_A07_Size:760bp	gi|255579694|ref|XP_002530686.1|	ATP binding protein, putative [Ricinus communis] gi|223529742|gb|EEF31681.1| ATP binding protein, putative [Ricinus communis]	65.0307	163	128	8e-44
FLXa1368.ePiR_C10_Size:837bp	gi|255578162|ref|XP_002529950.1|	ATP binding protein, putative [Ricinus communis] gi|223530548|gb|EEF32427.1| ATP binding protein, putative [Ricinus communis]	75	44	44	3e-12
FLXa1374.EPiF_L23_Size:703bp	gi|255578162|ref|XP_002529950.1|	ATP binding protein, putative [Ricinus communis] gi|223530548|gb|EEF32427.1| ATP binding protein, putative [Ricinus communis]	66.4286	140	109	1e-68
FLXa1310.ePiR.1_A01_Size:820bp	gi|255577463|ref|XP_002529610.1|	ATP binding protein, putative [Ricinus communis] gi|223530895|gb|EEF32755.1| ATP binding protein, putative [Ricinus communis]	89.1892	111	111	3e-50
FLXa1366.ePiR_L07_Size:779bp	gi|255577463|ref|XP_002529610.1|	ATP binding protein, putative [Ricinus communis] gi|223530895|gb|EEF32755.1| ATP binding protein, putative [Ricinus communis]	69.8795	249	243	2e-91
FLXb1426.EPiF_M10_Size:754bp	gi|255577373|ref|XP_002529566.1|	ATP binding protein, putative [Ricinus communis] gi|223530942|gb|EEF32800.1| ATP binding protein, putative [Ricinus communis]	72.619	84	83	9e-29
FLXb1426.EPiF_N09_Size:780bp	gi|255577373|ref|XP_002529566.1|	ATP binding protein, putative [Ricinus communis] gi|223530942|gb|EEF32800.1| ATP binding protein, putative [Ricinus communis]	71.4286	84	83	1e-27
FLXb1448.ePiR_B13_Size:803bp	gi|255577373|ref|XP_002529566.1|	ATP binding protein, putative [Ricinus communis] gi|223530942|gb|EEF32800.1| ATP binding protein, putative [Ricinus communis]	72.619	84	83	1e-28
FLXb1500.ePiR.1_M09_Size:706bp	gi|255577373|ref|XP_002529566.1|	ATP binding protein, putative [Ricinus communis] gi|223530942|gb|EEF32800.1| ATP binding protein, putative [Ricinus communis]	62.4473	237	231	3e-80
FLXb1516.ePiR_A07_Size:776bp	gi|255577373|ref|XP_002529566.1|	ATP binding protein, putative [Ricinus communis] gi|223530942|gb|EEF32800.1| ATP binding protein, putative [Ricinus communis]	63.2184	261	255	9e-91
FLXa1390.EPiF_J04_Size:652bp	gi|255577096|ref|XP_002529432.1|	ATP binding protein, putative [Ricinus communis] gi|223531109|gb|EEF32958.1| ATP binding protein, putative [Ricinus communis]	63.3333	60	60	6e-14
FLXa1372.EPiF_P04_Size:488bp	gi|255575986|ref|XP_002528889.1|	ATP binding protein, putative [Ricinus communis] gi|223531688|gb|EEF33513.1| ATP binding protein, putative [Ricinus communis]	78.0488	41	41	2e-15
FLXb1414.ePiR_C19_Size:734bp	gi|255575986|ref|XP_002528889.1|	ATP binding protein, putative [Ricinus communis] gi|223531688|gb|EEF33513.1| ATP binding protein, putative [Ricinus communis]	48.2927	205	204	1e-50
FLXb1412.ePiR_H10_Size:741bp	gi|255574867|ref|XP_002528340.1|	ATP binding protein, putative [Ricinus communis] gi|223532208|gb|EEF34012.1| ATP binding protein, putative [Ricinus communis]	70.4225	71	71	4e-43
FLXb1424.EPiF_B18_Size:766bp	gi|255574867|ref|XP_002528340.1|	ATP binding protein, putative [Ricinus communis] gi|223532208|gb|EEF34012.1| ATP binding protein, putative [Ricinus communis]	86.2745	51	51	6e-40
FLXb1516.EPiF_C20_Size:724bp	gi|255574867|ref|XP_002528340.1|	ATP binding protein, putative [Ricinus communis] gi|223532208|gb|EEF34012.1| ATP binding protein, putative [Ricinus communis]	70.4225	71	71	5e-41
FLXa1340.EPiF.1_H19_Size:801bp	gi|255573523|ref|XP_002527686.1|	ATP binding protein, putative [Ricinus communis] gi|223532917|gb|EEF34685.1| ATP binding protein, putative [Ricinus communis]	52.921	291	288	2e-67
FLXa1362.EPiF_K12_Size:598bp	gi|255573523|ref|XP_002527686.1|	ATP binding protein, putative [Ricinus communis] gi|223532917|gb|EEF34685.1| ATP binding protein, putative [Ricinus communis]	53.3937	221	218	1e-48
FLXa1404.EPiF_L19_Size:717bp	gi|255573523|ref|XP_002527686.1|	ATP binding protein, putative [Ricinus communis] gi|223532917|gb|EEF34685.1| ATP binding protein, putative [Ricinus communis]	57.2614	241	238	2e-63
FLXb1450.ePiR_I22_Size:652bp	gi|255573523|ref|XP_002527686.1|	ATP binding protein, putative [Ricinus communis] gi|223532917|gb|EEF34685.1| ATP binding protein, putative [Ricinus communis]	68.3544	79	78	4e-20
FLXb1466.EPiF_L16_Size:719bp	gi|255573523|ref|XP_002527686.1|	ATP binding protein, putative [Ricinus communis] gi|223532917|gb|EEF34685.1| ATP binding protein, putative [Ricinus communis]	63.8889	108	107	4e-30
FLXb1480.ePiR_H03_Size:734bp	gi|255573523|ref|XP_002527686.1|	ATP binding protein, putative [Ricinus communis] gi|223532917|gb|EEF34685.1| ATP binding protein, putative [Ricinus communis]	71.2	125	125	2e-43
FLXb1516.EPiF_E08_Size:819bp	gi|255573523|ref|XP_002527686.1|	ATP binding protein, putative [Ricinus communis] gi|223532917|gb|EEF34685.1| ATP binding protein, putative [Ricinus communis]	59.7122	139	138	3e-39
FLXa1336.EPiF.2_C20_Size:773bp	gi|255572945|ref|XP_002527403.1|	ATP binding protein, putative [Ricinus communis] gi|223533213|gb|EEF34969.1| ATP binding protein, putative [Ricinus communis]	58.8235	51	51	3e-07
FLXb1484.EPiF_B20_Size:622bp	gi|255572979|ref|XP_002527420.1|	ATP binding protein, putative [Ricinus communis] gi|223533230|gb|EEF34986.1| ATP binding protein, putative [Ricinus communis]	74.1071	112	88	5e-50
FLXb1528.ePiR_J14_Size:747bp	gi|255572979|ref|XP_002527420.1|	ATP binding protein, putative [Ricinus communis] gi|223533230|gb|EEF34986.1| ATP binding protein, putative [Ricinus communis]	73.5294	102	75	1e-73
FLXa1304.ePiR_N23_Size:677bp	gi|255571738|ref|XP_002526812.1|	ATP binding protein, putative [Ricinus communis] gi|223533816|gb|EEF35547.1| ATP binding protein, putative [Ricinus communis]	87.1795	156	153	3e-70
FLXb1434.EPiF_O05_Size:744bp	gi|255571408|ref|XP_002526652.1|	ATP binding protein, putative [Ricinus communis] gi|223534019|gb|EEF35740.1| ATP binding protein, putative [Ricinus communis]	93.1373	102	102	9e-74
FLXb1474.ePiR_K08_Size:709bp	gi|255571408|ref|XP_002526652.1|	ATP binding protein, putative [Ricinus communis] gi|223534019|gb|EEF35740.1| ATP binding protein, putative [Ricinus communis]	62.5	96	96	1e-21
FLXb1466.ePiR_I20_Size:754bp	gi|255570773|ref|XP_002526339.1|	ATP binding protein, putative [Ricinus communis] gi|223534298|gb|EEF36010.1| ATP binding protein, putative [Ricinus communis]	79.6813	251	249	1e-106
FLXb1472.EPiF_A17_Size:720bp	gi|255570773|ref|XP_002526339.1|	ATP binding protein, putative [Ricinus communis] gi|223534298|gb|EEF36010.1| ATP binding protein, putative [Ricinus communis]	88.2353	170	170	1e-107
FLXb1418.EPiF_P12_Size:754bp	gi|255570657|ref|XP_002526283.1|	ATP binding protein, putative [Ricinus communis] gi|223534364|gb|EEF36072.1| ATP binding protein, putative [Ricinus communis]	76.5027	183	179	6e-72
FLXb1456.ePiR_O19_Size:694bp	gi|255570657|ref|XP_002526283.1|	ATP binding protein, putative [Ricinus communis] gi|223534364|gb|EEF36072.1| ATP binding protein, putative [Ricinus communis]	75.9563	183	179	5e-71
FLXb1468.ePiR_G22_Size:800bp	gi|255570665|ref|XP_002526287.1|	ATP binding protein, putative [Ricinus communis] gi|223534368|gb|EEF36076.1| ATP binding protein, putative [Ricinus communis]	56.6964	224	210	1e-49
FLXb1456.ePiR_N05_Size:670bp	gi|255569038|ref|XP_002525488.1|	ATP binding protein, putative [Ricinus communis] gi|223535167|gb|EEF36846.1| ATP binding protein, putative [Ricinus communis]	40.2516	159	146	7e-23
FLXb1462.EPiF_D06_Size:739bp	gi|255569038|ref|XP_002525488.1|	ATP binding protein, putative [Ricinus communis] gi|223535167|gb|EEF36846.1| ATP binding protein, putative [Ricinus communis]	45.3988	163	161	5e-27
FLXb1476.ePiR_H15_Size:675bp	gi|255569038|ref|XP_002525488.1|	ATP binding protein, putative [Ricinus communis] gi|223535167|gb|EEF36846.1| ATP binding protein, putative [Ricinus communis]	45.3988	163	161	4e-27
FLXb1496.ePiR_M19_Size:683bp	gi|255569038|ref|XP_002525488.1|	ATP binding protein, putative [Ricinus communis] gi|223535167|gb|EEF36846.1| ATP binding protein, putative [Ricinus communis]	44.3038	158	156	9e-24
FLXb1510.EPiF_F14_Size:768bp	gi|255569038|ref|XP_002525488.1|	ATP binding protein, putative [Ricinus communis] gi|223535167|gb|EEF36846.1| ATP binding protein, putative [Ricinus communis]	40.2516	159	146	1e-22
FLXa1342.ePiR.1_M16_Size:797bp	gi|255568804|ref|XP_002525373.1|	ATP binding protein, putative [Ricinus communis] gi|223535336|gb|EEF37011.1| ATP binding protein, putative [Ricinus communis]	50.2793	179	135	1e-36
FLXb1422.ePiR_G15_Size:802bp	gi|255568412|ref|XP_002525180.1|	ATP binding protein, putative [Ricinus communis] gi|223535477|gb|EEF37146.1| ATP binding protein, putative [Ricinus communis]	54.5946	185	185	2e-61
FLXb1434.ePiR_I23_Size:738bp	gi|255568412|ref|XP_002525180.1|	ATP binding protein, putative [Ricinus communis] gi|223535477|gb|EEF37146.1| ATP binding protein, putative [Ricinus communis]	58.5366	164	163	1e-62
FLXb1498.EPiF.1_F23_Size:158bp	gi|255568412|ref|XP_002525180.1|	ATP binding protein, putative [Ricinus communis] gi|223535477|gb|EEF37146.1| ATP binding protein, putative [Ricinus communis]	69.2308	52	51	2e-11
FLXa1304.EPiF_I21_Size:828bp	gi|255567514|ref|XP_002524736.1|	ATP binding protein, putative [Ricinus communis] gi|223535920|gb|EEF37579.1| ATP binding protein, putative [Ricinus communis]	67.0886	237	237	1e-85
FLXa1338.ePiR.1_D19_Size:839bp	gi|255567514|ref|XP_002524736.1|	ATP binding protein, putative [Ricinus communis] gi|223535920|gb|EEF37579.1| ATP binding protein, putative [Ricinus communis]	41.7445	321	321	8e-64
FLXa1340.EPiF.1_G12_Size:770bp	gi|255567514|ref|XP_002524736.1|	ATP binding protein, putative [Ricinus communis] gi|223535920|gb|EEF37579.1| ATP binding protein, putative [Ricinus communis]	62.8319	113	113	6e-31
FLXa1392.EPiF_K21_Size:643bp	gi|255567514|ref|XP_002524736.1|	ATP binding protein, putative [Ricinus communis] gi|223535920|gb|EEF37579.1| ATP binding protein, putative [Ricinus communis]	52.5424	59	59	4e-09
FLXb1508.EPiF_J17_Size:750bp	gi|255567514|ref|XP_002524736.1|	ATP binding protein, putative [Ricinus communis] gi|223535920|gb|EEF37579.1| ATP binding protein, putative [Ricinus communis]	41.4062	256	252	8e-43
FLXa1370.ePiR_E20_Size:603bp	gi|255566076|ref|XP_002524026.1|	ATP binding protein, putative [Ricinus communis] gi|223536753|gb|EEF38394.1| ATP binding protein, putative [Ricinus communis]	69.4444	36	36	9e-08
FLXa1386.ePiR_A05_Size:715bp	gi|255566076|ref|XP_002524026.1|	ATP binding protein, putative [Ricinus communis] gi|223536753|gb|EEF38394.1| ATP binding protein, putative [Ricinus communis]	64.6341	82	81	3e-24
FLXb1436.ePiR_J07_Size:762bp	gi|255566076|ref|XP_002524026.1|	ATP binding protein, putative [Ricinus communis] gi|223536753|gb|EEF38394.1| ATP binding protein, putative [Ricinus communis]	51.9417	206	206	2e-54
FLXb1444.EPiF_M13_Size:760bp	gi|255566076|ref|XP_002524026.1|	ATP binding protein, putative [Ricinus communis] gi|223536753|gb|EEF38394.1| ATP binding protein, putative [Ricinus communis]	50.7463	201	201	3e-52
FLXb1464.EPiF_J01_Size:725bp	gi|255566076|ref|XP_002524026.1|	ATP binding protein, putative [Ricinus communis] gi|223536753|gb|EEF38394.1| ATP binding protein, putative [Ricinus communis]	62.2449	98	97	4e-30
FLXa1314.ePiR_P18_Size:716bp	gi|255564617|ref|XP_002523303.1|	ATP binding protein, putative [Ricinus communis] gi|223537391|gb|EEF39019.1| ATP binding protein, putative [Ricinus communis]	70.5263	95	95	2e-33
FLXa1332.ePiR.1_F04_Size:812bp	gi|255564617|ref|XP_002523303.1|	ATP binding protein, putative [Ricinus communis] gi|223537391|gb|EEF39019.1| ATP binding protein, putative [Ricinus communis]	74.6032	252	250	1e-101
FLXa1342.EPiF.1_H22_Size:713bp	gi|255564617|ref|XP_002523303.1|	ATP binding protein, putative [Ricinus communis] gi|223537391|gb|EEF39019.1| ATP binding protein, putative [Ricinus communis]	75.9494	237	235	2e-96
FLXb1448.EPiF_I12_Size:765bp	gi|255564329|ref|XP_002523161.1|	ATP binding protein, putative [Ricinus communis] gi|223537568|gb|EEF39192.1| ATP binding protein, putative [Ricinus communis]	65.3226	248	248	1e-91
FLXb1498.ePiR.1_H18_Size:764bp	gi|255564329|ref|XP_002523161.1|	ATP binding protein, putative [Ricinus communis] gi|223537568|gb|EEF39192.1| ATP binding protein, putative [Ricinus communis]	58.9147	258	254	5e-74
FLXb1498.EPiF.1_L13_Size:780bp	gi|255564329|ref|XP_002523161.1|	ATP binding protein, putative [Ricinus communis] gi|223537568|gb|EEF39192.1| ATP binding protein, putative [Ricinus communis]	69.163	227	227	9e-88
FLXb1438.EPiF_J22_Size:765bp	gi|255564343|ref|XP_002523168.1|	ATP binding protein, putative [Ricinus communis] gi|223537575|gb|EEF39199.1| ATP binding protein, putative [Ricinus communis]	40.099	202	201	3e-31
FLXb1520.ePiR_P12_Size:787bp	gi|255564114|ref|XP_002523054.1|	ATP binding protein, putative [Ricinus communis] gi|223537616|gb|EEF39239.1| ATP binding protein, putative [Ricinus communis]	53.0612	49	49	3e-06
FLXa1406.ePiR.1_A04_Size:820bp	gi|255562542|ref|XP_002522277.1|	ATP binding protein, putative [Ricinus communis] gi|223538530|gb|EEF40135.1| ATP binding protein, putative [Ricinus communis]	75	64	64	1e-51
FLXa1330.EPiF.1_G11_Size:717bp	gi|255561647|ref|XP_002521833.1|	ATP binding protein, putative [Ricinus communis] gi|223538871|gb|EEF40469.1| ATP binding protein, putative [Ricinus communis]	42.1941	237	182	2e-38
FLXa1344.ePiR.1_N14_Size:555bp	gi|255561647|ref|XP_002521833.1|	ATP binding protein, putative [Ricinus communis] gi|223538871|gb|EEF40469.1| ATP binding protein, putative [Ricinus communis]	66.1111	180	180	1e-65
FLXa1346.EPiF.1_C08_Size:692bp	gi|255561647|ref|XP_002521833.1|	ATP binding protein, putative [Ricinus communis] gi|223538871|gb|EEF40469.1| ATP binding protein, putative [Ricinus communis]	40.8696	230	175	1e-35
FLXa1356.ePiR_P22_Size:459bp	gi|255561647|ref|XP_002521833.1|	ATP binding protein, putative [Ricinus communis] gi|223538871|gb|EEF40469.1| ATP binding protein, putative [Ricinus communis]	95.3488	43	43	4e-21
FLXb1506.ePiR_G16_Size:792bp	gi|255560946|ref|XP_002521486.1|	ATP binding protein, putative [Ricinus communis] gi|223539385|gb|EEF40976.1| ATP binding protein, putative [Ricinus communis]	82.5397	63	63	3e-24
FLXa1390.EPiF_E22_Size:353bp	gi|255560697|ref|XP_002521362.1|	ATP binding protein, putative [Ricinus communis] gi|223539440|gb|EEF41030.1| ATP binding protein, putative [Ricinus communis]	52.9412	119	119	8e-25
FLXb1452.EPiF_A07_Size:868bp	gi|255560697|ref|XP_002521362.1|	ATP binding protein, putative [Ricinus communis] gi|223539440|gb|EEF41030.1| ATP binding protein, putative [Ricinus communis]	42.7083	192	185	3e-33
FLXb1476.EPiF_M11_Size:712bp	gi|255560697|ref|XP_002521362.1|	ATP binding protein, putative [Ricinus communis] gi|223539440|gb|EEF41030.1| ATP binding protein, putative [Ricinus communis]	56.1111	180	173	3e-44
FLXb1504.ePiR.1_A23_Size:683bp	gi|255560697|ref|XP_002521362.1|	ATP binding protein, putative [Ricinus communis] gi|223539440|gb|EEF41030.1| ATP binding protein, putative [Ricinus communis]	50.6944	144	144	1e-29
FLXa1322.EPiF_P05_Size:665bp	gi|255559925|ref|XP_002520981.1|	ATP binding protein, putative [Ricinus communis] gi|223539818|gb|EEF41398.1| ATP binding protein, putative [Ricinus communis]	80	65	65	1e-23
FLXa1340.ePiR.1_F21_Size:756bp	gi|255559925|ref|XP_002520981.1|	ATP binding protein, putative [Ricinus communis] gi|223539818|gb|EEF41398.1| ATP binding protein, putative [Ricinus communis]	87.6923	65	65	3e-26
FLXa1360.ePiR_F09_Size:680bp	gi|255559925|ref|XP_002520981.1|	ATP binding protein, putative [Ricinus communis] gi|223539818|gb|EEF41398.1| ATP binding protein, putative [Ricinus communis]	87.6923	65	65	3e-26
FLXa1344.EPiF.1_B11_Size:692bp	gi|255559719|ref|XP_002520879.1|	ATP binding protein, putative [Ricinus communis] gi|223540010|gb|EEF41588.1| ATP binding protein, putative [Ricinus communis]	59.5745	141	140	2e-39
FLXa1350.EPiF_F01_Size:728bp	gi|255559719|ref|XP_002520879.1|	ATP binding protein, putative [Ricinus communis] gi|223540010|gb|EEF41588.1| ATP binding protein, putative [Ricinus communis]	57.438	242	242	8e-72
FLXa1306.ePiR.2_M19_Size:803bp	gi|255558498|ref|XP_002520274.1|	ATP binding protein, putative [Ricinus communis] gi|223540493|gb|EEF42060.1| ATP binding protein, putative [Ricinus communis]	42.7861	201	199	7e-25
FLXb1426.ePiR_E23_Size:656bp	gi|255558498|ref|XP_002520274.1|	ATP binding protein, putative [Ricinus communis] gi|223540493|gb|EEF42060.1| ATP binding protein, putative [Ricinus communis]	53.0435	115	76	9e-44
FLXb1470.ePiR_E04_Size:641bp	gi|255558498|ref|XP_002520274.1|	ATP binding protein, putative [Ricinus communis] gi|223540493|gb|EEF42060.1| ATP binding protein, putative [Ricinus communis]	60	85	83	2e-14
FLXb1416.EPiF_F02_Size:726bp	gi|255558544|ref|XP_002520297.1|	ATP binding protein, putative [Ricinus communis] gi|223540516|gb|EEF42083.1| ATP binding protein, putative [Ricinus communis]	72.8395	81	81	3e-46
FLXa1348.EPiF.1_N04_Size:716bp	gi|255558560|ref|XP_002520305.1|	ATP binding protein, putative [Ricinus communis] gi|223540524|gb|EEF42091.1| ATP binding protein, putative [Ricinus communis]	64.6552	116	88	8e-48
FLXa1376.ePiR_I14_Size:823bp	gi|255558560|ref|XP_002520305.1|	ATP binding protein, putative [Ricinus communis] gi|223540524|gb|EEF42091.1| ATP binding protein, putative [Ricinus communis]	64.6552	116	88	6e-56
FLXb1494.EPiF_N22_Size:744bp	gi|255558358|ref|XP_002520206.1|	ATP binding protein, putative [Ricinus communis] gi|223540698|gb|EEF42261.1| ATP binding protein, putative [Ricinus communis]	62.6984	126	98	4e-41
FLXb1418.EPiF_F11_Size:759bp	gi|255557967|ref|XP_002520012.1|	ATP binding protein, putative [Ricinus communis] gi|223540776|gb|EEF42336.1| ATP binding protein, putative [Ricinus communis]	54.7945	73	48	4e-12
FLXb1446.ePiR_F13_Size:636bp	gi|255557967|ref|XP_002520012.1|	ATP binding protein, putative [Ricinus communis] gi|223540776|gb|EEF42336.1| ATP binding protein, putative [Ricinus communis]	75.5102	49	49	2e-15
FLXb1500.EPiF.1_F04_Size:722bp	gi|255557967|ref|XP_002520012.1|	ATP binding protein, putative [Ricinus communis] gi|223540776|gb|EEF42336.1| ATP binding protein, putative [Ricinus communis]	75.5102	49	49	3e-15
FLXa1322.EPiF_P09_Size:589bp	gi|255558081|ref|XP_002520069.1|	ATP binding protein, putative [Ricinus communis] gi|223540833|gb|EEF42393.1| ATP binding protein, putative [Ricinus communis]	47.4419	215	207	2e-40
FLXa1376.ePiR_D06_Size:742bp	gi|255558081|ref|XP_002520069.1|	ATP binding protein, putative [Ricinus communis] gi|223540833|gb|EEF42393.1| ATP binding protein, putative [Ricinus communis]	66.5158	221	221	1e-78
FLXa1338.ePiR.1_G11_Size:688bp	gi|255556384|ref|XP_002519226.1|	ATP binding protein, putative [Ricinus communis] gi|223541541|gb|EEF43090.1| ATP binding protein, putative [Ricinus communis]	50.885	226	198	5e-59
FLXb1466.ePiR_H07_Size:664bp	gi|255556384|ref|XP_002519226.1|	ATP binding protein, putative [Ricinus communis] gi|223541541|gb|EEF43090.1| ATP binding protein, putative [Ricinus communis]	59.375	128	125	2e-36
FLXb1494.ePiR_E20_Size:435bp	gi|255556384|ref|XP_002519226.1|	ATP binding protein, putative [Ricinus communis] gi|223541541|gb|EEF43090.1| ATP binding protein, putative [Ricinus communis]	59.375	128	125	3e-36
FLXa1406.EPiF.2_B01_Size:713bp	gi|255556530|ref|XP_002519299.1|	ATP binding protein, putative [Ricinus communis] gi|223541614|gb|EEF43163.1| ATP binding protein, putative [Ricinus communis]	87.1795	39	39	1e-37
FLXb1422.EPiF_M21_Size:759bp	gi|255555861|ref|XP_002518966.1|	ATP binding protein, putative [Ricinus communis] gi|223541953|gb|EEF43499.1| ATP binding protein, putative [Ricinus communis]	68.4825	257	218	7e-96
FLXb1500.EPiF.1_D24_Size:748bp	gi|255555861|ref|XP_002518966.1|	ATP binding protein, putative [Ricinus communis] gi|223541953|gb|EEF43499.1| ATP binding protein, putative [Ricinus communis]	75.1381	181	178	4e-78
FLXa1396.ePiR_F02_Size:760bp	gi|255555047|ref|XP_002518561.1|	ATP binding protein, putative [Ricinus communis] gi|223542406|gb|EEF43948.1| ATP binding protein, putative [Ricinus communis]	52.8571	140	139	9e-37
FLXa1352.ePiR_A24_Size:658bp	gi|255555049|ref|XP_002518562.1|	ATP binding protein, putative [Ricinus communis] gi|223542407|gb|EEF43949.1| ATP binding protein, putative [Ricinus communis]	35.8025	162	149	1e-15
FLXb1480.EPiF_M14_Size:795bp	gi|255555049|ref|XP_002518562.1|	ATP binding protein, putative [Ricinus communis] gi|223542407|gb|EEF43949.1| ATP binding protein, putative [Ricinus communis]	57.5342	73	72	1e-16
FLXb1464.EPiF_O24_Size:610bp	gi|255554563|ref|XP_002518320.1|	ATP binding protein, putative [Ricinus communis] gi|223542540|gb|EEF44080.1| ATP binding protein, putative [Ricinus communis]	54.7264	201	193	3e-43
FLXa1368.EPiF_P07_Size:590bp	gi|255554402|ref|XP_002518240.1|	ATP binding protein, putative [Ricinus communis] gi|223542587|gb|EEF44126.1| ATP binding protein, putative [Ricinus communis]	74.8571	175	175	1e-75
FLXa1402.ePiR_I11_Size:700bp	gi|255554402|ref|XP_002518240.1|	ATP binding protein, putative [Ricinus communis] gi|223542587|gb|EEF44126.1| ATP binding protein, putative [Ricinus communis]	65.3333	75	70	9e-17
FLXa1382.ePiR_I06_Size:742bp	gi|255553731|ref|XP_002517906.1|	ATP binding protein, putative [Ricinus communis] gi|223542888|gb|EEF44424.1| ATP binding protein, putative [Ricinus communis]	42.8571	217	215	2e-35
FLXa1392.ePiR_C15_Size:869bp	gi|255553731|ref|XP_002517906.1|	ATP binding protein, putative [Ricinus communis] gi|223542888|gb|EEF44424.1| ATP binding protein, putative [Ricinus communis]	68	50	50	1e-10
FLXa1402.ePiR_B22_Size:721bp	gi|255553731|ref|XP_002517906.1|	ATP binding protein, putative [Ricinus communis] gi|223542888|gb|EEF44424.1| ATP binding protein, putative [Ricinus communis]	40.6417	187	186	6e-26
FLXb1416.ePiR_F05_Size:708bp	gi|255553731|ref|XP_002517906.1|	ATP binding protein, putative [Ricinus communis] gi|223542888|gb|EEF44424.1| ATP binding protein, putative [Ricinus communis]	83.6066	122	122	1e-52
FLXb1454.EPiF_C24_Size:701bp	gi|255553731|ref|XP_002517906.1|	ATP binding protein, putative [Ricinus communis] gi|223542888|gb|EEF44424.1| ATP binding protein, putative [Ricinus communis]	40.6417	187	186	6e-26
FLXb1520.EPiF_K12_Size:719bp	gi|255553731|ref|XP_002517906.1|	ATP binding protein, putative [Ricinus communis] gi|223542888|gb|EEF44424.1| ATP binding protein, putative [Ricinus communis]	83.6066	122	122	1e-52
FLXa1370.ePiR_K16_Size:712bp	gi|255553221|ref|XP_002517653.1|	ATP binding protein, putative [Ricinus communis] gi|223543285|gb|EEF44817.1| ATP binding protein, putative [Ricinus communis]	98.1818	55	55	6e-23
FLXb1498.ePiR.1_C21_Size:667bp	gi|255553221|ref|XP_002517653.1|	ATP binding protein, putative [Ricinus communis] gi|223543285|gb|EEF44817.1| ATP binding protein, putative [Ricinus communis]	67.7419	124	124	1e-40
FLXb1502.EPiF.1_L15_Size:754bp	gi|255553221|ref|XP_002517653.1|	ATP binding protein, putative [Ricinus communis] gi|223543285|gb|EEF44817.1| ATP binding protein, putative [Ricinus communis]	67.7419	124	124	1e-40
FLXb1518.EPiF_A12_Size:790bp	gi|255553221|ref|XP_002517653.1|	ATP binding protein, putative [Ricinus communis] gi|223543285|gb|EEF44817.1| ATP binding protein, putative [Ricinus communis]	87.8049	82	82	5e-33
FLXb1524.EPiF_J14_Size:789bp	gi|255553221|ref|XP_002517653.1|	ATP binding protein, putative [Ricinus communis] gi|223543285|gb|EEF44817.1| ATP binding protein, putative [Ricinus communis]	87.8049	82	82	5e-33
FLXa1342.EPiF.1_N16_Size:718bp	gi|255552796|ref|XP_002517441.1|	ATP binding protein, putative [Ricinus communis] gi|223543452|gb|EEF44983.1| ATP binding protein, putative [Ricinus communis]	51.7857	56	56	9e-09
FLXb1416.ePiR_O06_Size:306bp	gi|255552796|ref|XP_002517441.1|	ATP binding protein, putative [Ricinus communis] gi|223543452|gb|EEF44983.1| ATP binding protein, putative [Ricinus communis]	64.3678	87	86	8e-25
FLXa1386.EPiF_L21_Size:758bp	gi|255552033|ref|XP_002517061.1|	ATP binding protein, putative [Ricinus communis] gi|223543696|gb|EEF45224.1| ATP binding protein, putative [Ricinus communis]	69.6629	89	89	5e-26
FLXa1384.EPiF_P23_Size:739bp	gi|255552211|ref|XP_002517150.1|	ATP binding protein, putative [Ricinus communis] gi|223543785|gb|EEF45313.1| ATP binding protein, putative [Ricinus communis]	67.6301	173	172	2e-61
FLXa1374.ePiR_D24_Size:798bp	gi|255551447|ref|XP_002516769.1|	ATP binding protein, putative [Ricinus communis] gi|223543857|gb|EEF45383.1| ATP binding protein, putative [Ricinus communis]	46.1538	117	117	1e-15
FLXb1410.ePiR_N17_Size:812bp	gi|255551625|ref|XP_002516858.1|	ATP binding protein, putative [Ricinus communis] gi|223543946|gb|EEF45472.1| ATP binding protein, putative [Ricinus communis]	55.8685	213	211	5e-70
FLXb1414.EPiF_C20_Size:777bp	gi|255551625|ref|XP_002516858.1|	ATP binding protein, putative [Ricinus communis] gi|223543946|gb|EEF45472.1| ATP binding protein, putative [Ricinus communis]	51.341	261	259	2e-64
FLXb1454.EPiF_B23_Size:670bp	gi|255550522|ref|XP_002516311.1|	ATP binding protein, putative [Ricinus communis] gi|223544541|gb|EEF46058.1| ATP binding protein, putative [Ricinus communis]	75	60	60	1e-18
FLXa1386.EPiF_D10_Size:743bp	gi|255550546|ref|XP_002516323.1|	ATP binding protein, putative [Ricinus communis] gi|223544553|gb|EEF46070.1| ATP binding protein, putative [Ricinus communis]	92.3077	39	39	2e-36
FLXa1392.EPiF_P24_Size:630bp	gi|255550546|ref|XP_002516323.1|	ATP binding protein, putative [Ricinus communis] gi|223544553|gb|EEF46070.1| ATP binding protein, putative [Ricinus communis]	92.3077	39	39	2e-36
FLXa1316.ePiR.1_K05_Size:780bp	gi|255549327|ref|XP_002515717.1|	ATP binding protein, putative [Ricinus communis] gi|223545154|gb|EEF46664.1| ATP binding protein, putative [Ricinus communis]	40.1198	167	166	2e-27
FLXa1334.EPiF.1_M04_Size:752bp	gi|255549327|ref|XP_002515717.1|	ATP binding protein, putative [Ricinus communis] gi|223545154|gb|EEF46664.1| ATP binding protein, putative [Ricinus communis]	46.6667	105	103	6e-17
FLXb1414.ePiR_I22_Size:710bp	gi|255548077|ref|XP_002515095.1|	ATP binding protein, putative [Ricinus communis] gi|223545575|gb|EEF47079.1| ATP binding protein, putative [Ricinus communis]	71.9101	89	82	1e-25
FLXb1466.ePiR_F20_Size:684bp	gi|255548077|ref|XP_002515095.1|	ATP binding protein, putative [Ricinus communis] gi|223545575|gb|EEF47079.1| ATP binding protein, putative [Ricinus communis]	68.4211	133	125	1e-40
FLXb1484.ePiR_G22_Size:715bp	gi|255548077|ref|XP_002515095.1|	ATP binding protein, putative [Ricinus communis] gi|223545575|gb|EEF47079.1| ATP binding protein, putative [Ricinus communis]	57.7273	220	212	1e-66
FLXb1520.EPiF_D12_Size:781bp	gi|255548077|ref|XP_002515095.1|	ATP binding protein, putative [Ricinus communis] gi|223545575|gb|EEF47079.1| ATP binding protein, putative [Ricinus communis]	57.7273	220	212	1e-66
FLXa1324.ePiR_C08_Size:759bp	gi|255547932|ref|XP_002515023.1|	ATP binding protein, putative [Ricinus communis] gi|223546074|gb|EEF47577.1| ATP binding protein, putative [Ricinus communis]	41.1321	265	265	1e-48
FLXa1328.EPiF.1_P12_Size:684bp	gi|255547932|ref|XP_002515023.1|	ATP binding protein, putative [Ricinus communis] gi|223546074|gb|EEF47577.1| ATP binding protein, putative [Ricinus communis]	57.513	193	193	1e-50
FLXb1412.ePiR_G10_Size:806bp	gi|255547932|ref|XP_002515023.1|	ATP binding protein, putative [Ricinus communis] gi|223546074|gb|EEF47577.1| ATP binding protein, putative [Ricinus communis]	43.7037	270	266	6e-48
FLXb1422.EPiF_P18_Size:653bp	gi|255547932|ref|XP_002515023.1|	ATP binding protein, putative [Ricinus communis] gi|223546074|gb|EEF47577.1| ATP binding protein, putative [Ricinus communis]	60.6557	122	122	6e-32
FLXb1458.ePiR_F09_Size:813bp	gi|255547932|ref|XP_002515023.1|	ATP binding protein, putative [Ricinus communis] gi|223546074|gb|EEF47577.1| ATP binding protein, putative [Ricinus communis]	54.8571	175	175	9e-44
FLXb1472.ePiR_J05_Size:764bp	gi|255547932|ref|XP_002515023.1|	ATP binding protein, putative [Ricinus communis] gi|223546074|gb|EEF47577.1| ATP binding protein, putative [Ricinus communis]	54.4304	158	158	8e-38
FLXa1380.EPiF_D02_Size:711bp	gi|255547283|ref|XP_002514699.1|	ATP binding protein, putative [Ricinus communis] gi|223546303|gb|EEF47805.1| ATP binding protein, putative [Ricinus communis]	67.3077	104	104	7e-33
FLXb1426.EPiF_K05_Size:689bp	gi|255547283|ref|XP_002514699.1|	ATP binding protein, putative [Ricinus communis] gi|223546303|gb|EEF47805.1| ATP binding protein, putative [Ricinus communis]	51.4563	103	99	1e-19
FLXa1334.ePiR.1_G03_Size:782bp	gi|255547313|ref|XP_002514714.1|	ATP binding protein, putative [Ricinus communis] gi|223546318|gb|EEF47820.1| ATP binding protein, putative [Ricinus communis]	46.5035	286	251	5e-47
FLXb1496.ePiR_G17_Size:674bp	gi|255547313|ref|XP_002514714.1|	ATP binding protein, putative [Ricinus communis] gi|223546318|gb|EEF47820.1| ATP binding protein, putative [Ricinus communis]	58.8889	180	147	2e-48
FLXa1406.ePiR.1_L17_Size:753bp	gi|255546177|ref|XP_002514148.1|	ATP binding protein, putative [Ricinus communis] gi|223546604|gb|EEF48102.1| ATP binding protein, putative [Ricinus communis]	42.1569	102	100	7e-19
FLXa1372.ePiR_E13_Size:708bp	gi|255545606|ref|XP_002513863.1|	ATP binding protein, putative [Ricinus communis] gi|223546949|gb|EEF48446.1| ATP binding protein, putative [Ricinus communis]	80	75	74	2e-24
FLXa1322.EPiF_B08_Size:628bp	gi|255544980|ref|XP_002513551.1|	ATP binding protein, putative [Ricinus communis] gi|223547459|gb|EEF48954.1| ATP binding protein, putative [Ricinus communis]	65.942	138	138	4e-50
FLXa1376.EPiF_H24_Size:740bp	gi|255544980|ref|XP_002513551.1|	ATP binding protein, putative [Ricinus communis] gi|223547459|gb|EEF48954.1| ATP binding protein, putative [Ricinus communis]	61.9718	142	142	1e-58
FLXa1366.ePiR_P09_Size:818bp	gi|255545080|ref|XP_002513601.1|	ATP binding protein, putative [Ricinus communis] gi|223547509|gb|EEF49004.1| ATP binding protein, putative [Ricinus communis]	65.7303	178	176	7e-60
FLXb1474.ePiR_H09_Size:735bp	gi|255545080|ref|XP_002513601.1|	ATP binding protein, putative [Ricinus communis] gi|223547509|gb|EEF49004.1| ATP binding protein, putative [Ricinus communis]	81.2834	187	184	4e-81
FLXb1518.EPiF_K24_Size:710bp	gi|255545116|ref|XP_002513619.1|	ATP binding protein, putative [Ricinus communis] gi|223547527|gb|EEF49022.1| ATP binding protein, putative [Ricinus communis]	72.807	228	225	1e-93
FLXa1364.EPiF_E19_Size:668bp	gi|255545234|ref|XP_002513678.1|	ATP binding protein, putative [Ricinus communis] gi|223547586|gb|EEF49081.1| ATP binding protein, putative [Ricinus communis]	52.6316	57	57	3e-08
FLXa1404.ePiR_J02_Size:757bp	gi|255545234|ref|XP_002513678.1|	ATP binding protein, putative [Ricinus communis] gi|223547586|gb|EEF49081.1| ATP binding protein, putative [Ricinus communis]	84.6154	39	39	2e-33
FLXb1454.ePiR_J02_Size:755bp	gi|255545234|ref|XP_002513678.1|	ATP binding protein, putative [Ricinus communis] gi|223547586|gb|EEF49081.1| ATP binding protein, putative [Ricinus communis]	51.3043	115	71	8e-35
FLXa1380.ePiR_M09_Size:726bp	gi|255543869|ref|XP_002512997.1|	ATP binding protein, putative [Ricinus communis] gi|223548008|gb|EEF49500.1| ATP binding protein, putative [Ricinus communis]	77.8846	104	104	7e-39
FLXb1456.ePiR_C07_Size:703bp	gi|255543869|ref|XP_002512997.1|	ATP binding protein, putative [Ricinus communis] gi|223548008|gb|EEF49500.1| ATP binding protein, putative [Ricinus communis]	44.5783	166	141	1e-30
FLXb1508.EPiF_O07_Size:750bp	gi|255543869|ref|XP_002512997.1|	ATP binding protein, putative [Ricinus communis] gi|223548008|gb|EEF49500.1| ATP binding protein, putative [Ricinus communis]	88.2353	85	85	9e-48
FLXb1470.EPiF_F23_Size:639bp	gi|255542330|ref|XP_002512228.1|	ATP binding protein, putative [Ricinus communis] gi|223548189|gb|EEF49680.1| ATP binding protein, putative [Ricinus communis]	46.2687	201	189	4e-31
FLXa1354.ePiR_F03_Size:790bp	gi|255541670|ref|XP_002511899.1|	ATP binding protein, putative [Ricinus communis] gi|223549079|gb|EEF50568.1| ATP binding protein, putative [Ricinus communis]	60.3846	260	259	9e-86
FLXa1320.ePiR.1_E22_Size:751bp	gi|255542060|ref|XP_002512094.1|	ATP binding protein, putative [Ricinus communis] gi|223549274|gb|EEF50763.1| ATP binding protein, putative [Ricinus communis]	73.0994	171	171	2e-74
FLXb1496.ePiR_J09_Size:652bp	gi|255542072|ref|XP_002512100.1|	ATP binding protein, putative [Ricinus communis] gi|223549280|gb|EEF50769.1| ATP binding protein, putative [Ricinus communis]	37.7953	127	126	3e-12
FLXb1478.ePiR_P14_Size:753bp	gi|255536711|ref|XP_002509422.1|	ATP binding protein, putative [Ricinus communis] gi|223549321|gb|EEF50809.1| ATP binding protein, putative [Ricinus communis]	72.3404	47	46	5e-08
FLXa1398.EPiF_N10_Size:707bp	gi|255536917|ref|XP_002509525.1|	ATP binding protein, putative [Ricinus communis] gi|223549424|gb|EEF50912.1| ATP binding protein, putative [Ricinus communis]	79.0698	43	43	3e-38
FLXb1420.EPiF_P20_Size:687bp	gi|255537413|ref|XP_002509773.1|	ATP binding protein, putative [Ricinus communis] gi|223549672|gb|EEF51160.1| ATP binding protein, putative [Ricinus communis]	56.7416	178	175	1e-46
FLXa1344.ePiR.1_B15_Size:734bp	gi|255537505|ref|XP_002509819.1|	ATP binding protein, putative [Ricinus communis] gi|223549718|gb|EEF51206.1| ATP binding protein, putative [Ricinus communis]	45.8824	170	161	4e-29
FLXa1346.ePiR.1_I12_Size:717bp	gi|255537505|ref|XP_002509819.1|	ATP binding protein, putative [Ricinus communis] gi|223549718|gb|EEF51206.1| ATP binding protein, putative [Ricinus communis]	62.5	72	72	1e-17
FLXb1442.ePiR_I16_Size:497bp	gi|255537631|ref|XP_002509882.1|	ATP binding protein, putative [Ricinus communis] gi|223549781|gb|EEF51269.1| ATP binding protein, putative [Ricinus communis]	46.5753	73	60	2e-06
FLXa1354.EPiF_E12_Size:653bp	gi|255537699|ref|XP_002509916.1|	ATP binding protein, putative [Ricinus communis] gi|223549815|gb|EEF51303.1| ATP binding protein, putative [Ricinus communis]	62.0253	158	158	2e-50
FLXa1388.EPiF_F17_Size:608bp	gi|255537699|ref|XP_002509916.1|	ATP binding protein, putative [Ricinus communis] gi|223549815|gb|EEF51303.1| ATP binding protein, putative [Ricinus communis]	70.7447	188	188	4e-72
FLXa1358.EPiF_K22_Size:756bp	gi|255539459|ref|XP_002510794.1|	ATP binding protein, putative [Ricinus communis] gi|223549909|gb|EEF51396.1| ATP binding protein, putative [Ricinus communis]	49.004	251	251	9e-61
FLXa1328.EPiF.1_L04_Size:725bp	gi|255540535|ref|XP_002511332.1|	ATP binding protein, putative [Ricinus communis] gi|223550447|gb|EEF51934.1| ATP binding protein, putative [Ricinus communis]	50	172	142	2e-35
FLXb1504.EPiF_J23_Size:628bp	gi|255540535|ref|XP_002511332.1|	ATP binding protein, putative [Ricinus communis] gi|223550447|gb|EEF51934.1| ATP binding protein, putative [Ricinus communis]	58.1699	153	151	3e-46
FLXb1428.ePiR_B22_Size:684bp	gi|255540859|ref|XP_002511494.1|	ATP binding protein, putative [Ricinus communis] gi|223550609|gb|EEF52096.1| ATP binding protein, putative [Ricinus communis]	71.3656	227	213	1e-85
FLXb1428.ePiR_I13_Size:725bp	gi|255540859|ref|XP_002511494.1|	ATP binding protein, putative [Ricinus communis] gi|223550609|gb|EEF52096.1| ATP binding protein, putative [Ricinus communis]	63.981	211	205	5e-69
FLXb1504.ePiR.1_G09_Size:523bp	gi|255540859|ref|XP_002511494.1|	ATP binding protein, putative [Ricinus communis] gi|223550609|gb|EEF52096.1| ATP binding protein, putative [Ricinus communis]	67.2727	165	162	2e-56
FLXa1344.ePiR.1_K22_Size:687bp	gi|255541011|ref|XP_002511570.1|	ATP binding protein, putative [Ricinus communis] gi|223550685|gb|EEF52172.1| ATP binding protein, putative [Ricinus communis]	68.4211	95	95	1e-30
FLXa1386.EPiF_J01_Size:675bp	gi|255541011|ref|XP_002511570.1|	ATP binding protein, putative [Ricinus communis] gi|223550685|gb|EEF52172.1| ATP binding protein, putative [Ricinus communis]	85.5263	76	76	1e-30
FLXa1392.ePiR_J19_Size:639bp	gi|255537984|ref|XP_002510057.1|	ATP binding protein, putative [Ricinus communis] gi|223550758|gb|EEF52244.1| ATP binding protein, putative [Ricinus communis]	51.8868	106	105	3e-19
FLXa1360.ePiR_B01_Size:663bp	gi|255538722|ref|XP_002510426.1|	ATP binding protein, putative [Ricinus communis] gi|223551127|gb|EEF52613.1| ATP binding protein, putative [Ricinus communis]	61.1872	219	215	2e-71
FLXb1428.ePiR_D14_Size:705bp	gi|255538722|ref|XP_002510426.1|	ATP binding protein, putative [Ricinus communis] gi|223551127|gb|EEF52613.1| ATP binding protein, putative [Ricinus communis]	57.4468	188	184	3e-53
FLXb1438.ePiR_K22_Size:693bp	gi|255538722|ref|XP_002510426.1|	ATP binding protein, putative [Ricinus communis] gi|223551127|gb|EEF52613.1| ATP binding protein, putative [Ricinus communis]	73.0061	163	161	1e-74
FLXb1448.ePiR_F05_Size:660bp	gi|255538722|ref|XP_002510426.1|	ATP binding protein, putative [Ricinus communis] gi|223551127|gb|EEF52613.1| ATP binding protein, putative [Ricinus communis]	55.2326	172	168	1e-44
FLXb1464.EPiF_C17_Size:789bp	gi|255538722|ref|XP_002510426.1|	ATP binding protein, putative [Ricinus communis] gi|223551127|gb|EEF52613.1| ATP binding protein, putative [Ricinus communis]	57.4468	188	184	4e-53
FLXb1486.EPiF_F01_Size:618bp	gi|255538722|ref|XP_002510426.1|	ATP binding protein, putative [Ricinus communis] gi|223551127|gb|EEF52613.1| ATP binding protein, putative [Ricinus communis]	54.7619	168	164	2e-42
FLXb1518.ePiR_K11_Size:762bp	gi|255538722|ref|XP_002510426.1|	ATP binding protein, putative [Ricinus communis] gi|223551127|gb|EEF52613.1| ATP binding protein, putative [Ricinus communis]	57.4468	188	184	4e-53
FLXb1522.ePiR_M08_Size:695bp	gi|255538722|ref|XP_002510426.1|	ATP binding protein, putative [Ricinus communis] gi|223551127|gb|EEF52613.1| ATP binding protein, putative [Ricinus communis]	54.0698	172	168	3e-43
FLXb1446.ePiR_A20_Size:667bp	gi|255538834|ref|XP_002510482.1|	ATP binding protein, putative [Ricinus communis] gi|223551183|gb|EEF52669.1| ATP binding protein, putative [Ricinus communis]	63.8889	36	36	4e-21
FLXa1314.ePiR_G05_Size:717bp	gi|255539012|ref|XP_002510571.1|	ATP binding protein, putative [Ricinus communis] gi|223551272|gb|EEF52758.1| ATP binding protein, putative [Ricinus communis]	37.5	152	152	8e-19
FLXa1328.ePiR.1_D04_Size:807bp	gi|255544516|ref|XP_002513319.1|	ATP synthase alpha subunit vacuolar, putative [Ricinus communis] gi|223547227|gb|EEF48722.1| ATP synthase alpha subunit vacuolar, putative [Ricinus communis]	56.1224	98	57	2e-18
FLXa1390.ePiR_H04_Size:789bp	gi|118917372|dbj|BAF40485.1|	ATP synthase beta subunit [Adenolinum lewisii]	51.4706	68	68	2e-06
FLXb1416.EPiF_B04_Size:604bp	gi|118917372|dbj|BAF40485.1|	ATP synthase beta subunit [Adenolinum lewisii]	96.0199	201	201	1e-101
FLXb1510.ePiR_H22_Size:535bp	gi|118917372|dbj|BAF40485.1|	ATP synthase beta subunit [Adenolinum lewisii]	98.3146	178	178	5e-91
FLXb1432.ePiR_D02_Size:678bp	gi|155029295|dbj|BAF75528.1|	ATP synthase beta subunit [Argomuellera macrophylla]	96.2617	214	214	1e-110
FLXb1516.ePiR_H07_Size:694bp	gi|257852972|gb|ACV71497.1|	ATP synthase beta subunit [Cassipourea lanceolata]	97.6744	215	215	1e-113
FLXb1484.ePiR_E19_Size:685bp	gi|195183481|dbj|BAG66956.1|	ATP synthase beta subunit [Corynostylis arborea]	95.814	215	215	1e-114
FLXb1498.ePiR.1_M13_Size:728bp	gi|297837971|ref|XP_002886867.1|	ATP synthase CF0 A subunit [Arabidopsis lyrata subsp. lyrata] gi|297332708|gb|EFH63126.1| ATP synthase CF0 A subunit [Arabidopsis lyrata subsp. lyrata]	80	85	85	7e-28
FLXa1326.EPiF.1_M01_Size:656bp	gi|32480829|ref|NP_862740.1|	ATP synthase CF0 B subunit [Calycanthus floridus var. glaucus] gi|75297120|sp|Q7YJY3.1|ATPF_CALFG RecName: Full=ATP synthase subunit b, chloroplastic; AltName: Full=ATPase subunit I; AltName: Full=ATP synthase F(0) sector subunit b gi|32399365|emb|CAD28707.1| ATPase I subunit [Calycanthus floridus var. glaucus]	91.8919	37	37	4e-11
FLXa1344.EPiF.1_C10_Size:654bp	gi|32480829|ref|NP_862740.1|	ATP synthase CF0 B subunit [Calycanthus floridus var. glaucus] gi|75297120|sp|Q7YJY3.1|ATPF_CALFG RecName: Full=ATP synthase subunit b, chloroplastic; AltName: Full=ATPase subunit I; AltName: Full=ATP synthase F(0) sector subunit b gi|32399365|emb|CAD28707.1| ATPase I subunit [Calycanthus floridus var. glaucus]	91.8919	37	37	4e-11
FLXa1344.EPiF.1_M03_Size:679bp	gi|32480829|ref|NP_862740.1|	ATP synthase CF0 B subunit [Calycanthus floridus var. glaucus] gi|75297120|sp|Q7YJY3.1|ATPF_CALFG RecName: Full=ATP synthase subunit b, chloroplastic; AltName: Full=ATPase subunit I; AltName: Full=ATP synthase F(0) sector subunit b gi|32399365|emb|CAD28707.1| ATPase I subunit [Calycanthus floridus var. glaucus]	91.3043	46	46	7e-16
FLXa1304.ePiR_I15_Size:706bp	gi|220983459|dbj|BAH11228.1|	ATP synthase CF0 C chain [Welwitschia mirabilis]	67.1642	67	67	4e-13
FLXa1306.EPiF.1_B08_Size:700bp	gi|220983459|dbj|BAH11228.1|	ATP synthase CF0 C chain [Welwitschia mirabilis]	68.6567	67	67	1e-13
FLXa1310.EPiF.1_E12_Size:636bp	gi|220983459|dbj|BAH11228.1|	ATP synthase CF0 C chain [Welwitschia mirabilis]	68.6567	67	67	9e-14
FLXa1324.EPiF_A16_Size:448bp	gi|220983459|dbj|BAH11228.1|	ATP synthase CF0 C chain [Welwitschia mirabilis]	78.0822	73	71	2e-22
FLXa1326.ePiR.1_M01_Size:203bp	gi|220983459|dbj|BAH11228.1|	ATP synthase CF0 C chain [Welwitschia mirabilis]	68.1818	66	66	2e-13
FLXa1326.ePiR.1_O16_Size:742bp	gi|220983459|dbj|BAH11228.1|	ATP synthase CF0 C chain [Welwitschia mirabilis]	67.1642	67	67	4e-13
FLXa1336.EPiF.2_O04_Size:769bp	gi|220983459|dbj|BAH11228.1|	ATP synthase CF0 C chain [Welwitschia mirabilis]	68.6567	67	67	1e-13
FLXa1344.EPiF.1_E18_Size:702bp	gi|220983459|dbj|BAH11228.1|	ATP synthase CF0 C chain [Welwitschia mirabilis]	68.6567	67	67	1e-13
FLXa1344.ePiR.1_M03_Size:862bp	gi|220983459|dbj|BAH11228.1|	ATP synthase CF0 C chain [Welwitschia mirabilis]	67.6471	68	68	1e-13
FLXa1376.EPiF_H13_Size:747bp	gi|220983459|dbj|BAH11228.1|	ATP synthase CF0 C chain [Welwitschia mirabilis]	68.6567	67	67	1e-13
FLXa1382.ePiR_H09_Size:780bp	gi|220983459|dbj|BAH11228.1|	ATP synthase CF0 C chain [Welwitschia mirabilis]	67.1642	67	67	4e-13
FLXa1314.EPiF_A08_Size:768bp	gi|110227064|ref|YP_665543.1|	ATP synthase CF1 alpha chain [Populus alba] gi|134093182|ref|YP_001109484.1| ATP synthase CF1 alpha subunit [Populus trichocarpa] gi|118573484|sp|Q14FH2.1|ATPA_POPAL RecName: Full=ATP synthase subunit alpha, chloroplastic; AltName: Full=F-ATPase subunit alpha; AltName: Full=ATP synthase F1 sector subunit alpha gi|190358194|sp|A4GYP3.1|ATPA_POPTR RecName: Full=ATP synthase subunit alpha, chloropla…	65.3846	234	234	8e-70
FLXa1334.ePiR.1_L05_Size:810bp	gi|114329641|ref|YP_740460.1|	ATP synthase CF1 alpha subunit [Citrus sinensis] gi|122166198|sp|Q09MJ3.1|ATPA_CITSI RecName: Full=ATP synthase subunit alpha, chloroplastic; AltName: Full=F-ATPase subunit alpha; AltName: Full=ATP synthase F1 sector subunit alpha gi|113952607|gb|ABI49005.1| ATP synthase CF1 alpha subunit [Citrus sinensis]	91.9283	223	223	1e-122
FLXa1310.ePiR.1_D22_Size:704bp	gi|91214148|ref|YP_538770.1|	ATP synthase CF1 alpha subunit [Glycine max] gi|125966704|sp|Q2PMS8.1|ATPA_SOYBN RecName: Full=ATP synthase subunit alpha, chloroplastic; AltName: Full=F-ATPase subunit alpha; AltName: Full=ATP synthase F1 sector subunit alpha gi|83595749|gb|ABC25130.1| ATP synthase CF1 alpha subunit [Glycine max]	94.4444	234	234	1e-118
FLXa1334.EPiF.1_H23_Size:711bp	gi|91214148|ref|YP_538770.1|	ATP synthase CF1 alpha subunit [Glycine max] gi|125966704|sp|Q2PMS8.1|ATPA_SOYBN RecName: Full=ATP synthase subunit alpha, chloroplastic; AltName: Full=F-ATPase subunit alpha; AltName: Full=ATP synthase F1 sector subunit alpha gi|83595749|gb|ABC25130.1| ATP synthase CF1 alpha subunit [Glycine max]	93.6441	236	236	1e-118
FLXa1348.ePiR.2_C11_Size:753bp	gi|91214148|ref|YP_538770.1|	ATP synthase CF1 alpha subunit [Glycine max] gi|125966704|sp|Q2PMS8.1|ATPA_SOYBN RecName: Full=ATP synthase subunit alpha, chloroplastic; AltName: Full=F-ATPase subunit alpha; AltName: Full=ATP synthase F1 sector subunit alpha gi|83595749|gb|ABC25130.1| ATP synthase CF1 alpha subunit [Glycine max]	94.0367	218	218	1e-119
FLXa1402.EPiF_M15_Size:659bp	gi|91214148|ref|YP_538770.1|	ATP synthase CF1 alpha subunit [Glycine max] gi|125966704|sp|Q2PMS8.1|ATPA_SOYBN RecName: Full=ATP synthase subunit alpha, chloroplastic; AltName: Full=F-ATPase subunit alpha; AltName: Full=ATP synthase F1 sector subunit alpha gi|83595749|gb|ABC25130.1| ATP synthase CF1 alpha subunit [Glycine max]	94.0639	219	219	1e-109
FLXa1314.ePiR_C09_Size:694bp	gi|254553611|gb|ACT67264.1|	ATP synthase CF1 alpha subunit [Joinvillea plicata]	85.9155	142	142	4e-61
FLXa1322.ePiR_G20_Size:725bp	gi|254553611|gb|ACT67264.1|	ATP synthase CF1 alpha subunit [Joinvillea plicata]	66.2447	237	237	5e-73
FLXa1308.ePiR.2_L22_Size:661bp	gi|169794058|ref|YP_001718422.1|	ATP synthase CF1 alpha subunit [Manihot esculenta] gi|190358184|sp|B1NWD5.1|ATPA_MANES RecName: Full=ATP synthase subunit alpha, chloroplastic; AltName: Full=F-ATPase subunit alpha; AltName: Full=ATP synthase F1 sector subunit alpha gi|157695870|gb|ABV66139.1| ATP synthase CF1 alpha subunit [Manihot esculenta]	94.2105	190	190	7e-94
FLXa1310.ePiR.1_C10_Size:762bp	gi|169794058|ref|YP_001718422.1|	ATP synthase CF1 alpha subunit [Manihot esculenta] gi|190358184|sp|B1NWD5.1|ATPA_MANES RecName: Full=ATP synthase subunit alpha, chloroplastic; AltName: Full=F-ATPase subunit alpha; AltName: Full=ATP synthase F1 sector subunit alpha gi|157695870|gb|ABV66139.1| ATP synthase CF1 alpha subunit [Manihot esculenta]	96.7213	61	61	1e-22
FLXa1312.EPiF.1_C15_Size:774bp	gi|169794058|ref|YP_001718422.1|	ATP synthase CF1 alpha subunit [Manihot esculenta] gi|190358184|sp|B1NWD5.1|ATPA_MANES RecName: Full=ATP synthase subunit alpha, chloroplastic; AltName: Full=F-ATPase subunit alpha; AltName: Full=ATP synthase F1 sector subunit alpha gi|157695870|gb|ABV66139.1| ATP synthase CF1 alpha subunit [Manihot esculenta]	91.7808	219	219	1e-105
FLXa1328.ePiR.1_H21_Size:724bp	gi|169794058|ref|YP_001718422.1|	ATP synthase CF1 alpha subunit [Manihot esculenta] gi|190358184|sp|B1NWD5.1|ATPA_MANES RecName: Full=ATP synthase subunit alpha, chloroplastic; AltName: Full=F-ATPase subunit alpha; AltName: Full=ATP synthase F1 sector subunit alpha gi|157695870|gb|ABV66139.1| ATP synthase CF1 alpha subunit [Manihot esculenta]	91.7808	219	219	1e-105
FLXa1336.EPiF.2_A18_Size:652bp	gi|169794058|ref|YP_001718422.1|	ATP synthase CF1 alpha subunit [Manihot esculenta] gi|190358184|sp|B1NWD5.1|ATPA_MANES RecName: Full=ATP synthase subunit alpha, chloroplastic; AltName: Full=F-ATPase subunit alpha; AltName: Full=ATP synthase F1 sector subunit alpha gi|157695870|gb|ABV66139.1| ATP synthase CF1 alpha subunit [Manihot esculenta]	91.5	200	200	2e-95
FLXa1342.EPiF.1_C09_Size:839bp	gi|169794058|ref|YP_001718422.1|	ATP synthase CF1 alpha subunit [Manihot esculenta] gi|190358184|sp|B1NWD5.1|ATPA_MANES RecName: Full=ATP synthase subunit alpha, chloroplastic; AltName: Full=F-ATPase subunit alpha; AltName: Full=ATP synthase F1 sector subunit alpha gi|157695870|gb|ABV66139.1| ATP synthase CF1 alpha subunit [Manihot esculenta]	91.7808	219	219	1e-105
FLXa1348.EPiF.1_C11_Size:704bp	gi|169794058|ref|YP_001718422.1|	ATP synthase CF1 alpha subunit [Manihot esculenta] gi|190358184|sp|B1NWD5.1|ATPA_MANES RecName: Full=ATP synthase subunit alpha, chloroplastic; AltName: Full=F-ATPase subunit alpha; AltName: Full=ATP synthase F1 sector subunit alpha gi|157695870|gb|ABV66139.1| ATP synthase CF1 alpha subunit [Manihot esculenta]	91.7808	219	219	1e-105
FLXa1404.EPiF_L06_Size:732bp	gi|169794058|ref|YP_001718422.1|	ATP synthase CF1 alpha subunit [Manihot esculenta] gi|190358184|sp|B1NWD5.1|ATPA_MANES RecName: Full=ATP synthase subunit alpha, chloroplastic; AltName: Full=F-ATPase subunit alpha; AltName: Full=ATP synthase F1 sector subunit alpha gi|157695870|gb|ABV66139.1| ATP synthase CF1 alpha subunit [Manihot esculenta]	94.1964	224	224	1e-115
FLXb1478.ePiR_L06_Size:716bp	gi|169794058|ref|YP_001718422.1|	ATP synthase CF1 alpha subunit [Manihot esculenta] gi|190358184|sp|B1NWD5.1|ATPA_MANES RecName: Full=ATP synthase subunit alpha, chloroplastic; AltName: Full=F-ATPase subunit alpha; AltName: Full=ATP synthase F1 sector subunit alpha gi|157695870|gb|ABV66139.1| ATP synthase CF1 alpha subunit [Manihot esculenta]	96.6387	238	238	1e-124
FLXb1502.EPiF.1_O19_Size:606bp	gi|169794058|ref|YP_001718422.1|	ATP synthase CF1 alpha subunit [Manihot esculenta] gi|190358184|sp|B1NWD5.1|ATPA_MANES RecName: Full=ATP synthase subunit alpha, chloroplastic; AltName: Full=F-ATPase subunit alpha; AltName: Full=ATP synthase F1 sector subunit alpha gi|157695870|gb|ABV66139.1| ATP synthase CF1 alpha subunit [Manihot esculenta]	96.5347	202	202	1e-104
FLXb1526.EPiF_I09_Size:813bp	gi|169794058|ref|YP_001718422.1|	ATP synthase CF1 alpha subunit [Manihot esculenta] gi|190358184|sp|B1NWD5.1|ATPA_MANES RecName: Full=ATP synthase subunit alpha, chloroplastic; AltName: Full=F-ATPase subunit alpha; AltName: Full=ATP synthase F1 sector subunit alpha gi|157695870|gb|ABV66139.1| ATP synthase CF1 alpha subunit [Manihot esculenta]	96.31	271	271	1e-141
FLXb1468.EPiF_F18_Size:845bp	gi|170784727|ref|YP_001718643.1|	ATP synthase CF1 alpha subunit [Trachelium caeruleum] gi|156598889|gb|ABU85697.1| ATP synthase CF1 alpha subunit [Trachelium caeruleum] gi|157267475|gb|ABV26468.1| ATP synthase CF1 alpha subunit [Trachelium caeruleum]	88.5714	35	35	1e-07
FLXb1488.EPiF.1_I02_Size:713bp	gi|290490190|gb|ADD31502.1|	ATP synthase CF1 alpha subunit protein [Berberidopsis corallina]	86.9565	138	138	3e-59
FLXb1504.ePiR.1_J08_Size:805bp	gi|290490208|gb|ADD31511.1|	ATP synthase CF1 alpha subunit protein [Plumbago auriculata]	47.2727	165	162	1e-44
FLXa1334.ePiR.1_L04_Size:760bp	gi|290490116|gb|ADD31465.1|	ATP synthase CF1 epsilon subunit protein [Berberidopsis corallina]	91.7293	133	133	1e-61
FLXa1336.EPiF.2_P12_Size:648bp	gi|255577651|ref|XP_002529702.1|	ATP synthase D chain, mitochondrial, putative [Ricinus communis] gi|223530804|gb|EEF32668.1| ATP synthase D chain, mitochondrial, putative [Ricinus communis]	86.3636	44	44	4e-13
FLXa1308.ePiR.2_M02_Size:700bp	gi|255552368|ref|XP_002517228.1|	ATP synthase epsilon chain, mitochondrial, putative [Ricinus communis] gi|223543599|gb|EEF45128.1| ATP synthase epsilon chain, mitochondrial, putative [Ricinus communis]	83.871	62	62	2e-23
FLXb1502.ePiR.1_I10_Size:735bp	gi|255572002|ref|XP_002526942.1|	ATP synthase mitochondrial F1 complex assembly factor 2, mitochondrial precursor, putative [Ricinus communis] gi|223533694|gb|EEF35429.1| ATP synthase mitochondrial F1 complex assembly factor 2, mitochondrial precursor, putative [Ricinus communis]	48.9627	241	181	6e-46
FLXa1356.EPiF_B08_Size:636bp	gi|4416214|gb|AAD20262.1|	ATP synthase subunit 6 [Solanum tuberosum]	93.4783	46	46	3e-25
FLXb1418.EPiF_J06_Size:842bp	gi|297824269|ref|XP_002880017.1|	ATPAO2 [Arabidopsis lyrata subsp. lyrata] gi|297325856|gb|EFH56276.1| ATPAO2 [Arabidopsis lyrata subsp. lyrata]	85.7143	91	90	7e-39
FLXb1442.ePiR_C05_Size:748bp	gi|297824269|ref|XP_002880017.1|	ATPAO2 [Arabidopsis lyrata subsp. lyrata] gi|297325856|gb|EFH56276.1| ATPAO2 [Arabidopsis lyrata subsp. lyrata]	86.4198	81	80	2e-33
FLXa1378.EPiF_C08_Size:586bp	gi|297803274|ref|XP_002869521.1|	ATPase [Arabidopsis lyrata subsp. lyrata] gi|297315357|gb|EFH45780.1| ATPase [Arabidopsis lyrata subsp. lyrata]	46.9388	147	87	3e-26
FLXb1408.ePiR_I03_Size:775bp	gi|239618401|ref|YP_002941723.1|	ATPase AAA-2 domain protein [Kosmotoga olearia TBF 19.5.1] gi|239507232|gb|ACR80719.1| ATPase AAA-2 domain protein [Kosmotoga olearia TBF 19.5.1]	47.4684	158	129	8e-41
FLXb1526.ePiR_C12_Size:807bp	gi|239618401|ref|YP_002941723.1|	ATPase AAA-2 domain protein [Kosmotoga olearia TBF 19.5.1] gi|239507232|gb|ACR80719.1| ATPase AAA-2 domain protein [Kosmotoga olearia TBF 19.5.1]	48.0263	152	123	9e-43
FLXb1468.ePiR_C05_Size:756bp	gi|255585477|ref|XP_002533431.1|	atpase n2b, putative [Ricinus communis] gi|223526719|gb|EEF28951.1| atpase n2b, putative [Ricinus communis]	52.6882	93	55	1e-32
FLXb1446.ePiR_B19_Size:722bp	gi|79324883|ref|NP_001031526.1|	ATPase, coupled to transmembrane movement of substances / amino acid transmembrane transporter [Arabidopsis thaliana]	86.0465	43	43	1e-14
FLXa1326.EPiF.1_K24_Size:679bp	gi|15705127|gb|AAK00519.1|	ATPase8 [Daucus carota] gi|15705131|gb|AAK00522.1| ATPase8 [Daucus carota] gi|17063206|gb|AAL32511.1| ATP synthase subunit 8 [Daucus carota] gi|17063209|gb|AAL32513.1| ATP synthase subunit 8 [Daucus carota]	76.0563	71	71	2e-34
FLXa1384.ePiR_D05_Size:713bp	gi|300146612|gb|EFJ13281.1|	ATP-binding cassette transporter [Selaginella moellendorffii]	50	54	50	7e-22
FLXb1460.EPiF_C24_Size:625bp	gi|33350934|gb|AAK39643.3|	ATP-binding cassette transporter AtABCA1 [Arabidopsis thaliana]	52.2727	88	54	2e-12
FLXb1434.ePiR_C22_Size:657bp	gi|255587046|ref|XP_002534113.1|	ATP-binding cassette transporter, putative [Ricinus communis] gi|223525836|gb|EEF28273.1| ATP-binding cassette transporter, putative [Ricinus communis]	81.1927	218	218	1e-101
FLXb1448.ePiR_J11_Size:748bp	gi|255587046|ref|XP_002534113.1|	ATP-binding cassette transporter, putative [Ricinus communis] gi|223525836|gb|EEF28273.1| ATP-binding cassette transporter, putative [Ricinus communis]	80.7229	249	249	1e-121
FLXb1516.EPiF_B09_Size:810bp	gi|255587046|ref|XP_002534113.1|	ATP-binding cassette transporter, putative [Ricinus communis] gi|223525836|gb|EEF28273.1| ATP-binding cassette transporter, putative [Ricinus communis]	81.4126	269	269	1e-131
FLXa1368.ePiR_K06_Size:867bp	gi|255580155|ref|XP_002530909.1|	ATP-binding cassette transporter, putative [Ricinus communis] gi|223529531|gb|EEF31485.1| ATP-binding cassette transporter, putative [Ricinus communis]	67.0157	191	191	4e-73
FLXa1364.ePiR_H24_Size:823bp	gi|255572795|ref|XP_002527330.1|	ATP-binding cassette transporter, putative [Ricinus communis] gi|223533330|gb|EEF35082.1| ATP-binding cassette transporter, putative [Ricinus communis]	58.0292	274	211	4e-81
FLXb1424.ePiR_D19_Size:656bp	gi|255572795|ref|XP_002527330.1|	ATP-binding cassette transporter, putative [Ricinus communis] gi|223533330|gb|EEF35082.1| ATP-binding cassette transporter, putative [Ricinus communis]	48.0769	208	145	2e-43
FLXb1412.EPiF_H12_Size:811bp	gi|255572799|ref|XP_002527332.1|	ATP-binding cassette transporter, putative [Ricinus communis] gi|223533332|gb|EEF35084.1| ATP-binding cassette transporter, putative [Ricinus communis]	54.5455	132	104	3e-24
FLXb1422.EPiF_H09_Size:641bp	gi|255572799|ref|XP_002527332.1|	ATP-binding cassette transporter, putative [Ricinus communis] gi|223533332|gb|EEF35084.1| ATP-binding cassette transporter, putative [Ricinus communis]	55.4878	164	130	8e-48
FLXb1442.EPiF_L04_Size:781bp	gi|255572799|ref|XP_002527332.1|	ATP-binding cassette transporter, putative [Ricinus communis] gi|223533332|gb|EEF35084.1| ATP-binding cassette transporter, putative [Ricinus communis]	58.8889	180	146	1e-59
FLXb1462.ePiR_E21_Size:760bp	gi|255572799|ref|XP_002527332.1|	ATP-binding cassette transporter, putative [Ricinus communis] gi|223533332|gb|EEF35084.1| ATP-binding cassette transporter, putative [Ricinus communis]	66.9725	109	81	2e-58
FLXb1420.EPiF_B02_Size:657bp	gi|255572567|ref|XP_002527217.1|	ATP-binding cassette transporter, putative [Ricinus communis] gi|223533393|gb|EEF35143.1| ATP-binding cassette transporter, putative [Ricinus communis]	50	166	165	2e-35
FLXb1422.EPiF_P06_Size:762bp	gi|255572567|ref|XP_002527217.1|	ATP-binding cassette transporter, putative [Ricinus communis] gi|223533393|gb|EEF35143.1| ATP-binding cassette transporter, putative [Ricinus communis]	55.7214	201	200	2e-52
FLXa1318.ePiR_P07_Size:654bp	gi|255569405|ref|XP_002525670.1|	ATP-binding cassette transporter, putative [Ricinus communis] gi|223535106|gb|EEF36788.1| ATP-binding cassette transporter, putative [Ricinus communis]	79.6407	167	139	4e-68
FLXa1328.EPiF.1_O07_Size:697bp	gi|255569405|ref|XP_002525670.1|	ATP-binding cassette transporter, putative [Ricinus communis] gi|223535106|gb|EEF36788.1| ATP-binding cassette transporter, putative [Ricinus communis]	84.5588	136	136	6e-56
FLXa1374.ePiR_A13_Size:757bp	gi|255569405|ref|XP_002525670.1|	ATP-binding cassette transporter, putative [Ricinus communis] gi|223535106|gb|EEF36788.1| ATP-binding cassette transporter, putative [Ricinus communis]	75	184	151	2e-66
FLXb1450.EPiF_H01_Size:726bp	gi|255569405|ref|XP_002525670.1|	ATP-binding cassette transporter, putative [Ricinus communis] gi|223535106|gb|EEF36788.1| ATP-binding cassette transporter, putative [Ricinus communis]	96.5517	87	87	2e-85
FLXb1482.EPiF_K22_Size:744bp	gi|255569405|ref|XP_002525670.1|	ATP-binding cassette transporter, putative [Ricinus communis] gi|223535106|gb|EEF36788.1| ATP-binding cassette transporter, putative [Ricinus communis]	72.4696	247	184	6e-89
FLXa1314.ePiR_I03_Size:766bp	gi|255565401|ref|XP_002523691.1|	ATP-binding cassette transporter, putative [Ricinus communis] gi|223536995|gb|EEF38631.1| ATP-binding cassette transporter, putative [Ricinus communis]	59.0909	110	78	7e-49
FLXa1314.ePiR_I04_Size:632bp	gi|255565401|ref|XP_002523691.1|	ATP-binding cassette transporter, putative [Ricinus communis] gi|223536995|gb|EEF38631.1| ATP-binding cassette transporter, putative [Ricinus communis]	55.3191	94	62	1e-41
FLXa1322.ePiR_I02_Size:697bp	gi|255563590|ref|XP_002522797.1|	ATP-binding cassette transporter, putative [Ricinus communis] gi|223538035|gb|EEF39648.1| ATP-binding cassette transporter, putative [Ricinus communis]	85.4167	96	93	1e-60
FLXa1346.ePiR.1_K08_Size:826bp	gi|255557825|ref|XP_002519942.1|	ATP-binding cassette transporter, putative [Ricinus communis] gi|223540988|gb|EEF42546.1| ATP-binding cassette transporter, putative [Ricinus communis]	85.9375	64	64	5e-25
FLXa1358.EPiF_F20_Size:724bp	gi|255557825|ref|XP_002519942.1|	ATP-binding cassette transporter, putative [Ricinus communis] gi|223540988|gb|EEF42546.1| ATP-binding cassette transporter, putative [Ricinus communis]	87.5	64	64	8e-26
FLXa1370.EPiF_C01_Size:670bp	gi|255557825|ref|XP_002519942.1|	ATP-binding cassette transporter, putative [Ricinus communis] gi|223540988|gb|EEF42546.1| ATP-binding cassette transporter, putative [Ricinus communis]	86.0465	172	172	4e-83
FLXb1516.ePiR_A21_Size:684bp	gi|255557825|ref|XP_002519942.1|	ATP-binding cassette transporter, putative [Ricinus communis] gi|223540988|gb|EEF42546.1| ATP-binding cassette transporter, putative [Ricinus communis]	86	100	100	7e-45
FLXb1418.EPiF_F17_Size:786bp	gi|255549840|ref|XP_002515971.1|	ATP-binding cassette transporter, putative [Ricinus communis] gi|223544876|gb|EEF46391.1| ATP-binding cassette transporter, putative [Ricinus communis]	57.9365	126	126	7e-32
FLXb1452.ePiR_G23_Size:473bp	gi|255549840|ref|XP_002515971.1|	ATP-binding cassette transporter, putative [Ricinus communis] gi|223544876|gb|EEF46391.1| ATP-binding cassette transporter, putative [Ricinus communis]	57.9365	126	126	2e-32
FLXa1304.ePiR_P20_Size:810bp	gi|255546579|ref|XP_002514349.1|	ATP-binding cassette transporter, putative [Ricinus communis] gi|223546805|gb|EEF48303.1| ATP-binding cassette transporter, putative [Ricinus communis]	67.803	264	228	4e-96
FLXa1398.ePiR_C17_Size:854bp	gi|255546579|ref|XP_002514349.1|	ATP-binding cassette transporter, putative [Ricinus communis] gi|223546805|gb|EEF48303.1| ATP-binding cassette transporter, putative [Ricinus communis]	91.2621	103	103	2e-63
FLXa1404.ePiR_B08_Size:821bp	gi|255546579|ref|XP_002514349.1|	ATP-binding cassette transporter, putative [Ricinus communis] gi|223546805|gb|EEF48303.1| ATP-binding cassette transporter, putative [Ricinus communis]	70.5357	112	112	3e-43
FLXa1404.EPiF_P19_Size:571bp	gi|255546579|ref|XP_002514349.1|	ATP-binding cassette transporter, putative [Ricinus communis] gi|223546805|gb|EEF48303.1| ATP-binding cassette transporter, putative [Ricinus communis]	50.4274	117	86	4e-31
FLXb1528.EPiF_O21_Size:746bp	gi|255546579|ref|XP_002514349.1|	ATP-binding cassette transporter, putative [Ricinus communis] gi|223546805|gb|EEF48303.1| ATP-binding cassette transporter, putative [Ricinus communis]	37.5	120	86	8e-33
FLXb1452.ePiR_H18_Size:344bp	gi|255546581|ref|XP_002514350.1|	ATP-binding cassette transporter, putative [Ricinus communis] gi|223546806|gb|EEF48304.1| ATP-binding cassette transporter, putative [Ricinus communis]	78.2609	46	45	5e-11
FLXb1456.EPiF_I08_Size:756bp	gi|255546581|ref|XP_002514350.1|	ATP-binding cassette transporter, putative [Ricinus communis] gi|223546806|gb|EEF48304.1| ATP-binding cassette transporter, putative [Ricinus communis]	78.2609	46	45	1e-10
FLXb1498.ePiR.1_H06_Size:792bp	gi|255546581|ref|XP_002514350.1|	ATP-binding cassette transporter, putative [Ricinus communis] gi|223546806|gb|EEF48304.1| ATP-binding cassette transporter, putative [Ricinus communis]	78.2609	46	45	2e-10
FLXb1494.EPiF_E07_Size:741bp	gi|255544916|ref|XP_002513519.1|	ATP-binding cassette transporter, putative [Ricinus communis] gi|223547427|gb|EEF48922.1| ATP-binding cassette transporter, putative [Ricinus communis]	62.2378	143	118	2e-53
FLXb1460.EPiF_N12_Size:744bp	gi|255565556|ref|XP_002523768.1|	ATP-dependent Clp protease proteolytic subunit, putative [Ricinus communis] gi|223536980|gb|EEF38617.1| ATP-dependent Clp protease proteolytic subunit, putative [Ricinus communis]	63.6364	143	136	5e-38
FLXb1496.ePiR_I19_Size:682bp	gi|255565556|ref|XP_002523768.1|	ATP-dependent Clp protease proteolytic subunit, putative [Ricinus communis] gi|223536980|gb|EEF38617.1| ATP-dependent Clp protease proteolytic subunit, putative [Ricinus communis]	63.6364	143	136	4e-38
FLXb1474.ePiR_G06_Size:716bp	gi|255543581|ref|XP_002512853.1|	ATP-dependent clp protease, putative [Ricinus communis] gi|223547864|gb|EEF49356.1| ATP-dependent clp protease, putative [Ricinus communis]	54.4872	156	128	1e-39
FLXb1490.ePiR_A06_Size:676bp	gi|255543581|ref|XP_002512853.1|	ATP-dependent clp protease, putative [Ricinus communis] gi|223547864|gb|EEF49356.1| ATP-dependent clp protease, putative [Ricinus communis]	53.8462	156	128	1e-38
FLXb1522.ePiR_B24_Size:681bp	gi|255543581|ref|XP_002512853.1|	ATP-dependent clp protease, putative [Ricinus communis] gi|223547864|gb|EEF49356.1| ATP-dependent clp protease, putative [Ricinus communis]	54.1935	155	127	6e-39
FLXa1370.ePiR_K15_Size:617bp	gi|255540075|ref|XP_002511102.1|	ATP-dependent clp protease, putative [Ricinus communis] gi|223550217|gb|EEF51704.1| ATP-dependent clp protease, putative [Ricinus communis]	63.8554	83	58	2e-28
FLXa1370.ePiR_O11_Size:635bp	gi|255540075|ref|XP_002511102.1|	ATP-dependent clp protease, putative [Ricinus communis] gi|223550217|gb|EEF51704.1| ATP-dependent clp protease, putative [Ricinus communis]	63.8554	83	58	4e-32
FLXb1456.EPiF_O15_Size:836bp	gi|255540075|ref|XP_002511102.1|	ATP-dependent clp protease, putative [Ricinus communis] gi|223550217|gb|EEF51704.1| ATP-dependent clp protease, putative [Ricinus communis]	69.0476	168	168	4e-54
FLXb1484.EPiF_D23_Size:617bp	gi|255540075|ref|XP_002511102.1|	ATP-dependent clp protease, putative [Ricinus communis] gi|223550217|gb|EEF51704.1| ATP-dependent clp protease, putative [Ricinus communis]	67.2515	171	171	5e-49
FLXa1334.ePiR.1_O04_Size:751bp	gi|255552930|ref|XP_002517508.1|	ATP-dependent helicase, putative [Ricinus communis] gi|223543519|gb|EEF45050.1| ATP-dependent helicase, putative [Ricinus communis]	51.5723	159	157	5e-37
FLXb1408.EPiF_C12_Size:698bp	gi|255552930|ref|XP_002517508.1|	ATP-dependent helicase, putative [Ricinus communis] gi|223543519|gb|EEF45050.1| ATP-dependent helicase, putative [Ricinus communis]	60.4878	205	205	2e-61
FLXb1428.ePiR_N04_Size:695bp	gi|255552930|ref|XP_002517508.1|	ATP-dependent helicase, putative [Ricinus communis] gi|223543519|gb|EEF45050.1| ATP-dependent helicase, putative [Ricinus communis]	37.8378	222	204	3e-35
FLXb1476.ePiR_G01_Size:586bp	gi|255552930|ref|XP_002517508.1|	ATP-dependent helicase, putative [Ricinus communis] gi|223543519|gb|EEF45050.1| ATP-dependent helicase, putative [Ricinus communis]	63.7931	174	174	2e-53
FLXb1510.EPiF_J08_Size:754bp	gi|255552930|ref|XP_002517508.1|	ATP-dependent helicase, putative [Ricinus communis] gi|223543519|gb|EEF45050.1| ATP-dependent helicase, putative [Ricinus communis]	36.255	251	233	6e-36
FLXb1514.ePiR_P14_Size:784bp	gi|255552930|ref|XP_002517508.1|	ATP-dependent helicase, putative [Ricinus communis] gi|223543519|gb|EEF45050.1| ATP-dependent helicase, putative [Ricinus communis]	53.012	249	242	2e-66
FLXb1520.ePiR_B18_Size:756bp	gi|255552930|ref|XP_002517508.1|	ATP-dependent helicase, putative [Ricinus communis] gi|223543519|gb|EEF45050.1| ATP-dependent helicase, putative [Ricinus communis]	36.255	251	233	6e-36
FLXb1510.EPiF_H14_Size:667bp	gi|255561548|ref|XP_002521784.1|	ATP-dependent peptidase, putative [Ricinus communis] gi|223538997|gb|EEF40594.1| ATP-dependent peptidase, putative [Ricinus communis]	50	78	49	3e-08
FLXb1476.EPiF_E13_Size:652bp	gi|255545040|ref|XP_002513581.1|	ATP-dependent peptidase, putative [Ricinus communis] gi|223547489|gb|EEF48984.1| ATP-dependent peptidase, putative [Ricinus communis]	73.3333	60	60	4e-31
FLXa1326.EPiF.1_D08_Size:632bp	gi|255575800|ref|XP_002528799.1|	ATP-dependent protease La, putative [Ricinus communis] gi|223531802|gb|EEF33621.1| ATP-dependent protease La, putative [Ricinus communis]	77.4194	93	93	5e-59
FLXb1490.ePiR_L05_Size:706bp	gi|255576211|ref|XP_002528999.1|	ATP-dependent RNA helicase, putative [Ricinus communis] gi|223531539|gb|EEF33369.1| ATP-dependent RNA helicase, putative [Ricinus communis]	66.6667	54	51	3e-10
FLXb1458.ePiR_E15_Size:697bp	gi|255572389|ref|XP_002527133.1|	ATP-dependent RNA helicase, putative [Ricinus communis] gi|223533556|gb|EEF35296.1| ATP-dependent RNA helicase, putative [Ricinus communis]	73.1183	186	186	5e-73
FLXb1438.EPiF_B12_Size:795bp	gi|255570705|ref|XP_002526307.1|	ATP-dependent RNA helicase, putative [Ricinus communis] gi|223534388|gb|EEF36096.1| ATP-dependent RNA helicase, putative [Ricinus communis]	58.5253	217	158	4e-66
FLXb1526.EPiF_N08_Size:915bp	gi|255570705|ref|XP_002526307.1|	ATP-dependent RNA helicase, putative [Ricinus communis] gi|223534388|gb|EEF36096.1| ATP-dependent RNA helicase, putative [Ricinus communis]	58.5253	217	158	2e-67
FLXb1468.EPiF_L21_Size:702bp	gi|255566157|ref|XP_002524066.1|	ATP-dependent RNA helicase, putative [Ricinus communis] gi|223536634|gb|EEF38276.1| ATP-dependent RNA helicase, putative [Ricinus communis]	63.2353	68	68	2e-27
FLXa1322.ePiR_K09_Size:743bp	gi|255563421|ref|XP_002522713.1|	ATP-dependent RNA helicase, putative [Ricinus communis] gi|223538063|gb|EEF39675.1| ATP-dependent RNA helicase, putative [Ricinus communis]	44	75	43	8e-06
FLXb1424.EPiF_J06_Size:746bp	gi|255558742|ref|XP_002520395.1|	ATP-dependent RNA helicase, putative [Ricinus communis] gi|223540442|gb|EEF42011.1| ATP-dependent RNA helicase, putative [Ricinus communis]	62.9032	62	62	3e-20
FLXb1496.ePiR_C17_Size:675bp	gi|255558742|ref|XP_002520395.1|	ATP-dependent RNA helicase, putative [Ricinus communis] gi|223540442|gb|EEF42011.1| ATP-dependent RNA helicase, putative [Ricinus communis]	62.9464	224	224	5e-75
FLXb1416.EPiF_C22_Size:803bp	gi|255546785|ref|XP_002514451.1|	ATP-dependent RNA helicase, putative [Ricinus communis] gi|223546447|gb|EEF47947.1| ATP-dependent RNA helicase, putative [Ricinus communis]	91.8919	74	74	3e-31
FLXb1428.EPiF_E20_Size:661bp	gi|255546785|ref|XP_002514451.1|	ATP-dependent RNA helicase, putative [Ricinus communis] gi|223546447|gb|EEF47947.1| ATP-dependent RNA helicase, putative [Ricinus communis]	91.8919	74	74	2e-31
FLXb1462.ePiR_K08_Size:767bp	gi|255546785|ref|XP_002514451.1|	ATP-dependent RNA helicase, putative [Ricinus communis] gi|223546447|gb|EEF47947.1| ATP-dependent RNA helicase, putative [Ricinus communis]	92.1569	51	51	6e-22
FLXa1310.ePiR.1_F22_Size:776bp	gi|255539416|ref|XP_002510773.1|	ATP-dependent RNA helicase, putative [Ricinus communis] gi|223551474|gb|EEF52960.1| ATP-dependent RNA helicase, putative [Ricinus communis]	69.7561	205	205	2e-82
FLXa1316.ePiR.1_C13_Size:829bp	gi|255539416|ref|XP_002510773.1|	ATP-dependent RNA helicase, putative [Ricinus communis] gi|223551474|gb|EEF52960.1| ATP-dependent RNA helicase, putative [Ricinus communis]	73.6842	38	38	6e-08
FLXb1410.EPiF_K03_Size:649bp	gi|297849980|ref|XP_002892871.1|	ATPDR12/PDR12 [Arabidopsis lyrata subsp. lyrata] gi|297338713|gb|EFH69130.1| ATPDR12/PDR12 [Arabidopsis lyrata subsp. lyrata]	73.9583	96	96	3e-67
FLXa1318.ePiR_K20_Size:601bp	gi|297822715|ref|XP_002879240.1|	ATPDR3/PDR3 [Arabidopsis lyrata subsp. lyrata] gi|297325079|gb|EFH55499.1| ATPDR3/PDR3 [Arabidopsis lyrata subsp. lyrata]	74.5455	55	55	1e-28
FLXb1500.EPiF.1_H08_Size:816bp	gi|255537291|ref|XP_002509712.1|	ATPP2-A13, putative [Ricinus communis] gi|223549611|gb|EEF51099.1| ATPP2-A13, putative [Ricinus communis]	68.8525	122	122	2e-44
FLXb1526.ePiR_H15_Size:746bp	gi|255566275|ref|XP_002524124.1|	ATPP2-A2, putative [Ricinus communis] gi|223536591|gb|EEF38235.1| ATPP2-A2, putative [Ricinus communis]	67.4242	132	130	3e-45
FLXb1458.ePiR_D20_Size:759bp	gi|22330137|ref|NP_175386.2|	ATPREP2 (ARABIDOPSIS THALIANA PRESEQUENCE PROTEASE 2); catalytic/ metal ion binding / metalloendopeptidase/ metallopeptidase/ zinc ion binding [Arabidopsis thaliana] gi|30694606|ref|NP_850961.1| ATPREP2 (ARABIDOPSIS THALIANA PRESEQUENCE PROTEASE 2); catalytic/ metal ion binding / metalloendopeptidase/ metallopeptidase/ zinc ion binding [Arabidopsis thaliana] gi|30694608|ref|NP_850962.1| ATPREP2 (…	46.8085	47	47	2e-12
FLXb1410.ePiR_C18_Size:686bp	gi|1589913|gb|AAB67995.1|	ATP-sulfurylase precursor [Brassica oleracea]	62.585	147	146	2e-41
FLXb1410.ePiR_E19_Size:676bp	gi|1589913|gb|AAB67995.1|	ATP-sulfurylase precursor [Brassica oleracea]	63.3803	142	141	5e-40
FLXb1474.EPiF_N13_Size:653bp	gi|1589913|gb|AAB67995.1|	ATP-sulfurylase precursor [Brassica oleracea]	61.7647	136	135	9e-37
FLXb1498.ePiR.1_M17_Size:689bp	gi|1589913|gb|AAB67995.1|	ATP-sulfurylase precursor [Brassica oleracea]	58.4416	154	149	4e-40
FLXb1522.EPiF_O08_Size:728bp	gi|1589913|gb|AAB67995.1|	ATP-sulfurylase precursor [Brassica oleracea]	59.1716	169	164	4e-46
FLXa1364.ePiR_J02_Size:782bp	gi|255547626|ref|XP_002514870.1|	Atrazine chlorohydrolase, putative [Ricinus communis] gi|223545921|gb|EEF47424.1| Atrazine chlorohydrolase, putative [Ricinus communis]	44.2029	138	100	5e-22
FLXa1306.ePiR.2_L22_Size:750bp	gi|297837151|ref|XP_002886457.1|	ATSCO1/ATSCO1/CPEF-G [Arabidopsis lyrata subsp. lyrata] gi|297332298|gb|EFH62716.1| ATSCO1/ATSCO1/CPEF-G [Arabidopsis lyrata subsp. lyrata]	85.1406	249	249	1e-121
FLXa1332.ePiR.1_C01_Size:742bp	gi|15232802|ref|NP_190330.1|	ATSMC2; transporter [Arabidopsis thaliana] gi|75337454|sp|Q9SN90.1|SMC22_ARATH RecName: Full=Structural maintenance of chromosomes protein 2-2; Short=AtSMC2-2; AltName: Full=Chromosome-associated protein E-2; Short=AtCAP-E2 gi|6522529|emb|CAB61972.1| chromosome assembly protein homolog [Arabidopsis thaliana]	49.2754	69	63	5e-17
FLXb1460.ePiR_D23_Size:715bp	gi|297808063|ref|XP_002871915.1|	ATSUG1 [Arabidopsis lyrata subsp. lyrata] gi|297317752|gb|EFH48174.1| ATSUG1 [Arabidopsis lyrata subsp. lyrata]	72.093	43	43	2e-07
FLXb1500.EPiF.1_H16_Size:781bp	gi|297808063|ref|XP_002871915.1|	ATSUG1 [Arabidopsis lyrata subsp. lyrata] gi|297317752|gb|EFH48174.1| ATSUG1 [Arabidopsis lyrata subsp. lyrata]	72.093	43	43	3e-07
FLXa1352.EPiF_L10_Size:667bp	gi|30684733|ref|NP_188424.2|	atToc64-III (Arabidopsis thaliana translocon at the outer membrane of chloroplasts 64-III); binding / carbon-nitrogen ligase, with glutamine as amido-N-donor gi|9294499|dbj|BAB02718.1| unnamed protein product [Arabidopsis thaliana]	68	50	50	1e-10
FLXb1462.ePiR_K09_Size:759bp	gi|15218268|ref|NP_177950.1|	AtUGT85A4 (UDP-glucosyl transferase 85A4); UDP-glycosyltransferase/ glucuronosyltransferase/ transferase, transferring hexosyl groups [Arabidopsis thaliana] gi|8052539|gb|AAF71803.1|AC013430_12 F3F9.19 [Arabidopsis thaliana] gi|20466352|gb|AAM20493.1| UDP-glucose glucosyltransferase, putative [Arabidopsis thaliana] gi|23198068|gb|AAN15561.1| UDP-glucose glucosyltransferase, putative [Arabidopsis …	63.1579	76	76	2e-22
FLXb1476.ePiR_N21_Size:484bp	gi|297805570|ref|XP_002870669.1|	ATUK/UPRT1 [Arabidopsis lyrata subsp. lyrata] gi|297316505|gb|EFH46928.1| ATUK/UPRT1 [Arabidopsis lyrata subsp. lyrata]	74.4186	43	43	2e-08
FLXb1440.ePiR_D05_Size:598bp	gi|297802470|ref|XP_002869119.1|	ATXDH1 [Arabidopsis lyrata subsp. lyrata] gi|297314955|gb|EFH45378.1| ATXDH1 [Arabidopsis lyrata subsp. lyrata]	91.6667	84	84	2e-76
FLXb1524.EPiF_A13_Size:720bp	gi|224114183|ref|XP_002332421.1|	autoinhibited calcium ATPase [Populus trichocarpa] gi|222832374|gb|EEE70851.1| autoinhibited calcium ATPase [Populus trichocarpa]	83.3333	72	72	1e-50
FLXb1442.ePiR_O12_Size:740bp	gi|224074249|ref|XP_002304320.1|	autoinhibited calcium ATPase [Populus trichocarpa] gi|222841752|gb|EEE79299.1| autoinhibited calcium ATPase [Populus trichocarpa]	55.6911	246	191	1e-60
FLXb1522.ePiR_G22_Size:789bp	gi|224074249|ref|XP_002304320.1|	autoinhibited calcium ATPase [Populus trichocarpa] gi|222841752|gb|EEE79299.1| autoinhibited calcium ATPase [Populus trichocarpa]	78	50	50	9e-14
FLXb1510.EPiF_J03_Size:771bp	gi|224062319|ref|XP_002300816.1|	autoinhibited calcium ATPase [Populus trichocarpa] gi|222842542|gb|EEE80089.1| autoinhibited calcium ATPase [Populus trichocarpa]	66.3968	247	247	6e-82
FLXa1358.EPiF_I22_Size:802bp	gi|224097462|ref|XP_002310944.1|	autoinhibited calcium ATPase [Populus trichocarpa] gi|222850764|gb|EEE88311.1| autoinhibited calcium ATPase [Populus trichocarpa]	48.4615	130	81	8e-44
FLXb1494.EPiF_P02_Size:634bp	gi|224097462|ref|XP_002310944.1|	autoinhibited calcium ATPase [Populus trichocarpa] gi|222850764|gb|EEE88311.1| autoinhibited calcium ATPase [Populus trichocarpa]	78.5714	56	56	8e-18
FLXa1332.EPiF.1_D01_Size:698bp	gi|224110004|ref|XP_002315383.1|	autoinhibited calcium ATPase [Populus trichocarpa] gi|222864423|gb|EEF01554.1| autoinhibited calcium ATPase [Populus trichocarpa]	81.8182	44	44	8e-23
FLXa1310.EPiF.1_B09_Size:498bp	gi|224137802|ref|XP_002322655.1|	autoinhibited calcium ATPase [Populus trichocarpa] gi|222867285|gb|EEF04416.1| autoinhibited calcium ATPase [Populus trichocarpa]	71.5596	109	103	5e-40
FLXa1320.ePiR.1_K05_Size:766bp	gi|224137802|ref|XP_002322655.1|	autoinhibited calcium ATPase [Populus trichocarpa] gi|222867285|gb|EEF04416.1| autoinhibited calcium ATPase [Populus trichocarpa]	75.641	234	234	3e-95
FLXa1336.ePiR.1_I09_Size:749bp	gi|224137802|ref|XP_002322655.1|	autoinhibited calcium ATPase [Populus trichocarpa] gi|222867285|gb|EEF04416.1| autoinhibited calcium ATPase [Populus trichocarpa]	64.2857	98	94	2e-26
FLXa1374.EPiF_E16_Size:769bp	gi|224137802|ref|XP_002322655.1|	autoinhibited calcium ATPase [Populus trichocarpa] gi|222867285|gb|EEF04416.1| autoinhibited calcium ATPase [Populus trichocarpa]	62.9032	186	154	4e-58
FLXa1384.ePiR_L15_Size:703bp	gi|224137802|ref|XP_002322655.1|	autoinhibited calcium ATPase [Populus trichocarpa] gi|222867285|gb|EEF04416.1| autoinhibited calcium ATPase [Populus trichocarpa]	62.7027	185	153	1e-57
FLXa1388.ePiR_L09_Size:768bp	gi|224138528|ref|XP_002326625.1|	autoinhibited H+ ATPase [Populus trichocarpa] gi|222833947|gb|EEE72424.1| autoinhibited H+ ATPase [Populus trichocarpa]	84.6154	39	39	2e-44
FLXb1450.ePiR_M24_Size:754bp	gi|224138528|ref|XP_002326625.1|	autoinhibited H+ ATPase [Populus trichocarpa] gi|222833947|gb|EEE72424.1| autoinhibited H+ ATPase [Populus trichocarpa]	84.6154	39	39	4e-38
FLXb1442.ePiR_B08_Size:723bp	gi|224136478|ref|XP_002326870.1|	autoinhibited H+ ATPase [Populus trichocarpa] gi|222835185|gb|EEE73620.1| autoinhibited H+ ATPase [Populus trichocarpa]	83.7209	43	43	2e-54
FLXb1490.ePiR_J20_Size:718bp	gi|224136478|ref|XP_002326870.1|	autoinhibited H+ ATPase [Populus trichocarpa] gi|222835185|gb|EEE73620.1| autoinhibited H+ ATPase [Populus trichocarpa]	83.7209	43	43	5e-55
FLXb1512.ePiR.1_D17_Size:733bp	gi|224136478|ref|XP_002326870.1|	autoinhibited H+ ATPase [Populus trichocarpa] gi|222835185|gb|EEE73620.1| autoinhibited H+ ATPase [Populus trichocarpa]	83.7209	43	43	5e-55
FLXb1512.ePiR_D17_Size:735bp	gi|224136478|ref|XP_002326870.1|	autoinhibited H+ ATPase [Populus trichocarpa] gi|222835185|gb|EEE73620.1| autoinhibited H+ ATPase [Populus trichocarpa]	59.4595	111	82	7e-50
FLXb1528.EPiF_K17_Size:869bp	gi|224136478|ref|XP_002326870.1|	autoinhibited H+ ATPase [Populus trichocarpa] gi|222835185|gb|EEE73620.1| autoinhibited H+ ATPase [Populus trichocarpa]	83.7209	43	43	8e-57
FLXb1412.ePiR_L22_Size:620bp	gi|224075643|ref|XP_002304716.1|	autoinhibited H+ ATPase [Populus trichocarpa] gi|222842148|gb|EEE79695.1| autoinhibited H+ ATPase [Populus trichocarpa]	60.5769	104	75	5e-22
FLXb1500.ePiR.1_H15_Size:758bp	gi|224135653|ref|XP_002322127.1|	autoinhibited H+ ATPase [Populus trichocarpa] gi|222869123|gb|EEF06254.1| autoinhibited H+ ATPase [Populus trichocarpa]	68.4615	130	116	4e-78
FLXb1504.ePiR.1_E09_Size:692bp	gi|224135653|ref|XP_002322127.1|	autoinhibited H+ ATPase [Populus trichocarpa] gi|222869123|gb|EEF06254.1| autoinhibited H+ ATPase [Populus trichocarpa]	67.6923	130	116	5e-69
FLXa1352.ePiR_K11_Size:772bp	gi|224126019|ref|XP_002329641.1|	autoinhibited H+ ATPase [Populus trichocarpa] gi|222870522|gb|EEF07653.1| autoinhibited H+ ATPase [Populus trichocarpa]	95.3125	256	256	1e-134
FLXa1332.ePiR.1_A21_Size:695bp	gi|224121346|ref|XP_002330804.1|	autoinhibited H+ ATPase [Populus trichocarpa] gi|222872606|gb|EEF09737.1| autoinhibited H+ ATPase [Populus trichocarpa]	90.9091	44	44	5e-15
FLXb1418.ePiR_M18_Size:645bp	gi|222142547|gb|ACM45960.1|	auxin efflux carrier protein 2 [Glycine max]	85.4749	179	179	5e-79
FLXb1520.ePiR_D02_Size:736bp	gi|224066867|ref|XP_002302253.1|	auxin influx carrier component [Populus trichocarpa] gi|222843979|gb|EEE81526.1| auxin influx carrier component [Populus trichocarpa]	96.6102	59	59	5e-26
FLXb1414.ePiR_D15_Size:794bp	gi|255570473|ref|XP_002526195.1|	Auxin response factor, putative [Ricinus communis] gi|223534499|gb|EEF36199.1| Auxin response factor, putative [Ricinus communis]	45.7265	234	233	7e-45
FLXb1444.EPiF_P21_Size:662bp	gi|255570473|ref|XP_002526195.1|	Auxin response factor, putative [Ricinus communis] gi|223534499|gb|EEF36199.1| Auxin response factor, putative [Ricinus communis]	45.8537	205	141	2e-33
FLXb1452.ePiR_H24_Size:441bp	gi|255570473|ref|XP_002526195.1|	Auxin response factor, putative [Ricinus communis] gi|223534499|gb|EEF36199.1| Auxin response factor, putative [Ricinus communis]	47.8261	92	90	2e-11
FLXb1484.ePiR_M12_Size:790bp	gi|255570473|ref|XP_002526195.1|	Auxin response factor, putative [Ricinus communis] gi|223534499|gb|EEF36199.1| Auxin response factor, putative [Ricinus communis]	69.2308	39	39	8e-07
FLXb1494.EPiF_K21_Size:407bp	gi|255570473|ref|XP_002526195.1|	Auxin response factor, putative [Ricinus communis] gi|223534499|gb|EEF36199.1| Auxin response factor, putative [Ricinus communis]	69.7674	43	42	4e-08
FLXb1422.ePiR_D16_Size:798bp	gi|255564663|ref|XP_002523326.1|	Auxin response factor, putative [Ricinus communis] gi|223537414|gb|EEF39042.1| Auxin response factor, putative [Ricinus communis]	38.7755	98	75	5e-23
FLXa1328.EPiF.1_N01_Size:605bp	gi|255562988|ref|XP_002522498.1|	Auxin response factor, putative [Ricinus communis] gi|223538189|gb|EEF39798.1| Auxin response factor, putative [Ricinus communis]	72.5	80	79	4e-44
FLXa1384.EPiF_G14_Size:786bp	gi|255562988|ref|XP_002522498.1|	Auxin response factor, putative [Ricinus communis] gi|223538189|gb|EEF39798.1| Auxin response factor, putative [Ricinus communis]	72.5	80	79	9e-49
FLXb1478.ePiR_N11_Size:879bp	gi|255556996|ref|XP_002519531.1|	Auxin response factor, putative [Ricinus communis] gi|223541394|gb|EEF42945.1| Auxin response factor, putative [Ricinus communis]	66.4634	164	159	2e-54
FLXb1496.ePiR_G09_Size:672bp	gi|255550359|ref|XP_002516230.1|	Auxin response factor, putative [Ricinus communis] gi|223544716|gb|EEF46232.1| Auxin response factor, putative [Ricinus communis]	54.3689	103	59	2e-36
FLXb1508.ePiR_A07_Size:682bp	gi|255550359|ref|XP_002516230.1|	Auxin response factor, putative [Ricinus communis] gi|223544716|gb|EEF46232.1| Auxin response factor, putative [Ricinus communis]	52.6316	76	74	6e-10
FLXa1404.EPiF_K18_Size:713bp	gi|255538886|ref|XP_002510508.1|	Auxin response factor, putative [Ricinus communis] gi|223551209|gb|EEF52695.1| Auxin response factor, putative [Ricinus communis]	59.0717	237	152	8e-61
FLXb1514.EPiF_O05_Size:781bp	gi|255561457|ref|XP_002521739.1|	auxin:hydrogen symporter, putative [Ricinus communis] gi|223539130|gb|EEF40726.1| auxin:hydrogen symporter, putative [Ricinus communis]	66.6667	42	42	2e-20
FLXa1350.ePiR_A19_Size:789bp	gi|255582433|ref|XP_002532004.1|	Auxin-induced in root cultures protein 12 precursor, putative [Ricinus communis] gi|223528335|gb|EEF30377.1| Auxin-induced in root cultures protein 12 precursor, putative [Ricinus communis]	59.3939	165	165	2e-48
FLXb1496.EPiF_K22_Size:684bp	gi|255582433|ref|XP_002532004.1|	Auxin-induced in root cultures protein 12 precursor, putative [Ricinus communis] gi|223528335|gb|EEF30377.1| Auxin-induced in root cultures protein 12 precursor, putative [Ricinus communis]	75.8242	91	90	3e-33
FLXb1522.EPiF_A08_Size:713bp	gi|255581150|ref|XP_002531388.1|	Auxin-induced protein 5NG4, putative [Ricinus communis] gi|223528981|gb|EEF30972.1| Auxin-induced protein 5NG4, putative [Ricinus communis]	66.6667	36	36	6e-06
FLXb1498.EPiF.1_N22_Size:667bp	gi|255580110|ref|XP_002530887.1|	Auxin-induced protein 5NG4, putative [Ricinus communis] gi|223529540|gb|EEF31493.1| Auxin-induced protein 5NG4, putative [Ricinus communis]	41.0256	78	73	8e-08
FLXa1342.ePiR.1_C11_Size:735bp	gi|255575124|ref|XP_002528467.1|	Auxin-induced protein 5NG4, putative [Ricinus communis] gi|223532143|gb|EEF33950.1| Auxin-induced protein 5NG4, putative [Ricinus communis]	82.1429	56	56	3e-40
FLXb1464.ePiR_P19_Size:614bp	gi|255575124|ref|XP_002528467.1|	Auxin-induced protein 5NG4, putative [Ricinus communis] gi|223532143|gb|EEF33950.1| Auxin-induced protein 5NG4, putative [Ricinus communis]	62.6667	75	75	1e-39
FLXa1384.EPiF_J19_Size:771bp	gi|255574599|ref|XP_002528210.1|	Auxin-induced protein 5NG4, putative [Ricinus communis] gi|223532371|gb|EEF34167.1| Auxin-induced protein 5NG4, putative [Ricinus communis]	62.2642	53	53	5e-12
FLXb1482.ePiR_B24_Size:733bp	gi|255569157|ref|XP_002525547.1|	Auxin-induced protein 5NG4, putative [Ricinus communis] gi|223535126|gb|EEF36806.1| Auxin-induced protein 5NG4, putative [Ricinus communis]	50.6173	81	79	3e-09
FLXb1522.ePiR_L14_Size:745bp	gi|255569157|ref|XP_002525547.1|	Auxin-induced protein 5NG4, putative [Ricinus communis] gi|223535126|gb|EEF36806.1| Auxin-induced protein 5NG4, putative [Ricinus communis]	49.3976	83	81	4e-11
FLXb1408.EPiF_A14_Size:713bp	gi|255557795|ref|XP_002519927.1|	Auxin-induced protein 5NG4, putative [Ricinus communis] gi|223540973|gb|EEF42531.1| Auxin-induced protein 5NG4, putative [Ricinus communis]	49.1525	59	58	1e-07
FLXb1524.EPiF_J13_Size:775bp	gi|255557795|ref|XP_002519927.1|	Auxin-induced protein 5NG4, putative [Ricinus communis] gi|223540973|gb|EEF42531.1| Auxin-induced protein 5NG4, putative [Ricinus communis]	86.3636	44	44	1e-25
FLXa1372.EPiF_B17_Size:640bp	gi|255552664|ref|XP_002517375.1|	Auxin-induced protein 5NG4, putative [Ricinus communis] gi|223543386|gb|EEF44917.1| Auxin-induced protein 5NG4, putative [Ricinus communis]	61.3333	75	73	1e-27
FLXa1380.EPiF_N04_Size:711bp	gi|255538804|ref|XP_002510467.1|	Auxin-induced protein 5NG4, putative [Ricinus communis] gi|223551168|gb|EEF52654.1| Auxin-induced protein 5NG4, putative [Ricinus communis]	94.1176	51	51	2e-19
FLXa1378.ePiR_E20_Size:787bp	gi|21592701|gb|AAM64650.1|	auxin-induced protein IAA9 [Arabidopsis thaliana]	43.125	160	160	3e-36
FLXb1434.EPiF_L15_Size:634bp	gi|58700653|gb|AAC62104.2|	auxin-repressed protein [Elaeagnus umbellata]	56.9231	65	63	4e-12
FLXb1520.ePiR_O10_Size:722bp	gi|297817522|ref|XP_002876644.1|	auxin-responsive family protein [Arabidopsis lyrata subsp. lyrata] gi|297322482|gb|EFH52903.1| auxin-responsive family protein [Arabidopsis lyrata subsp. lyrata]	50	40	40	3e-07
FLXa1332.ePiR.1_M09_Size:769bp	gi|255548235|ref|XP_002515174.1|	Auxin-responsive protein IAA20, putative [Ricinus communis] gi|223545654|gb|EEF47158.1| Auxin-responsive protein IAA20, putative [Ricinus communis]	69.2308	52	52	6e-22
FLXa1376.EPiF_L02_Size:707bp	gi|255548235|ref|XP_002515174.1|	Auxin-responsive protein IAA20, putative [Ricinus communis] gi|223545654|gb|EEF47158.1| Auxin-responsive protein IAA20, putative [Ricinus communis]	45	80	46	3e-17
FLXa1308.ePiR.2_J24_Size:800bp	gi|30686594|ref|NP_564098.2|	AVA-P2; ATPase/ proton-transporting ATPase, rotational mechanism [Arabidopsis thaliana] gi|224062049|ref|XP_002300729.1| predicted protein [Populus trichocarpa] gi|27923953|sp|P59228.1|VATL2_ARATH RecName: Full=V-type proton ATPase 16 kDa proteolipid subunit c2; Short=V-ATPase 16 kDa proteolipid subunit c2; AltName: Full=Vacuolar proton pump 16 kDa proteolipid subunit c2; AltName: Full=Vacuolar H…	83.1579	95	95	3e-35
FLXb1426.EPiF_F03_Size:694bp	gi|30686594|ref|NP_564098.2|	AVA-P2; ATPase/ proton-transporting ATPase, rotational mechanism [Arabidopsis thaliana] gi|224062049|ref|XP_002300729.1| predicted protein [Populus trichocarpa] gi|27923953|sp|P59228.1|VATL2_ARATH RecName: Full=V-type proton ATPase 16 kDa proteolipid subunit c2; Short=V-ATPase 16 kDa proteolipid subunit c2; AltName: Full=Vacuolar proton pump 16 kDa proteolipid subunit c2; AltName: Full=Vacuolar H…	83.1579	95	95	2e-35
FLXb1482.EPiF_N19_Size:739bp	gi|30686594|ref|NP_564098.2|	AVA-P2; ATPase/ proton-transporting ATPase, rotational mechanism [Arabidopsis thaliana] gi|224062049|ref|XP_002300729.1| predicted protein [Populus trichocarpa] gi|27923953|sp|P59228.1|VATL2_ARATH RecName: Full=V-type proton ATPase 16 kDa proteolipid subunit c2; Short=V-ATPase 16 kDa proteolipid subunit c2; AltName: Full=Vacuolar proton pump 16 kDa proteolipid subunit c2; AltName: Full=Vacuolar H…	83.1579	95	95	2e-35
FLXa1372.EPiF_E20_Size:743bp	gi|56544480|gb|AAV92905.1|	Avr9/Cf-9 rapidly elicited protein 256 [Nicotiana tabacum]	68.1818	66	66	1e-37
FLXb1518.EPiF_N24_Size:747bp	gi|255573706|ref|XP_002527774.1|	axonemal dynein light chain, putative [Ricinus communis] gi|223532809|gb|EEF34584.1| axonemal dynein light chain, putative [Ricinus communis]	63.6364	88	79	2e-19
FLXb1414.EPiF_D12_Size:786bp	gi|255566965|ref|XP_002524465.1|	axonemal dynein light chain, putative [Ricinus communis] gi|223536253|gb|EEF37905.1| axonemal dynein light chain, putative [Ricinus communis]	86.1538	65	65	5e-24
FLXb1436.ePiR_D06_Size:744bp	gi|255566965|ref|XP_002524465.1|	axonemal dynein light chain, putative [Ricinus communis] gi|223536253|gb|EEF37905.1| axonemal dynein light chain, putative [Ricinus communis]	86.1538	65	65	5e-24
FLXb1492.EPiF_A19_Size:635bp	gi|255561632|ref|XP_002521826.1|	axonemal dynein light chain, putative [Ricinus communis] gi|223539039|gb|EEF40636.1| axonemal dynein light chain, putative [Ricinus communis]	39.3939	165	138	3e-15
FLXa1360.EPiF_G24_Size:659bp	gi|298710415|emb|CBJ25479.1|	B1142C05.17 [Ectocarpus siliculosus]	71.4286	42	42	2e-28
FLXa1328.ePiR.1_J22_Size:764bp	gi|61656643|emb|CAE75952.2|	B1159F04.15 [Oryza sativa (japonica cultivar-group)]	38.9831	59	59	8e-06
FLXb1492.ePiR_C21_Size:721bp	gi|9858775|gb|AAG01122.1|AF273333_7	BAC19.7 [Solanum lycopersicum]	67.364	239	184	3e-81
FLXb1446.ePiR_K01_Size:715bp	gi|9858777|gb|AAG01124.1|AF273333_9	BAC19.9 [Solanum lycopersicum]	81.9277	83	83	4e-37
FLXb1442.EPiF_L19_Size:765bp	gi|124365601|gb|AAK50778.4|AF361893_1	bacterial-induced lipoxygenase [Gossypium hirsutum]	74.6032	63	62	2e-51
FLXa1348.ePiR.2_N03_Size:721bp	gi|255586143|ref|XP_002533733.1|	bacteriochlorophyll synthase, putative [Ricinus communis] gi|223526358|gb|EEF28652.1| bacteriochlorophyll synthase, putative [Ricinus communis]	41.1765	68	66	4e-16
FLXa1352.ePiR_K09_Size:754bp	gi|15225945|ref|NP_182147.1|	BAG6 (BCL-2-ASSOCIATED ATHANOGENE 6); calmodulin binding / protein binding [Arabidopsis thaliana] gi|3702325|gb|AAC62882.1| hypothetical protein [Arabidopsis thaliana]	49.0385	104	102	1e-15
FLXb1428.ePiR_J18_Size:754bp	gi|87241570|gb|ABD33428.1|	Barwin-related endoglucanase [Medicago truncatula]	54.5455	132	127	1e-30
FLXb1432.EPiF_D13_Size:745bp	gi|87241570|gb|ABD33428.1|	Barwin-related endoglucanase [Medicago truncatula]	54.5455	132	127	1e-30
FLXa1320.EPiF.2_G11_Size:736bp	gi|255558694|ref|XP_002520371.1|	basic 7S globulin 2 precursor small subunit, putative [Ricinus communis] gi|223540418|gb|EEF41987.1| basic 7S globulin 2 precursor small subunit, putative [Ricinus communis]	44	75	69	3e-06
FLXb1504.EPiF_N15_Size:702bp	gi|255558694|ref|XP_002520371.1|	basic 7S globulin 2 precursor small subunit, putative [Ricinus communis] gi|223540418|gb|EEF41987.1| basic 7S globulin 2 precursor small subunit, putative [Ricinus communis]	53.8071	197	191	4e-40
FLXb1458.ePiR_G08_Size:765bp	gi|255552241|ref|XP_002517165.1|	basic 7S globulin 2 precursor small subunit, putative [Ricinus communis] gi|223543800|gb|EEF45328.1| basic 7S globulin 2 precursor small subunit, putative [Ricinus communis]	76.2295	122	122	2e-51
FLXb1490.ePiR_I01_Size:698bp	gi|255552241|ref|XP_002517165.1|	basic 7S globulin 2 precursor small subunit, putative [Ricinus communis] gi|223543800|gb|EEF45328.1| basic 7S globulin 2 precursor small subunit, putative [Ricinus communis]	67.6471	136	135	2e-44
FLXa1314.ePiR_A10_Size:733bp	gi|149275421|gb|ABR23055.1|	basic peroxidase swpb5 [Ipomoea batatas]	83.0769	65	65	2e-23
FLXa1400.EPiF_I12_Size:704bp	gi|149275421|gb|ABR23055.1|	basic peroxidase swpb5 [Ipomoea batatas]	83.0769	65	65	2e-23
FLXa1348.ePiR.2_D03_Size:825bp	gi|255567699|ref|XP_002524828.1|	bcr-associated protein, bap, putative [Ricinus communis] gi|223535888|gb|EEF37548.1| bcr-associated protein, bap, putative [Ricinus communis]	67.1642	67	67	1e-15
FLXa1362.ePiR.1_F24_Size:692bp	gi|255564727|ref|XP_002523358.1|	Beclin-1, putative [Ricinus communis] gi|223537446|gb|EEF39074.1| Beclin-1, putative [Ricinus communis]	89.2857	56	56	1e-30
FLXa1350.ePiR_J13_Size:810bp	gi|255543785|ref|XP_002512955.1|	bel1 homeotic protein, putative [Ricinus communis] gi|223547966|gb|EEF49458.1| bel1 homeotic protein, putative [Ricinus communis]	49.1736	242	230	5e-41
FLXa1394.EPiF_N15_Size:727bp	gi|255543785|ref|XP_002512955.1|	bel1 homeotic protein, putative [Ricinus communis] gi|223547966|gb|EEF49458.1| bel1 homeotic protein, putative [Ricinus communis]	48.9627	241	229	2e-40
FLXa1352.ePiR_M14_Size:750bp	gi|255537553|ref|XP_002509843.1|	bel1 homeotic protein, putative [Ricinus communis] gi|223549742|gb|EEF51230.1| bel1 homeotic protein, putative [Ricinus communis]	52.381	84	80	2e-10
FLXb1524.EPiF_M14_Size:784bp	gi|255537553|ref|XP_002509843.1|	bel1 homeotic protein, putative [Ricinus communis] gi|223549742|gb|EEF51230.1| bel1 homeotic protein, putative [Ricinus communis]	52.381	84	80	3e-10
FLXa1350.EPiF_I14_Size:639bp	gi|255538762|ref|XP_002510446.1|	bel1 homeotic protein, putative [Ricinus communis] gi|223551147|gb|EEF52633.1| bel1 homeotic protein, putative [Ricinus communis]	65.5172	116	113	6e-34
FLXa1378.EPiF_I09_Size:784bp	gi|255580766|ref|XP_002531204.1|	Benzoate carboxyl methyltransferase, putative [Ricinus communis] gi|223529206|gb|EEF31181.1| Benzoate carboxyl methyltransferase, putative [Ricinus communis]	62.585	147	145	4e-43
FLXb1452.EPiF_M19_Size:624bp	gi|255561060|ref|XP_002521542.1|	Benzoate carboxyl methyltransferase, putative [Ricinus communis] gi|223539220|gb|EEF40813.1| Benzoate carboxyl methyltransferase, putative [Ricinus communis]	47.2868	129	128	5e-29
FLXb1516.EPiF_A07_Size:847bp	gi|255561060|ref|XP_002521542.1|	Benzoate carboxyl methyltransferase, putative [Ricinus communis] gi|223539220|gb|EEF40813.1| Benzoate carboxyl methyltransferase, putative [Ricinus communis]	57.5342	73	72	6e-16
FLXa1302.ePiR_I17_Size:737bp	gi|33391246|gb|AAQ17229.1|	beta 1,3 glucan synthase [Lolium multiflorum]	73.6842	38	38	2e-21
FLXa1376.ePiR_D02_Size:618bp	gi|3850659|emb|CAA10064.1|	beta galactosidase [Carica papaya]	48.1928	83	54	1e-26
FLXb1456.ePiR_F08_Size:795bp	gi|118566338|gb|ABL01537.1|	beta glucosidase [Hevea brasiliensis]	65	60	60	1e-19
FLXb1484.EPiF_C10_Size:730bp	gi|118566338|gb|ABL01537.1|	beta glucosidase [Hevea brasiliensis]	35.1351	74	44	8e-16
FLXb1416.ePiR_P15_Size:640bp	gi|1155090|emb|CAA64442.1|	beta glucosidase [Manihot esculenta]	52.8302	53	53	3e-07
FLXb1478.EPiF_A01_Size:762bp	gi|1155090|emb|CAA64442.1|	beta glucosidase [Manihot esculenta]	51.3889	72	72	2e-13
FLXb1504.ePiR.1_H03_Size:803bp	gi|1155090|emb|CAA64442.1|	beta glucosidase [Manihot esculenta]	50.6849	73	73	2e-13
FLXa1322.ePiR_L17_Size:724bp	gi|4105696|gb|AAD02498.1|	beta tubulin 1 [Arabidopsis thaliana]	83.5165	91	91	1e-35
FLXa1336.ePiR.1_I05_Size:718bp	gi|4105696|gb|AAD02498.1|	beta tubulin 1 [Arabidopsis thaliana]	83.5165	91	91	1e-35
FLXb1476.EPiF_M17_Size:693bp	gi|6960214|gb|AAF33405.1|AF230109_1	beta-1,3 glucanase [Populus tremula x Populus alba]	65.1613	155	154	2e-52
FLXa1352.EPiF_I07_Size:745bp	gi|255554873|ref|XP_002518474.1|	Beta-1,3-galactosyltransferase sqv-2, putative [Ricinus communis] gi|223542319|gb|EEF43861.1| Beta-1,3-galactosyltransferase sqv-2, putative [Ricinus communis]	60.6061	66	66	4e-13
FLXb1438.EPiF_J01_Size:681bp	gi|255550790|ref|XP_002516443.1|	Beta-1,3-galactosyltransferase sqv-2, putative [Ricinus communis] gi|223544263|gb|EEF45784.1| Beta-1,3-galactosyltransferase sqv-2, putative [Ricinus communis]	60	55	55	1e-09
FLXb1528.EPiF_O24_Size:464bp	gi|2274915|emb|CAA03908.1|	beta-1,3-glucanase [Citrus sinensis]	65.0407	123	122	3e-39
FLXb1412.EPiF_N20_Size:762bp	gi|110085241|gb|ABG49448.1|	beta-1,3-glucanase [Hevea brasiliensis] gi|124294783|gb|ABN03965.1| beta-1,3-glucanase [Hevea brasiliensis]	66.0494	162	161	7e-53
FLXb1462.EPiF_O24_Size:605bp	gi|110085241|gb|ABG49448.1|	beta-1,3-glucanase [Hevea brasiliensis] gi|124294783|gb|ABN03965.1| beta-1,3-glucanase [Hevea brasiliensis]	65.4321	162	161	9e-53
FLXb1520.EPiF_F10_Size:758bp	gi|110085241|gb|ABG49448.1|	beta-1,3-glucanase [Hevea brasiliensis] gi|124294783|gb|ABN03965.1| beta-1,3-glucanase [Hevea brasiliensis]	65.3846	156	155	2e-49
FLXb1494.ePiR_P20_Size:712bp	gi|255555867|ref|XP_002518969.1|	beta-1,3-n-acetylglucosaminyltransferase radical fringe, putative [Ricinus communis] gi|223541956|gb|EEF43502.1| beta-1,3-n-acetylglucosaminyltransferase radical fringe, putative [Ricinus communis]	63.913	230	176	2e-76
FLXb1414.ePiR_B09_Size:726bp	gi|224069629|ref|XP_002326388.1|	beta-alanine n-methyltransferase related [Populus trichocarpa] gi|222833581|gb|EEE72058.1| beta-alanine n-methyltransferase related [Populus trichocarpa]	85.0877	114	114	2e-55
FLXb1428.ePiR_L16_Size:702bp	gi|224069629|ref|XP_002326388.1|	beta-alanine n-methyltransferase related [Populus trichocarpa] gi|222833581|gb|EEE72058.1| beta-alanine n-methyltransferase related [Populus trichocarpa]	75.5556	45	45	7e-11
FLXb1462.ePiR_C10_Size:761bp	gi|224069629|ref|XP_002326388.1|	beta-alanine n-methyltransferase related [Populus trichocarpa] gi|222833581|gb|EEE72058.1| beta-alanine n-methyltransferase related [Populus trichocarpa]	75.5556	45	45	9e-11
FLXb1482.EPiF_D13_Size:769bp	gi|224069629|ref|XP_002326388.1|	beta-alanine n-methyltransferase related [Populus trichocarpa] gi|222833581|gb|EEE72058.1| beta-alanine n-methyltransferase related [Populus trichocarpa]	80.9524	42	42	1e-10
FLXa1326.EPiF.1_O03_Size:749bp	gi|255541586|ref|XP_002511857.1|	Beta-amylase, putative [Ricinus communis] gi|223549037|gb|EEF50526.1| Beta-amylase, putative [Ricinus communis]	61.3636	132	132	2e-33
FLXa1350.ePiR_O22_Size:691bp	gi|255541586|ref|XP_002511857.1|	Beta-amylase, putative [Ricinus communis] gi|223549037|gb|EEF50526.1| Beta-amylase, putative [Ricinus communis]	80.7692	52	52	1e-18
FLXa1362.EPiF_F24_Size:548bp	gi|255541586|ref|XP_002511857.1|	Beta-amylase, putative [Ricinus communis] gi|223549037|gb|EEF50526.1| Beta-amylase, putative [Ricinus communis]	87.037	54	54	2e-22
FLXb1436.EPiF_M08_Size:764bp	gi|73991374|dbj|BAE43642.1|	beta-amyrin synthase [Euphorbia tirucalli]	54.9618	131	96	1e-71
FLXb1496.ePiR_M02_Size:746bp	gi|83016474|dbj|BAE53429.1|	beta-amyrin synthase [Lotus japonicus]	53.125	96	94	3e-38
FLXb1502.ePiR.1_E23_Size:714bp	gi|3688600|dbj|BAA33461.1|	beta-Amyrin Synthase [Panax ginseng]	61.7021	47	44	7e-12
FLXb1480.ePiR_P08_Size:702bp	gi|3582436|dbj|BAA33065.1|	beta-D-glucan exohydrolase [Nicotiana tabacum]	65.7143	140	140	6e-58
FLXb1476.ePiR_O06_Size:713bp	gi|33391721|gb|AAQ17461.1|	beta-D-glucosidase [Gossypium hirsutum]	92.3077	65	65	1e-29
FLXb1436.EPiF_H13_Size:810bp	gi|297834214|ref|XP_002884989.1|	beta-fructofuranosidase [Arabidopsis lyrata subsp. lyrata] gi|297330829|gb|EFH61248.1| beta-fructofuranosidase [Arabidopsis lyrata subsp. lyrata]	48.8372	172	170	1e-42
FLXa1314.EPiF_C02_Size:626bp	gi|115548293|dbj|BAF34362.1|	beta-fructofuranosidase [Citrus sinensis]	57.7465	71	71	1e-12
FLXa1374.ePiR_B08_Size:779bp	gi|115548293|dbj|BAF34362.1|	beta-fructofuranosidase [Citrus sinensis]	72.1893	169	169	1e-61
FLXb1410.ePiR_L09_Size:735bp	gi|115548293|dbj|BAF34362.1|	beta-fructofuranosidase [Citrus sinensis]	82.8947	228	228	1e-115
FLXb1484.ePiR_O07_Size:778bp	gi|255560765|ref|XP_002521396.1|	Beta-fructofuranosidase, cell wall isozyme precursor, putative [Ricinus communis] gi|223539474|gb|EEF41064.1| Beta-fructofuranosidase, cell wall isozyme precursor, putative [Ricinus communis]	74.1379	58	58	3e-32
FLXa1306.ePiR.2_C18_Size:756bp	gi|255560769|ref|XP_002521398.1|	Beta-fructofuranosidase, cell wall isozyme precursor, putative [Ricinus communis] gi|223539476|gb|EEF41066.1| Beta-fructofuranosidase, cell wall isozyme precursor, putative [Ricinus communis]	59.7315	149	146	8e-49
FLXa1362.ePiR.1_L16_Size:851bp	gi|255560769|ref|XP_002521398.1|	Beta-fructofuranosidase, cell wall isozyme precursor, putative [Ricinus communis] gi|223539476|gb|EEF41066.1| Beta-fructofuranosidase, cell wall isozyme precursor, putative [Ricinus communis]	59.7315	149	146	4e-48
FLXb1470.EPiF_B13_Size:754bp	gi|255560769|ref|XP_002521398.1|	Beta-fructofuranosidase, cell wall isozyme precursor, putative [Ricinus communis] gi|223539476|gb|EEF41066.1| Beta-fructofuranosidase, cell wall isozyme precursor, putative [Ricinus communis]	80.3922	51	51	1e-15
FLXa1334.EPiF.1_C06_Size:703bp	gi|255578969|ref|XP_002530337.1|	Beta-fructofuranosidase, insoluble isoenzyme 3 precursor, putative [Ricinus communis] gi|223530141|gb|EEF32053.1| Beta-fructofuranosidase, insoluble isoenzyme 3 precursor, putative [Ricinus communis]	47.8571	140	86	5e-23
FLXb1452.ePiR_D13_Size:732bp	gi|255578969|ref|XP_002530337.1|	Beta-fructofuranosidase, insoluble isoenzyme 3 precursor, putative [Ricinus communis] gi|223530141|gb|EEF32053.1| Beta-fructofuranosidase, insoluble isoenzyme 3 precursor, putative [Ricinus communis]	64.7541	122	122	2e-71
FLXb1462.EPiF_P06_Size:688bp	gi|255576735|ref|XP_002529255.1|	beta-fructofuranosidase, putative [Ricinus communis] gi|223531291|gb|EEF33133.1| beta-fructofuranosidase, putative [Ricinus communis]	92.3077	182	182	1e-101
FLXa1310.ePiR.1_B10_Size:744bp	gi|297844084|ref|XP_002889923.1|	beta-fructosidase [Arabidopsis lyrata subsp. lyrata] gi|297335765|gb|EFH66182.1| beta-fructosidase [Arabidopsis lyrata subsp. lyrata]	75	56	56	6e-20
FLXa1372.ePiR_B09_Size:721bp	gi|3860321|emb|CAA10128.1|	beta-galactosidase [Cicer arietinum]	89.4737	38	38	8e-31
FLXa1386.EPiF_B09_Size:772bp	gi|3641863|emb|CAA06309.1|	beta-galactosidase [Cicer arietinum]	57.0513	156	96	4e-53
FLXa1384.EPiF_J16_Size:761bp	gi|7939621|gb|AAF70823.1|AF154422_1	beta-galactosidase [Solanum lycopersicum]	53.3333	90	61	4e-14
FLXa1338.ePiR.1_A15_Size:761bp	gi|7939619|gb|AAF70822.1|AF154421_1	beta-galactosidase [Solanum lycopersicum] gi|4138137|emb|CAA10173.1| ss-galactosidase [Solanum lycopersicum]	45.3608	97	83	2e-23
FLXa1324.ePiR_P20_Size:623bp	gi|255602598|ref|XP_002537886.1|	beta-galactosidase, putative [Ricinus communis] gi|223514710|gb|EEF24497.1| beta-galactosidase, putative [Ricinus communis]	83.7838	37	37	4e-24
FLXa1382.ePiR_I19_Size:791bp	gi|255578884|ref|XP_002530296.1|	beta-galactosidase, putative [Ricinus communis] gi|223530194|gb|EEF32103.1| beta-galactosidase, putative [Ricinus communis]	42.069	145	123	1e-19
FLXb1442.ePiR_G09_Size:670bp	gi|255578884|ref|XP_002530296.1|	beta-galactosidase, putative [Ricinus communis] gi|223530194|gb|EEF32103.1| beta-galactosidase, putative [Ricinus communis]	43.9655	116	95	2e-17
FLXb1456.EPiF_A20_Size:627bp	gi|255578884|ref|XP_002530296.1|	beta-galactosidase, putative [Ricinus communis] gi|223530194|gb|EEF32103.1| beta-galactosidase, putative [Ricinus communis]	60.6936	173	149	1e-48
FLXb1470.ePiR_D23_Size:643bp	gi|255578884|ref|XP_002530296.1|	beta-galactosidase, putative [Ricinus communis] gi|223530194|gb|EEF32103.1| beta-galactosidase, putative [Ricinus communis]	64.2857	42	42	1e-23
FLXb1524.ePiR_L14_Size:751bp	gi|255578884|ref|XP_002530296.1|	beta-galactosidase, putative [Ricinus communis] gi|223530194|gb|EEF32103.1| beta-galactosidase, putative [Ricinus communis]	55.8233	249	194	2e-73
FLXa1362.ePiR.1_J22_Size:769bp	gi|255563859|ref|XP_002522930.1|	beta-galactosidase, putative [Ricinus communis] gi|223537857|gb|EEF39473.1| beta-galactosidase, putative [Ricinus communis]	69.8113	53	53	3e-15
FLXa1316.EPiF.1_L14_Size:827bp	gi|255561536|ref|XP_002521778.1|	beta-galactosidase, putative [Ricinus communis] gi|223538991|gb|EEF40588.1| beta-galactosidase, putative [Ricinus communis]	76.4706	68	68	1e-38
FLXa1378.ePiR_C07_Size:759bp	gi|255561536|ref|XP_002521778.1|	beta-galactosidase, putative [Ricinus communis] gi|223538991|gb|EEF40588.1| beta-galactosidase, putative [Ricinus communis]	74.6479	71	71	1e-39
FLXa1310.EPiF.1_F01_Size:722bp	gi|255558624|ref|XP_002520337.1|	beta-galactosidase, putative [Ricinus communis] gi|223540556|gb|EEF42123.1| beta-galactosidase, putative [Ricinus communis]	68.4211	95	95	6e-39
FLXa1376.EPiF_M15_Size:753bp	gi|255558624|ref|XP_002520337.1|	beta-galactosidase, putative [Ricinus communis] gi|223540556|gb|EEF42123.1| beta-galactosidase, putative [Ricinus communis]	49.2063	126	96	6e-36
FLXa1402.EPiF_L07_Size:716bp	gi|255558624|ref|XP_002520337.1|	beta-galactosidase, putative [Ricinus communis] gi|223540556|gb|EEF42123.1| beta-galactosidase, putative [Ricinus communis]	68.4211	95	95	6e-39
FLXb1448.ePiR_O20_Size:740bp	gi|255558624|ref|XP_002520337.1|	beta-galactosidase, putative [Ricinus communis] gi|223540556|gb|EEF42123.1| beta-galactosidase, putative [Ricinus communis]	69.3878	49	49	1e-13
FLXb1452.EPiF_L07_Size:754bp	gi|255558624|ref|XP_002520337.1|	beta-galactosidase, putative [Ricinus communis] gi|223540556|gb|EEF42123.1| beta-galactosidase, putative [Ricinus communis]	69.3878	49	49	1e-13
FLXa1368.EPiF_M17_Size:623bp	gi|255554022|ref|XP_002518051.1|	beta-galactosidase, putative [Ricinus communis] gi|223542647|gb|EEF44184.1| beta-galactosidase, putative [Ricinus communis]	80	50	50	7e-17
FLXa1318.EPiF_G23_Size:709bp	gi|255543993|ref|XP_002513059.1|	beta-galactosidase, putative [Ricinus communis] gi|223548070|gb|EEF49562.1| beta-galactosidase, putative [Ricinus communis]	53.4884	172	145	3e-45
FLXa1380.EPiF_C05_Size:785bp	gi|255543993|ref|XP_002513059.1|	beta-galactosidase, putative [Ricinus communis] gi|223548070|gb|EEF49562.1| beta-galactosidase, putative [Ricinus communis]	57.7778	90	59	1e-21
FLXb1410.EPiF_L21_Size:719bp	gi|255543993|ref|XP_002513059.1|	beta-galactosidase, putative [Ricinus communis] gi|223548070|gb|EEF49562.1| beta-galactosidase, putative [Ricinus communis]	54	100	69	5e-23
FLXb1436.EPiF_L23_Size:701bp	gi|255543993|ref|XP_002513059.1|	beta-galactosidase, putative [Ricinus communis] gi|223548070|gb|EEF49562.1| beta-galactosidase, putative [Ricinus communis]	65.7143	105	104	1e-43
FLXb1522.EPiF_N07_Size:724bp	gi|255543993|ref|XP_002513059.1|	beta-galactosidase, putative [Ricinus communis] gi|223548070|gb|EEF49562.1| beta-galactosidase, putative [Ricinus communis]	65.7143	105	104	2e-45
FLXb1526.ePiR_B05_Size:792bp	gi|255543993|ref|XP_002513059.1|	beta-galactosidase, putative [Ricinus communis] gi|223548070|gb|EEF49562.1| beta-galactosidase, putative [Ricinus communis]	53.4884	172	145	3e-45
FLXb1524.ePiR_E13_Size:755bp	gi|188573187|gb|ACD65511.1|	beta-glucosidase D7 [Lotus japonicus]	48.3146	178	129	4e-41
FLXb1474.ePiR_J03_Size:753bp	gi|255584818|ref|XP_002533126.1|	beta-glucosidase, putative [Ricinus communis] gi|223527070|gb|EEF29253.1| beta-glucosidase, putative [Ricinus communis]	78.0822	73	73	3e-31
FLXb1506.ePiR_O23_Size:756bp	gi|255573163|ref|XP_002527511.1|	Beta-glucosidase, putative [Ricinus communis] gi|223533151|gb|EEF34909.1| Beta-glucosidase, putative [Ricinus communis]	65.1163	172	167	2e-54
FLXb1410.ePiR_D13_Size:705bp	gi|255572557|ref|XP_002527212.1|	beta-glucosidase, putative [Ricinus communis] gi|223533388|gb|EEF35138.1| beta-glucosidase, putative [Ricinus communis]	75.641	156	156	4e-67
FLXb1526.EPiF_B19_Size:781bp	gi|255572557|ref|XP_002527212.1|	beta-glucosidase, putative [Ricinus communis] gi|223533388|gb|EEF35138.1| beta-glucosidase, putative [Ricinus communis]	53.8462	78	78	9e-16
FLXb1472.EPiF_H21_Size:728bp	gi|255564146|ref|XP_002523070.1|	beta-glucosidase, putative [Ricinus communis] gi|223537632|gb|EEF39255.1| beta-glucosidase, putative [Ricinus communis]	68.1818	66	66	1e-40
FLXa1326.EPiF.1_A09_Size:660bp	gi|255547436|ref|XP_002514775.1|	beta-glucosidase, putative [Ricinus communis] gi|223545826|gb|EEF47329.1| beta-glucosidase, putative [Ricinus communis]	40.6504	123	66	7e-15
FLXa1372.ePiR_N09_Size:783bp	gi|255547436|ref|XP_002514775.1|	beta-glucosidase, putative [Ricinus communis] gi|223545826|gb|EEF47329.1| beta-glucosidase, putative [Ricinus communis]	59.4595	37	32	2e-12
FLXb1516.EPiF_D10_Size:798bp	gi|157416233|gb|ABV54754.1|	beta-glucosidase-like protein [Trifolium repens]	43.4211	152	123	5e-34
FLXa1340.ePiR.1_I12_Size:781bp	gi|110735945|dbj|BAE99947.1|	betaine aldehyde dehydrogenase like protein [Arabidopsis thaliana]	57.7778	135	88	4e-37
FLXb1438.ePiR_L19_Size:708bp	gi|224135383|ref|XP_002327204.1|	beta-ketoacyl-coa synthase family protein [Populus trichocarpa] gi|222835574|gb|EEE74009.1| beta-ketoacyl-coa synthase family protein [Populus trichocarpa]	50	104	103	5e-28
FLXb1418.ePiR_K04_Size:422bp	gi|224104497|ref|XP_002313455.1|	beta-ketoacyl-coa synthase family protein [Populus trichocarpa] gi|222849863|gb|EEE87410.1| beta-ketoacyl-coa synthase family protein [Populus trichocarpa]	80	140	129	3e-61
FLXb1438.ePiR_D23_Size:591bp	gi|224104497|ref|XP_002313455.1|	beta-ketoacyl-coa synthase family protein [Populus trichocarpa] gi|222849863|gb|EEE87410.1| beta-ketoacyl-coa synthase family protein [Populus trichocarpa]	80	35	35	6e-11
FLXa1384.EPiF_I17_Size:730bp	gi|224092041|ref|XP_002309451.1|	beta-ketoacyl-coa synthase family protein [Populus trichocarpa] gi|222855427|gb|EEE92974.1| beta-ketoacyl-coa synthase family protein [Populus trichocarpa]	77.4194	186	182	1e-79
FLXa1382.EPiF_D09_Size:763bp	gi|224125134|ref|XP_002319508.1|	beta-ketoacyl-coa synthase family protein [Populus trichocarpa] gi|222857884|gb|EEE95431.1| beta-ketoacyl-coa synthase family protein [Populus trichocarpa]	65.5462	119	119	9e-40
FLXb1420.EPiF_D02_Size:784bp	gi|224125134|ref|XP_002319508.1|	beta-ketoacyl-coa synthase family protein [Populus trichocarpa] gi|222857884|gb|EEE95431.1| beta-ketoacyl-coa synthase family protein [Populus trichocarpa]	55.5556	234	234	5e-70
FLXb1486.ePiR_C13_Size:755bp	gi|224125134|ref|XP_002319508.1|	beta-ketoacyl-coa synthase family protein [Populus trichocarpa] gi|222857884|gb|EEE95431.1| beta-ketoacyl-coa synthase family protein [Populus trichocarpa]	56.4444	225	225	1e-68
FLXa1320.EPiF.2_E09_Size:686bp	gi|224146504|ref|XP_002326030.1|	beta-ketoacyl-coa synthase family protein [Populus trichocarpa] gi|222862905|gb|EEF00412.1| beta-ketoacyl-coa synthase family protein [Populus trichocarpa]	54.4304	79	79	1e-14
FLXa1334.ePiR.1_J11_Size:728bp	gi|224146504|ref|XP_002326030.1|	beta-ketoacyl-coa synthase family protein [Populus trichocarpa] gi|222862905|gb|EEF00412.1| beta-ketoacyl-coa synthase family protein [Populus trichocarpa]	49.3506	77	77	3e-18
FLXb1496.EPiF_O02_Size:711bp	gi|224146504|ref|XP_002326030.1|	beta-ketoacyl-coa synthase family protein [Populus trichocarpa] gi|222862905|gb|EEF00412.1| beta-ketoacyl-coa synthase family protein [Populus trichocarpa]	52.3364	107	106	1e-20
FLXb1504.EPiF_A19_Size:642bp	gi|224146504|ref|XP_002326030.1|	beta-ketoacyl-coa synthase family protein [Populus trichocarpa] gi|222862905|gb|EEF00412.1| beta-ketoacyl-coa synthase family protein [Populus trichocarpa]	56.5854	205	205	3e-61
FLXa1368.ePiR_G13_Size:758bp	gi|255542636|ref|XP_002512381.1|	beta-mannosidase, putative [Ricinus communis] gi|223548342|gb|EEF49833.1| beta-mannosidase, putative [Ricinus communis]	65.1852	135	108	8e-43
FLXb1424.ePiR_K11_Size:739bp	gi|153799897|gb|ABS50667.1|	beta-tubulin [Eucalyptus grandis]	97.351	151	151	3e-81
FLXa1370.EPiF_H11_Size:714bp	gi|166343835|gb|ABY86660.1|	beta-tubulin 14 [Gossypium hirsutum]	99.5238	210	210	1e-119
FLXa1358.ePiR_J07_Size:660bp	gi|255541236|ref|XP_002511682.1|	beta-tubulin cofactor d, putative [Ricinus communis] gi|223548862|gb|EEF50351.1| beta-tubulin cofactor d, putative [Ricinus communis]	54.4681	235	207	4e-58
FLXa1360.EPiF_P16_Size:635bp	gi|255541236|ref|XP_002511682.1|	beta-tubulin cofactor d, putative [Ricinus communis] gi|223548862|gb|EEF50351.1| beta-tubulin cofactor d, putative [Ricinus communis]	46.8421	190	167	1e-29
FLXa1334.EPiF.1_I01_Size:745bp	gi|14149112|dbj|BAB55653.1|	bg55 [Bruguiera gymnorhiza]	68.8889	45	45	2e-09
FLXb1420.EPiF_E12_Size:275bp	gi|119657089|gb|ABL86669.1|	BHLH [Gossypium barbadense]	100	73	73	3e-34
FLXb1422.EPiF_G09_Size:825bp	gi|15528806|dbj|BAB64701.1|	bHLH transcription factor-like [Oryza sativa Japonica Group] gi|125529142|gb|EAY77256.1| hypothetical protein OsI_05230 [Oryza sativa Indica Group] gi|125573344|gb|EAZ14859.1| hypothetical protein OsJ_04787 [Oryza sativa Japonica Group]	57.5	40	40	9e-14
FLXa1372.ePiR_D02_Size:780bp	gi|268374460|gb|ACZ04445.1|	bHLH1 transcription factor [Hevea brasiliensis]	40.8511	235	233	8e-33
FLXa1344.ePiR.1_P24_Size:636bp	gi|255579743|ref|XP_002530710.1|	bifunctional purine biosynthesis protein, putative [Ricinus communis] gi|223529724|gb|EEF31664.1| bifunctional purine biosynthesis protein, putative [Ricinus communis]	90	50	50	6e-21
FLXb1510.ePiR_J13_Size:716bp	gi|255587177|ref|XP_002534166.1|	big map kinase/bmk, putative [Ricinus communis] gi|223525753|gb|EEF28215.1| big map kinase/bmk, putative [Ricinus communis]	71.1864	59	59	7e-14
FLXb1472.ePiR_K12_Size:781bp	gi|255575145|ref|XP_002528477.1|	big map kinase/bmk, putative [Ricinus communis] gi|223532086|gb|EEF33894.1| big map kinase/bmk, putative [Ricinus communis]	89.1892	74	74	1e-55
FLXb1502.EPiF.1_I20_Size:769bp	gi|224129384|ref|XP_002320573.1|	bile acid:Na+ symporter family protein [Populus trichocarpa] gi|222861346|gb|EEE98888.1| bile acid:Na+ symporter family protein [Populus trichocarpa]	48.7603	121	113	2e-19
FLXa1324.EPiF_P01_Size:597bp	gi|79378061|ref|NP_177408.3|	binding / catalytic [Arabidopsis thaliana] gi|44917555|gb|AAS49102.1| At1g72640 [Arabidopsis thaliana]	63.1579	57	57	1e-18
FLXa1324.ePiR_K08_Size:717bp	gi|186501175|ref|NP_179383.2|	binding / inositol or phosphatidylinositol kinase/ phosphotransferase, alcohol group as acceptor [Arabidopsis thaliana]	57.1429	77	77	3e-34
FLXa1384.ePiR_B11_Size:744bp	gi|240255707|ref|NP_567189.5|	binding / protein binding / zinc ion binding [Arabidopsis thaliana]	71.4286	42	42	2e-09
FLXa1310.EPiF.1_K24_Size:660bp	gi|79602205|ref|NP_973537.2|	binding / zinc ion binding [Arabidopsis thaliana] gi|48310248|gb|AAT41783.1| At2g26695 [Arabidopsis thaliana] gi|50198944|gb|AAT70475.1| At2g26695 [Arabidopsis thaliana]	67.8571	112	112	6e-43
FLXa1380.EPiF_P06_Size:724bp	gi|145339600|ref|NP_191265.2|	binding [Arabidopsis thaliana]	72.9167	48	48	3e-18
FLXa1382.ePiR_B16_Size:712bp	gi|145339600|ref|NP_191265.2|	binding [Arabidopsis thaliana]	72.9167	48	48	3e-18
FLXa1398.EPiF_K05_Size:753bp	gi|240255665|ref|NP_191316.4|	binding [Arabidopsis thaliana]	47.1429	70	70	2e-19
FLXb1452.EPiF_P17_Size:658bp	gi|297808821|ref|XP_002872294.1|	binding protein [Arabidopsis lyrata subsp. lyrata] gi|297318131|gb|EFH48553.1| binding protein [Arabidopsis lyrata subsp. lyrata]	79.5455	44	44	3e-10
FLXb1480.EPiF_L10_Size:703bp	gi|297808821|ref|XP_002872294.1|	binding protein [Arabidopsis lyrata subsp. lyrata] gi|297318131|gb|EFH48553.1| binding protein [Arabidopsis lyrata subsp. lyrata]	79.5455	44	44	4e-10
FLXa1368.ePiR_C06_Size:841bp	gi|297811705|ref|XP_002873736.1|	binding protein [Arabidopsis lyrata subsp. lyrata] gi|297319573|gb|EFH49995.1| binding protein [Arabidopsis lyrata subsp. lyrata]	100	38	38	5e-12
FLXa1366.EPiF_C09_Size:841bp	gi|297817084|ref|XP_002876425.1|	binding protein [Arabidopsis lyrata subsp. lyrata] gi|297322263|gb|EFH52684.1| binding protein [Arabidopsis lyrata subsp. lyrata]	39.0244	123	90	1e-08
FLXb1438.EPiF_N10_Size:780bp	gi|297839599|ref|XP_002887681.1|	binding protein [Arabidopsis lyrata subsp. lyrata] gi|297333522|gb|EFH63940.1| binding protein [Arabidopsis lyrata subsp. lyrata]	50.6494	77	76	5e-11
FLXb1504.ePiR.1_N10_Size:800bp	gi|297849836|ref|XP_002892799.1|	binding protein [Arabidopsis lyrata subsp. lyrata] gi|297338641|gb|EFH69058.1| binding protein [Arabidopsis lyrata subsp. lyrata]	77.0115	87	87	3e-59
FLXb1496.EPiF_A15_Size:677bp	gi|239759398|gb|ACS14663.1|	biotin carboxylase [Camellia oleifera]	91.4894	47	47	7e-18
FLXb1482.EPiF_K12_Size:765bp	gi|870726|gb|AAC41659.1|	biotin carboxylase subunit [Nicotiana tabacum] gi|1582354|prf||2118337A Ac-CoA carboxylase:SUBUNIT=biotin carboxylase	44.2857	140	82	4e-24
FLXa1404.ePiR_O07_Size:731bp	gi|255545514|ref|XP_002513817.1|	biotin protein ligase, putative [Ricinus communis] gi|223546903|gb|EEF48400.1| biotin protein ligase, putative [Ricinus communis]	55.8824	102	73	3e-32
FLXa1358.ePiR_F12_Size:709bp	gi|255584146|ref|XP_002532813.1|	Bipolar kinesin KRP-130, putative [Ricinus communis] gi|223527433|gb|EEF29570.1| Bipolar kinesin KRP-130, putative [Ricinus communis]	75.6098	164	163	5e-63
FLXa1322.EPiF_F16_Size:622bp	gi|255578965|ref|XP_002530335.1|	Bipolar kinesin KRP-130, putative [Ricinus communis] gi|223530139|gb|EEF32051.1| Bipolar kinesin KRP-130, putative [Ricinus communis]	38.0531	113	81	1e-09
FLXa1356.ePiR_J15_Size:796bp	gi|255578965|ref|XP_002530335.1|	Bipolar kinesin KRP-130, putative [Ricinus communis] gi|223530139|gb|EEF32051.1| Bipolar kinesin KRP-130, putative [Ricinus communis]	59.6774	62	62	7e-43
FLXb1468.ePiR_K04_Size:692bp	gi|119720754|gb|ABL97947.1|	bis(5'-nucleosy1)-tetraphosphatase [Brassica rapa]	46.875	64	64	3e-10
FLXb1478.ePiR_K11_Size:714bp	gi|119720754|gb|ABL97947.1|	bis(5'-nucleosy1)-tetraphosphatase [Brassica rapa]	46.875	64	64	3e-10
FLXb1484.ePiR_A21_Size:713bp	gi|119720754|gb|ABL97947.1|	bis(5'-nucleosy1)-tetraphosphatase [Brassica rapa]	46.875	64	64	3e-10
FLXb1410.EPiF_C16_Size:699bp	gi|255545840|ref|XP_002513980.1|	Blue copper protein precursor, putative [Ricinus communis] gi|223547066|gb|EEF48563.1| Blue copper protein precursor, putative [Ricinus communis]	85.2459	61	61	1e-24
FLXb1416.EPiF_P22_Size:444bp	gi|255545840|ref|XP_002513980.1|	Blue copper protein precursor, putative [Ricinus communis] gi|223547066|gb|EEF48563.1| Blue copper protein precursor, putative [Ricinus communis]	61.7647	68	68	2e-17
FLXb1430.ePiR_B08_Size:404bp	gi|255545840|ref|XP_002513980.1|	Blue copper protein precursor, putative [Ricinus communis] gi|223547066|gb|EEF48563.1| Blue copper protein precursor, putative [Ricinus communis]	61.7647	68	68	2e-17
FLXb1454.EPiF_N14_Size:724bp	gi|255556518|ref|XP_002519293.1|	Boron transporter, putative [Ricinus communis] gi|223541608|gb|EEF43157.1| Boron transporter, putative [Ricinus communis]	48.3871	186	143	7e-30
FLXa1392.ePiR_L18_Size:734bp	gi|255546611|ref|XP_002514365.1|	Boron transporter, putative [Ricinus communis] gi|223546821|gb|EEF48319.1| Boron transporter, putative [Ricinus communis]	63.4921	126	94	2e-45
FLXa1358.ePiR_E03_Size:765bp	gi|255579600|ref|XP_002530641.1|	B-Raf proto-oncogene serine/threonine-protein kinase, putative [Ricinus communis] gi|223529814|gb|EEF31749.1| B-Raf proto-oncogene serine/threonine-protein kinase, putative [Ricinus communis]	52.1327	211	158	4e-48
FLXa1366.ePiR_H02_Size:727bp	gi|255579600|ref|XP_002530641.1|	B-Raf proto-oncogene serine/threonine-protein kinase, putative [Ricinus communis] gi|223529814|gb|EEF31749.1| B-Raf proto-oncogene serine/threonine-protein kinase, putative [Ricinus communis]	53.9535	215	213	6e-68
FLXa1368.ePiR_C20_Size:759bp	gi|255579600|ref|XP_002530641.1|	B-Raf proto-oncogene serine/threonine-protein kinase, putative [Ricinus communis] gi|223529814|gb|EEF31749.1| B-Raf proto-oncogene serine/threonine-protein kinase, putative [Ricinus communis]	61.7284	81	81	6e-36
FLXa1370.EPiF_N14_Size:726bp	gi|255579600|ref|XP_002530641.1|	B-Raf proto-oncogene serine/threonine-protein kinase, putative [Ricinus communis] gi|223529814|gb|EEF31749.1| B-Raf proto-oncogene serine/threonine-protein kinase, putative [Ricinus communis]	52.8689	244	244	6e-72
FLXa1398.EPiF_M19_Size:762bp	gi|255579600|ref|XP_002530641.1|	B-Raf proto-oncogene serine/threonine-protein kinase, putative [Ricinus communis] gi|223529814|gb|EEF31749.1| B-Raf proto-oncogene serine/threonine-protein kinase, putative [Ricinus communis]	64.557	79	79	9e-55
FLXb1420.ePiR_O16_Size:772bp	gi|255579600|ref|XP_002530641.1|	B-Raf proto-oncogene serine/threonine-protein kinase, putative [Ricinus communis] gi|223529814|gb|EEF31749.1| B-Raf proto-oncogene serine/threonine-protein kinase, putative [Ricinus communis]	61.7284	81	81	5e-21
FLXb1454.ePiR_F12_Size:805bp	gi|255579600|ref|XP_002530641.1|	B-Raf proto-oncogene serine/threonine-protein kinase, putative [Ricinus communis] gi|223529814|gb|EEF31749.1| B-Raf proto-oncogene serine/threonine-protein kinase, putative [Ricinus communis]	46.6667	240	208	1e-54
FLXb1460.EPiF_K13_Size:769bp	gi|255579600|ref|XP_002530641.1|	B-Raf proto-oncogene serine/threonine-protein kinase, putative [Ricinus communis] gi|223529814|gb|EEF31749.1| B-Raf proto-oncogene serine/threonine-protein kinase, putative [Ricinus communis]	60	85	85	3e-21
FLXb1488.EPiF.1_M09_Size:909bp	gi|288310302|gb|ADC45390.1|	branched chain amino acid transaminase [Cucumis melo]	60.9375	64	64	2e-19
FLXa1378.EPiF_N16_Size:757bp	gi|255562530|ref|XP_002522271.1|	BRASSINAZOLE-RESISTANT 2 protein, putative [Ricinus communis] gi|223538524|gb|EEF40129.1| BRASSINAZOLE-RESISTANT 2 protein, putative [Ricinus communis]	72.1649	97	91	2e-29
FLXb1416.ePiR_I16_Size:739bp	gi|255562530|ref|XP_002522271.1|	BRASSINAZOLE-RESISTANT 2 protein, putative [Ricinus communis] gi|223538524|gb|EEF40129.1| BRASSINAZOLE-RESISTANT 2 protein, putative [Ricinus communis]	53.9394	165	154	2e-31
FLXb1420.EPiF_K06_Size:713bp	gi|255562530|ref|XP_002522271.1|	BRASSINAZOLE-RESISTANT 2 protein, putative [Ricinus communis] gi|223538524|gb|EEF40129.1| BRASSINAZOLE-RESISTANT 2 protein, putative [Ricinus communis]	77.1429	105	100	6e-37
FLXb1438.EPiF_F20_Size:688bp	gi|255562530|ref|XP_002522271.1|	BRASSINAZOLE-RESISTANT 2 protein, putative [Ricinus communis] gi|223538524|gb|EEF40129.1| BRASSINAZOLE-RESISTANT 2 protein, putative [Ricinus communis]	78.0952	105	100	7e-38
FLXb1466.ePiR_L03_Size:643bp	gi|255562530|ref|XP_002522271.1|	BRASSINAZOLE-RESISTANT 2 protein, putative [Ricinus communis] gi|223538524|gb|EEF40129.1| BRASSINAZOLE-RESISTANT 2 protein, putative [Ricinus communis]	78.0952	105	100	6e-38
FLXa1332.ePiR.1_N17_Size:770bp	gi|255554244|ref|XP_002518162.1|	BRASSINOSTEROID INSENSITIVE 1 precursor, putative [Ricinus communis] gi|223542758|gb|EEF44295.1| BRASSINOSTEROID INSENSITIVE 1 precursor, putative [Ricinus communis]	76.5625	256	225	1e-109
FLXb1464.EPiF_L23_Size:730bp	gi|226496013|ref|NP_001149145.1|	BRASSINOSTEROID INSENSITIVE 1-associated receptor kinase 1 [Zea mays] gi|194698508|gb|ACF83338.1| unknown [Zea mays] gi|195625064|gb|ACG34362.1| BRASSINOSTEROID INSENSITIVE 1-associated receptor kinase 1 precursor [Zea mays] gi|223945909|gb|ACN27038.1| unknown [Zea mays] gi|224035365|gb|ACN36758.1| unknown [Zea mays]	53.5211	71	46	2e-29
FLXa1320.EPiF.2_D07_Size:675bp	gi|255588059|ref|XP_002534492.1|	BRASSINOSTEROID INSENSITIVE 1-associated receptor kinase 1 precursor, putative [Ricinus communis] gi|223525200|gb|EEF27892.1| BRASSINOSTEROID INSENSITIVE 1-associated receptor kinase 1 precursor, putative [Ricinus communis]	53.9216	102	72	1e-32
FLXb1416.EPiF_K03_Size:497bp	gi|255588059|ref|XP_002534492.1|	BRASSINOSTEROID INSENSITIVE 1-associated receptor kinase 1 precursor, putative [Ricinus communis] gi|223525200|gb|EEF27892.1| BRASSINOSTEROID INSENSITIVE 1-associated receptor kinase 1 precursor, putative [Ricinus communis]	100	127	127	4e-69
FLXb1482.EPiF_H06_Size:732bp	gi|255585670|ref|XP_002533520.1|	BRASSINOSTEROID INSENSITIVE 1-associated receptor kinase 1 precursor, putative [Ricinus communis] gi|223526617|gb|EEF28864.1| BRASSINOSTEROID INSENSITIVE 1-associated receptor kinase 1 precursor, putative [Ricinus communis]	56.9767	86	55	2e-44
FLXa1340.ePiR.1_D02_Size:738bp	gi|255585146|ref|XP_002533278.1|	BRASSINOSTEROID INSENSITIVE 1-associated receptor kinase 1 precursor, putative [Ricinus communis] gi|223526903|gb|EEF29110.1| BRASSINOSTEROID INSENSITIVE 1-associated receptor kinase 1 precursor, putative [Ricinus communis]	62.069	145	143	3e-41
FLXb1426.ePiR_J19_Size:713bp	gi|255585146|ref|XP_002533278.1|	BRASSINOSTEROID INSENSITIVE 1-associated receptor kinase 1 precursor, putative [Ricinus communis] gi|223526903|gb|EEF29110.1| BRASSINOSTEROID INSENSITIVE 1-associated receptor kinase 1 precursor, putative [Ricinus communis]	74.7253	91	91	8e-78
FLXb1506.EPiF_K22_Size:774bp	gi|255585146|ref|XP_002533278.1|	BRASSINOSTEROID INSENSITIVE 1-associated receptor kinase 1 precursor, putative [Ricinus communis] gi|223526903|gb|EEF29110.1| BRASSINOSTEROID INSENSITIVE 1-associated receptor kinase 1 precursor, putative [Ricinus communis]	74.7253	91	91	6e-83
FLXb1492.EPiF_I11_Size:730bp	gi|255584308|ref|XP_002532890.1|	BRASSINOSTEROID INSENSITIVE 1-associated receptor kinase 1 precursor, putative [Ricinus communis] gi|223527350|gb|EEF29495.1| BRASSINOSTEROID INSENSITIVE 1-associated receptor kinase 1 precursor, putative [Ricinus communis]	89.5833	48	48	8e-30
FLXa1376.EPiF_A05_Size:684bp	gi|255568858|ref|XP_002525400.1|	BRASSINOSTEROID INSENSITIVE 1-associated receptor kinase 1 precursor, putative [Ricinus communis] gi|223535363|gb|EEF37038.1| BRASSINOSTEROID INSENSITIVE 1-associated receptor kinase 1 precursor, putative [Ricinus communis]	53.4247	73	44	1e-28
FLXa1324.ePiR_P19_Size:768bp	gi|255565901|ref|XP_002523939.1|	BRASSINOSTEROID INSENSITIVE 1-associated receptor kinase 1 precursor, putative [Ricinus communis] gi|223536786|gb|EEF38426.1| BRASSINOSTEROID INSENSITIVE 1-associated receptor kinase 1 precursor, putative [Ricinus communis]	68.6131	137	135	7e-45
FLXb1514.EPiF_N13_Size:808bp	gi|255562452|ref|XP_002522232.1|	BRASSINOSTEROID INSENSITIVE 1-associated receptor kinase 1 precursor, putative [Ricinus communis] gi|223538485|gb|EEF40090.1| BRASSINOSTEROID INSENSITIVE 1-associated receptor kinase 1 precursor, putative [Ricinus communis]	80	135	135	9e-81
FLXa1354.ePiR_I03_Size:799bp	gi|255557731|ref|XP_002519895.1|	BRASSINOSTEROID INSENSITIVE 1-associated receptor kinase 1 precursor, putative [Ricinus communis] gi|223540941|gb|EEF42499.1| BRASSINOSTEROID INSENSITIVE 1-associated receptor kinase 1 precursor, putative [Ricinus communis]	80	35	35	5e-09
FLXa1332.ePiR.1_F02_Size:760bp	gi|255544748|ref|XP_002513435.1|	BRASSINOSTEROID INSENSITIVE 1-associated receptor kinase 1 precursor, putative [Ricinus communis] gi|223547343|gb|EEF48838.1| BRASSINOSTEROID INSENSITIVE 1-associated receptor kinase 1 precursor, putative [Ricinus communis]	61.7021	141	139	4e-57
FLXb1450.EPiF_H09_Size:801bp	gi|255544748|ref|XP_002513435.1|	BRASSINOSTEROID INSENSITIVE 1-associated receptor kinase 1 precursor, putative [Ricinus communis] gi|223547343|gb|EEF48838.1| BRASSINOSTEROID INSENSITIVE 1-associated receptor kinase 1 precursor, putative [Ricinus communis]	54.9091	275	275	4e-83
FLXb1498.EPiF.1_H08_Size:743bp	gi|255544748|ref|XP_002513435.1|	BRASSINOSTEROID INSENSITIVE 1-associated receptor kinase 1 precursor, putative [Ricinus communis] gi|223547343|gb|EEF48838.1| BRASSINOSTEROID INSENSITIVE 1-associated receptor kinase 1 precursor, putative [Ricinus communis]	60.4839	124	118	4e-37
FLXb1498.ePiR.1_N12_Size:753bp	gi|255544748|ref|XP_002513435.1|	BRASSINOSTEROID INSENSITIVE 1-associated receptor kinase 1 precursor, putative [Ricinus communis] gi|223547343|gb|EEF48838.1| BRASSINOSTEROID INSENSITIVE 1-associated receptor kinase 1 precursor, putative [Ricinus communis]	60.3175	126	120	9e-39
FLXb1506.EPiF_A04_Size:726bp	gi|255544748|ref|XP_002513435.1|	BRASSINOSTEROID INSENSITIVE 1-associated receptor kinase 1 precursor, putative [Ricinus communis] gi|223547343|gb|EEF48838.1| BRASSINOSTEROID INSENSITIVE 1-associated receptor kinase 1 precursor, putative [Ricinus communis]	55.3279	244	244	2e-73
FLXa1396.EPiF_L23_Size:641bp	gi|255540437|ref|XP_002511283.1|	BRASSINOSTEROID INSENSITIVE 1-associated receptor kinase 1 precursor, putative [Ricinus communis] gi|223550398|gb|EEF51885.1| BRASSINOSTEROID INSENSITIVE 1-associated receptor kinase 1 precursor, putative [Ricinus communis]	77	200	200	3e-89
FLXb1438.ePiR_L09_Size:801bp	gi|255540437|ref|XP_002511283.1|	BRASSINOSTEROID INSENSITIVE 1-associated receptor kinase 1 precursor, putative [Ricinus communis] gi|223550398|gb|EEF51885.1| BRASSINOSTEROID INSENSITIVE 1-associated receptor kinase 1 precursor, putative [Ricinus communis]	63.0597	268	263	6e-90
FLXb1448.EPiF_M21_Size:385bp	gi|255575584|ref|XP_002528692.1|	Brassinosteroid LRR receptor kinase precursor, putative [Ricinus communis] gi|223531864|gb|EEF33681.1| Brassinosteroid LRR receptor kinase precursor, putative [Ricinus communis]	82.5397	126	125	7e-55
FLXb1442.EPiF_O15_Size:743bp	gi|255547303|ref|XP_002514709.1|	Brassinosteroid LRR receptor kinase precursor, putative [Ricinus communis] gi|223546313|gb|EEF47815.1| Brassinosteroid LRR receptor kinase precursor, putative [Ricinus communis]	67.6113	247	246	2e-86
FLXb1500.EPiF.1_B24_Size:687bp	gi|255547303|ref|XP_002514709.1|	Brassinosteroid LRR receptor kinase precursor, putative [Ricinus communis] gi|223546313|gb|EEF47815.1| Brassinosteroid LRR receptor kinase precursor, putative [Ricinus communis]	64.9123	228	227	1e-75
FLXb1462.ePiR_G02_Size:749bp	gi|223452389|gb|ACM89522.1|	brassinosteroid receptor [Glycine max] gi|223452566|gb|ACM89610.1| brassinosteroid receptor [Glycine max]	86.747	249	245	1e-120
FLXb1466.EPiF_F16_Size:683bp	gi|223452389|gb|ACM89522.1|	brassinosteroid receptor [Glycine max] gi|223452566|gb|ACM89610.1| brassinosteroid receptor [Glycine max]	93.3921	227	227	1e-120
FLXb1514.ePiR_L03_Size:785bp	gi|223452389|gb|ACM89522.1|	brassinosteroid receptor [Glycine max] gi|223452566|gb|ACM89610.1| brassinosteroid receptor [Glycine max]	85.8238	261	257	1e-125
FLXb1438.ePiR_P06_Size:724bp	gi|255558726|ref|XP_002520387.1|	Brassinosteroid-regulated protein BRU1 precursor, putative [Ricinus communis] gi|223540434|gb|EEF42003.1| Brassinosteroid-regulated protein BRU1 precursor, putative [Ricinus communis]	84.375	64	64	1e-56
FLXb1480.EPiF_E02_Size:745bp	gi|255558726|ref|XP_002520387.1|	Brassinosteroid-regulated protein BRU1 precursor, putative [Ricinus communis] gi|223540434|gb|EEF42003.1| Brassinosteroid-regulated protein BRU1 precursor, putative [Ricinus communis]	76.2712	59	59	2e-21
FLXb1428.EPiF_H02_Size:688bp	gi|255572491|ref|XP_002527180.1|	brca1-associated protein, putative [Ricinus communis] gi|223533445|gb|EEF35193.1| brca1-associated protein, putative [Ricinus communis]	66.6667	51	51	7e-26
FLXb1474.ePiR_M20_Size:654bp	gi|255572491|ref|XP_002527180.1|	brca1-associated protein, putative [Ricinus communis] gi|223533445|gb|EEF35193.1| brca1-associated protein, putative [Ricinus communis]	70.4082	98	98	2e-30
FLXa1306.EPiF.1_J20_Size:643bp	gi|255571461|ref|XP_002526678.1|	breast cancer type 2 susceptibility protein brca2, putative [Ricinus communis] gi|223533978|gb|EEF35700.1| breast cancer type 2 susceptibility protein brca2, putative [Ricinus communis]	63.1579	57	57	4e-24
FLXb1414.EPiF_I01_Size:737bp	gi|255571461|ref|XP_002526678.1|	breast cancer type 2 susceptibility protein brca2, putative [Ricinus communis] gi|223533978|gb|EEF35700.1| breast cancer type 2 susceptibility protein brca2, putative [Ricinus communis]	61.8182	55	55	5e-13
FLXb1430.EPiF_M21_Size:712bp	gi|255571461|ref|XP_002526678.1|	breast cancer type 2 susceptibility protein brca2, putative [Ricinus communis] gi|223533978|gb|EEF35700.1| breast cancer type 2 susceptibility protein brca2, putative [Ricinus communis]	63.0769	65	64	2e-30
FLXa1334.EPiF.1_I02_Size:828bp	gi|255542504|ref|XP_002512315.1|	breast carcinoma amplified sequence, putative [Ricinus communis] gi|223548276|gb|EEF49767.1| breast carcinoma amplified sequence, putative [Ricinus communis]	89.3333	75	75	3e-31
FLXa1364.ePiR_N04_Size:794bp	gi|255542504|ref|XP_002512315.1|	breast carcinoma amplified sequence, putative [Ricinus communis] gi|223548276|gb|EEF49767.1| breast carcinoma amplified sequence, putative [Ricinus communis]	71.3333	150	150	1e-51
FLXb1476.ePiR_N14_Size:613bp	gi|255561723|ref|XP_002521871.1|	brg-1 associated factor, putative [Ricinus communis] gi|223538909|gb|EEF40507.1| brg-1 associated factor, putative [Ricinus communis]	91.8367	49	49	1e-17
FLXa1372.ePiR_O09_Size:736bp	gi|289540945|gb|ADD09615.1|	bristled-like protein [Trifolium repens]	60	115	86	1e-58
FLXa1396.ePiR_M04_Size:744bp	gi|289540945|gb|ADD09615.1|	bristled-like protein [Trifolium repens]	69.2308	65	65	5e-45
FLXb1472.EPiF_F17_Size:789bp	gi|289540945|gb|ADD09615.1|	bristled-like protein [Trifolium repens]	73.6111	72	72	6e-64
FLXa1358.EPiF_P13_Size:670bp	gi|255575371|ref|XP_002528588.1|	brix domain containing protein, putative [Ricinus communis] gi|223531984|gb|EEF33796.1| brix domain containing protein, putative [Ricinus communis]	86.8421	76	76	1e-29
FLXa1358.EPiF_P14_Size:654bp	gi|255575371|ref|XP_002528588.1|	brix domain containing protein, putative [Ricinus communis] gi|223531984|gb|EEF33796.1| brix domain containing protein, putative [Ricinus communis]	86.8421	76	76	1e-29
FLXa1396.ePiR_J12_Size:775bp	gi|255575371|ref|XP_002528588.1|	brix domain containing protein, putative [Ricinus communis] gi|223531984|gb|EEF33796.1| brix domain containing protein, putative [Ricinus communis]	62.2222	180	148	1e-54
FLXb1434.ePiR_J11_Size:706bp	gi|224133126|ref|XP_002327967.1|	bromodomain protein [Populus trichocarpa] gi|222837376|gb|EEE75755.1| bromodomain protein [Populus trichocarpa]	78.6667	75	75	8e-45
FLXb1494.EPiF_K09_Size:720bp	gi|224133126|ref|XP_002327967.1|	bromodomain protein [Populus trichocarpa] gi|222837376|gb|EEE75755.1| bromodomain protein [Populus trichocarpa]	78.6667	75	75	2e-45
FLXb1424.EPiF_K15_Size:691bp	gi|224053012|ref|XP_002297663.1|	bromodomain protein [Populus trichocarpa] gi|222844921|gb|EEE82468.1| bromodomain protein [Populus trichocarpa]	77.551	49	49	5e-11
FLXa1334.ePiR.1_M23_Size:679bp	gi|224086052|ref|XP_002307796.1|	bromodomain protein [Populus trichocarpa] gi|222857245|gb|EEE94792.1| bromodomain protein [Populus trichocarpa]	45.1852	135	124	2e-20
FLXa1372.ePiR_L15_Size:691bp	gi|255578078|ref|XP_002529909.1|	bromodomain-containing protein [Ricinus communis] gi|223530586|gb|EEF32463.1| bromodomain-containing protein [Ricinus communis]	76.1905	42	42	1e-13
FLXa1350.ePiR_O13_Size:859bp	gi|255577689|ref|XP_002529721.1|	bromodomain-containing protein, putative [Ricinus communis] gi|223530823|gb|EEF32687.1| bromodomain-containing protein, putative [Ricinus communis]	43.2927	164	123	1e-24
FLXa1310.EPiF.1_N24_Size:658bp	gi|255568313|ref|XP_002525131.1|	bromodomain-containing protein, putative [Ricinus communis] gi|223535590|gb|EEF37258.1| bromodomain-containing protein, putative [Ricinus communis]	68.2403	233	233	1e-83
FLXb1424.ePiR_P20_Size:731bp	gi|255557483|ref|XP_002519772.1|	bromodomain-containing protein, putative [Ricinus communis] gi|223541189|gb|EEF42745.1| bromodomain-containing protein, putative [Ricinus communis]	61.8557	97	97	4e-28
FLXb1448.EPiF_A03_Size:781bp	gi|255557483|ref|XP_002519772.1|	bromodomain-containing protein, putative [Ricinus communis] gi|223541189|gb|EEF42745.1| bromodomain-containing protein, putative [Ricinus communis]	39.3617	94	57	1e-16
FLXb1472.EPiF_G20_Size:736bp	gi|255557483|ref|XP_002519772.1|	bromodomain-containing protein, putative [Ricinus communis] gi|223541189|gb|EEF42745.1| bromodomain-containing protein, putative [Ricinus communis]	39.3617	94	57	4e-17
FLXb1514.EPiF_K14_Size:758bp	gi|255557483|ref|XP_002519772.1|	bromodomain-containing protein, putative [Ricinus communis] gi|223541189|gb|EEF42745.1| bromodomain-containing protein, putative [Ricinus communis]	39.3617	94	57	1e-16
FLXa1360.EPiF_J20_Size:670bp	gi|255554567|ref|XP_002518322.1|	bromodomain-containing protein, putative [Ricinus communis] gi|223542542|gb|EEF44082.1| bromodomain-containing protein, putative [Ricinus communis]	49.5192	208	198	4e-48
FLXb1464.EPiF_A05_Size:751bp	gi|255554567|ref|XP_002518322.1|	bromodomain-containing protein, putative [Ricinus communis] gi|223542542|gb|EEF44082.1| bromodomain-containing protein, putative [Ricinus communis]	52.1739	253	246	3e-60
FLXb1446.EPiF_F04_Size:813bp	gi|255536997|ref|XP_002509565.1|	bromodomain-containing protein, putative [Ricinus communis] gi|223549464|gb|EEF50952.1| bromodomain-containing protein, putative [Ricinus communis]	53.6585	41	40	4e-06
FLXb1428.ePiR_B24_Size:629bp	gi|154091338|gb|ABS57463.1|	brother of FT and TFL1 protein [Glycine max] gi|255630264|gb|ACU15487.1| unknown [Glycine max]	87.931	58	55	4e-18
FLXa1328.ePiR.1_I13_Size:825bp	gi|255552346|ref|XP_002517217.1|	brushy protein, putative [Ricinus communis] gi|223543588|gb|EEF45117.1| brushy protein, putative [Ricinus communis]	77.7778	54	54	1e-14
FLXa1388.EPiF_M16_Size:681bp	gi|255552346|ref|XP_002517217.1|	brushy protein, putative [Ricinus communis] gi|223543588|gb|EEF45117.1| brushy protein, putative [Ricinus communis]	78.8462	52	52	4e-14
FLXa1322.EPiF_K21_Size:686bp	gi|255545339|ref|XP_002513730.1|	bsu-protein phosphatase, putative [Ricinus communis] gi|223547181|gb|EEF48677.1| bsu-protein phosphatase, putative [Ricinus communis]	71.0526	38	38	3e-06
FLXa1302.ePiR_H05_Size:792bp	gi|255539354|ref|XP_002510742.1|	bubr1, putative [Ricinus communis] gi|223551443|gb|EEF52929.1| bubr1, putative [Ricinus communis]	42.0168	119	86	5e-15
FLXb1408.EPiF_E10_Size:727bp	gi|62946667|gb|AAY22445.1|	bZIP-like protein [Gossypium hirsutum]	37.2781	169	161	2e-21
FLXb1442.ePiR_H03_Size:662bp	gi|62946667|gb|AAY22445.1|	bZIP-like protein [Gossypium hirsutum]	45.098	51	51	3e-06
FLXb1456.ePiR_L01_Size:736bp	gi|62946667|gb|AAY22445.1|	bZIP-like protein [Gossypium hirsutum]	45.098	51	51	5e-06
FLXb1498.ePiR.1_G06_Size:678bp	gi|62946667|gb|AAY22445.1|	bZIP-like protein [Gossypium hirsutum]	45.098	51	51	4e-06
FLXb1450.EPiF_D16_Size:804bp	gi|33465891|gb|AAQ19327.1|	bZIP-like protein [Oryza sativa Japonica Group]	38.3562	73	73	1e-09
FLXa1400.EPiF_P05_Size:715bp	gi|124360660|gb|ABN08649.1|	C2 [Medicago truncatula]	90.7173	237	237	1e-123
FLXb1440.ePiR_P01_Size:597bp	gi|297845280|ref|XP_002890521.1|	C2 domain-containing protein [Arabidopsis lyrata subsp. lyrata] gi|297336363|gb|EFH66780.1| C2 domain-containing protein [Arabidopsis lyrata subsp. lyrata]	83.871	62	62	2e-23
FLXa1376.ePiR_F04_Size:752bp	gi|255558964|ref|XP_002520505.1|	C-4 methyl sterol oxidase, putative [Ricinus communis] gi|223540347|gb|EEF41918.1| C-4 methyl sterol oxidase, putative [Ricinus communis]	65.7534	73	73	3e-20
FLXa1364.ePiR_I23_Size:717bp	gi|224104278|ref|XP_002313381.1|	Ca2+ antiporter/cation exchanger [Populus trichocarpa] gi|222849789|gb|EEE87336.1| Ca2+ antiporter/cation exchanger [Populus trichocarpa]	59.0361	83	57	5e-38
FLXa1366.ePiR_L20_Size:679bp	gi|224125310|ref|XP_002319554.1|	Ca2+ antiporter/cation exchanger [Populus trichocarpa] gi|222857930|gb|EEE95477.1| Ca2+ antiporter/cation exchanger [Populus trichocarpa]	58.5492	193	193	7e-51
FLXa1390.ePiR_C18_Size:808bp	gi|224125988|ref|XP_002319728.1|	Ca2+ antiporter/cation exchanger [Populus trichocarpa] gi|222858104|gb|EEE95651.1| Ca2+ antiporter/cation exchanger [Populus trichocarpa]	66.383	235	233	3e-85
FLXb1466.ePiR_O17_Size:682bp	gi|224110018|ref|XP_002315389.1|	Ca2+ antiporter/cation exchanger [Populus trichocarpa] gi|222864429|gb|EEF01560.1| Ca2+ antiporter/cation exchanger [Populus trichocarpa]	62.1622	148	145	2e-51
FLXb1416.ePiR_P24_Size:542bp	gi|224061505|ref|XP_002300513.1|	caffeic acid 3-O-methyltransferase [Populus trichocarpa] gi|222847771|gb|EEE85318.1| caffeic acid 3-O-methyltransferase [Populus trichocarpa]	37.6344	186	156	3e-12
FLXa1304.EPiF_E03_Size:729bp	gi|255583528|ref|XP_002532521.1|	cak1, putative [Ricinus communis] gi|223527752|gb|EEF29855.1| cak1, putative [Ricinus communis]	64.5161	93	93	1e-27
FLXa1388.EPiF_E08_Size:688bp	gi|255583528|ref|XP_002532521.1|	cak1, putative [Ricinus communis] gi|223527752|gb|EEF29855.1| cak1, putative [Ricinus communis]	86.25	80	80	7e-35
FLXb1436.ePiR_J06_Size:821bp	gi|255583528|ref|XP_002532521.1|	cak1, putative [Ricinus communis] gi|223527752|gb|EEF29855.1| cak1, putative [Ricinus communis]	54.4444	90	90	1e-19
FLXb1448.EPiF_H15_Size:763bp	gi|255583528|ref|XP_002532521.1|	cak1, putative [Ricinus communis] gi|223527752|gb|EEF29855.1| cak1, putative [Ricinus communis]	88.5714	35	35	2e-09
FLXb1506.EPiF_L07_Size:787bp	gi|255583528|ref|XP_002532521.1|	cak1, putative [Ricinus communis] gi|223527752|gb|EEF29855.1| cak1, putative [Ricinus communis]	96.0396	101	101	7e-65
FLXb1528.ePiR_I20_Size:712bp	gi|255583528|ref|XP_002532521.1|	cak1, putative [Ricinus communis] gi|223527752|gb|EEF29855.1| cak1, putative [Ricinus communis]	67.5926	108	108	4e-73
FLXa1308.EPiF.2_J18_Size:691bp	gi|255546431|ref|XP_002514275.1|	cak1, putative [Ricinus communis] gi|223546731|gb|EEF48229.1| cak1, putative [Ricinus communis]	67.7215	158	158	7e-77
FLXb1512.ePiR.1_K15_Size:796bp	gi|255546431|ref|XP_002514275.1|	cak1, putative [Ricinus communis] gi|223546731|gb|EEF48229.1| cak1, putative [Ricinus communis]	71.6578	187	187	9e-74
FLXb1518.EPiF_O15_Size:820bp	gi|255564701|ref|XP_002523345.1|	calcineurin B, putative [Ricinus communis] gi|223537433|gb|EEF39061.1| calcineurin B, putative [Ricinus communis]	39.4737	114	84	4e-12
FLXb1502.ePiR.1_M08_Size:719bp	gi|133925825|gb|ABO43665.1|	calcineurin B-like protein 6 [Populus trichocarpa]	41.5385	65	59	4e-13
FLXb1412.EPiF_A15_Size:725bp	gi|255582044|ref|XP_002531819.1|	calcium binding protein/cast, putative [Ricinus communis] gi|223528553|gb|EEF30576.1| calcium binding protein/cast, putative [Ricinus communis]	67.5676	148	146	6e-46
FLXa1372.EPiF_O21_Size:685bp	gi|224121568|ref|XP_002318616.1|	calcium dependent protein kinase 10 [Populus trichocarpa] gi|222859289|gb|EEE96836.1| calcium dependent protein kinase 10 [Populus trichocarpa]	58.6466	133	133	2e-32
FLXa1304.ePiR_F12_Size:767bp	gi|224145672|ref|XP_002325726.1|	calcium dependent protein kinase 12 [Populus trichocarpa] gi|222862601|gb|EEF00108.1| calcium dependent protein kinase 12 [Populus trichocarpa]	73.7931	145	117	8e-49
FLXb1454.EPiF_C11_Size:711bp	gi|224059554|ref|XP_002299904.1|	calcium dependent protein kinase 14 [Populus trichocarpa] gi|222847162|gb|EEE84709.1| calcium dependent protein kinase 14 [Populus trichocarpa]	100	48	48	2e-48
FLXb1470.ePiR_L14_Size:630bp	gi|224059554|ref|XP_002299904.1|	calcium dependent protein kinase 14 [Populus trichocarpa] gi|222847162|gb|EEE84709.1| calcium dependent protein kinase 14 [Populus trichocarpa]	100	48	48	2e-48
FLXb1506.ePiR_O13_Size:781bp	gi|224059554|ref|XP_002299904.1|	calcium dependent protein kinase 14 [Populus trichocarpa] gi|222847162|gb|EEE84709.1| calcium dependent protein kinase 14 [Populus trichocarpa]	100	48	48	3e-48
FLXa1336.EPiF.2_H20_Size:783bp	gi|224074263|ref|XP_002304327.1|	calcium dependent protein kinase 16 [Populus trichocarpa] gi|222841759|gb|EEE79306.1| calcium dependent protein kinase 16 [Populus trichocarpa]	86.6667	45	45	1e-46
FLXa1376.ePiR_P11_Size:684bp	gi|224074263|ref|XP_002304327.1|	calcium dependent protein kinase 16 [Populus trichocarpa] gi|222841759|gb|EEE79306.1| calcium dependent protein kinase 16 [Populus trichocarpa]	55.1724	87	50	3e-35
FLXa1398.ePiR_P17_Size:720bp	gi|224134094|ref|XP_002327754.1|	calcium dependent protein kinase 18 [Populus trichocarpa] gi|222836839|gb|EEE75232.1| calcium dependent protein kinase 18 [Populus trichocarpa]	89.6552	58	58	4e-45
FLXb1440.ePiR_M10_Size:643bp	gi|224113629|ref|XP_002316527.1|	calcium dependent protein kinase 21 [Populus trichocarpa] gi|222859592|gb|EEE97139.1| calcium dependent protein kinase 21 [Populus trichocarpa]	70.5357	112	86	2e-36
FLXa1336.ePiR.1_M20_Size:709bp	gi|224091012|ref|XP_002309145.1|	calcium dependent protein kinase 23 [Populus trichocarpa] gi|222855121|gb|EEE92668.1| calcium dependent protein kinase 23 [Populus trichocarpa]	64.2202	109	79	1e-50
FLXa1338.EPiF.1_P09_Size:691bp	gi|224091012|ref|XP_002309145.1|	calcium dependent protein kinase 23 [Populus trichocarpa] gi|222855121|gb|EEE92668.1| calcium dependent protein kinase 23 [Populus trichocarpa]	88.2353	51	51	5e-51
FLXa1364.EPiF_B04_Size:715bp	gi|224091012|ref|XP_002309145.1|	calcium dependent protein kinase 23 [Populus trichocarpa] gi|222855121|gb|EEE92668.1| calcium dependent protein kinase 23 [Populus trichocarpa]	90.4306	209	209	1e-103
FLXa1382.EPiF_N07_Size:723bp	gi|224091012|ref|XP_002309145.1|	calcium dependent protein kinase 23 [Populus trichocarpa] gi|222855121|gb|EEE92668.1| calcium dependent protein kinase 23 [Populus trichocarpa]	90.4762	210	210	1e-104
FLXa1326.ePiR.1_B08_Size:851bp	gi|224135661|ref|XP_002322129.1|	calcium dependent protein kinase 28 [Populus trichocarpa] gi|222869125|gb|EEF06256.1| calcium dependent protein kinase 28 [Populus trichocarpa]	88.3117	77	77	4e-83
FLXa1330.EPiF.1_N08_Size:766bp	gi|224135661|ref|XP_002322129.1|	calcium dependent protein kinase 28 [Populus trichocarpa] gi|222869125|gb|EEF06256.1| calcium dependent protein kinase 28 [Populus trichocarpa]	88.3117	77	77	8e-82
FLXb1470.EPiF_O23_Size:752bp	gi|224135661|ref|XP_002322129.1|	calcium dependent protein kinase 28 [Populus trichocarpa] gi|222869125|gb|EEF06256.1| calcium dependent protein kinase 28 [Populus trichocarpa]	93.1034	87	87	7e-76
FLXb1528.ePiR_H03_Size:828bp	gi|224135661|ref|XP_002322129.1|	calcium dependent protein kinase 28 [Populus trichocarpa] gi|222869125|gb|EEF06256.1| calcium dependent protein kinase 28 [Populus trichocarpa]	90.1786	112	112	5e-87
FLXa1346.ePiR.1_B18_Size:772bp	gi|224104811|ref|XP_002313574.1|	calcium dependent protein kinase 5 [Populus trichocarpa] gi|222849982|gb|EEE87529.1| calcium dependent protein kinase 5 [Populus trichocarpa]	90.566	53	53	2e-32
FLXa1400.ePiR_P09_Size:751bp	gi|224104811|ref|XP_002313574.1|	calcium dependent protein kinase 5 [Populus trichocarpa] gi|222849982|gb|EEE87529.1| calcium dependent protein kinase 5 [Populus trichocarpa]	92.3077	39	39	1e-12
FLXa1322.ePiR_C03_Size:765bp	gi|255581269|ref|XP_002531446.1|	calcium ion binding protein, putative [Ricinus communis] gi|223528939|gb|EEF30933.1| calcium ion binding protein, putative [Ricinus communis]	62.7586	145	110	9e-43
FLXa1386.EPiF_D20_Size:759bp	gi|255581269|ref|XP_002531446.1|	calcium ion binding protein, putative [Ricinus communis] gi|223528939|gb|EEF30933.1| calcium ion binding protein, putative [Ricinus communis]	63.8889	144	110	5e-43
FLXa1368.ePiR_E17_Size:676bp	gi|255577938|ref|XP_002529841.1|	calcium ion binding protein, putative [Ricinus communis] gi|223530669|gb|EEF32542.1| calcium ion binding protein, putative [Ricinus communis]	63.4615	52	52	3e-08
FLXa1398.EPiF_L02_Size:733bp	gi|255575879|ref|XP_002528837.1|	calcium ion binding protein, putative [Ricinus communis] gi|223531749|gb|EEF33571.1| calcium ion binding protein, putative [Ricinus communis]	77.1429	35	35	4e-17
FLXa1404.EPiF_E15_Size:728bp	gi|255575879|ref|XP_002528837.1|	calcium ion binding protein, putative [Ricinus communis] gi|223531749|gb|EEF33571.1| calcium ion binding protein, putative [Ricinus communis]	70.4918	61	61	1e-15
FLXb1408.EPiF_H15_Size:691bp	gi|255575879|ref|XP_002528837.1|	calcium ion binding protein, putative [Ricinus communis] gi|223531749|gb|EEF33571.1| calcium ion binding protein, putative [Ricinus communis]	85.4545	55	53	4e-32
FLXb1492.EPiF_E01_Size:632bp	gi|255575879|ref|XP_002528837.1|	calcium ion binding protein, putative [Ricinus communis] gi|223531749|gb|EEF33571.1| calcium ion binding protein, putative [Ricinus communis]	85.4545	55	53	3e-32
FLXa1312.ePiR.1_G12_Size:810bp	gi|255574921|ref|XP_002528367.1|	calcium ion binding protein, putative [Ricinus communis] gi|223532235|gb|EEF34039.1| calcium ion binding protein, putative [Ricinus communis]	86.3636	44	44	4e-31
FLXa1328.ePiR.1_P03_Size:796bp	gi|255562295|ref|XP_002522155.1|	calcium ion binding protein, putative [Ricinus communis] gi|223538632|gb|EEF40234.1| calcium ion binding protein, putative [Ricinus communis]	63.0435	184	154	2e-66
FLXa1330.ePiR.1_M02_Size:785bp	gi|255539262|ref|XP_002510696.1|	calcium ion binding protein, putative [Ricinus communis] gi|223551397|gb|EEF52883.1| calcium ion binding protein, putative [Ricinus communis]	62.7907	86	56	2e-16
FLXa1342.EPiF.1_J22_Size:700bp	gi|255539262|ref|XP_002510696.1|	calcium ion binding protein, putative [Ricinus communis] gi|223551397|gb|EEF52883.1| calcium ion binding protein, putative [Ricinus communis]	57.7143	175	174	8e-44
FLXb1486.EPiF_I20_Size:761bp	gi|255539262|ref|XP_002510696.1|	calcium ion binding protein, putative [Ricinus communis] gi|223551397|gb|EEF52883.1| calcium ion binding protein, putative [Ricinus communis]	79.7619	84	84	5e-30
FLXa1340.ePiR.1_F18_Size:859bp	gi|255588268|ref|XP_002534553.1|	calcium lipid binding protein, putative [Ricinus communis] gi|223525050|gb|EEF27829.1| calcium lipid binding protein, putative [Ricinus communis]	55.6522	115	86	3e-27
FLXa1370.ePiR_C04_Size:731bp	gi|255588268|ref|XP_002534553.1|	calcium lipid binding protein, putative [Ricinus communis] gi|223525050|gb|EEF27829.1| calcium lipid binding protein, putative [Ricinus communis]	56.0345	116	116	5e-44
FLXb1514.ePiR_E01_Size:765bp	gi|255588268|ref|XP_002534553.1|	calcium lipid binding protein, putative [Ricinus communis] gi|223525050|gb|EEF27829.1| calcium lipid binding protein, putative [Ricinus communis]	75	84	84	5e-30
FLXa1344.ePiR.1_B16_Size:662bp	gi|255579975|ref|XP_002530822.1|	calcium lipid binding protein, putative [Ricinus communis] gi|223529614|gb|EEF31562.1| calcium lipid binding protein, putative [Ricinus communis]	77.381	84	84	2e-46
FLXa1400.EPiF_F22_Size:670bp	gi|255579975|ref|XP_002530822.1|	calcium lipid binding protein, putative [Ricinus communis] gi|223529614|gb|EEF31562.1| calcium lipid binding protein, putative [Ricinus communis]	78.3784	74	74	3e-40
FLXb1412.ePiR_I21_Size:672bp	gi|255548860|ref|XP_002515486.1|	calcium lipid binding protein, putative [Ricinus communis] gi|223545430|gb|EEF46935.1| calcium lipid binding protein, putative [Ricinus communis]	68.7023	131	101	4e-42
FLXa1348.ePiR.2_J07_Size:651bp	gi|255538988|ref|XP_002510559.1|	calcium lipid binding protein, putative [Ricinus communis] gi|223551260|gb|EEF52746.1| calcium lipid binding protein, putative [Ricinus communis]	65.4545	55	55	3e-35
FLXb1420.EPiF_C23_Size:233bp	gi|25053813|gb|AAN71903.1|	calcium/calmodulin protein kinase 1 [Nicotiana tabacum] gi|45550245|gb|AAS67891.1| calcium/calmodulin protein kinase [Nicotiana tabacum]	70.2703	37	37	5e-06
FLXa1382.EPiF_L01_Size:760bp	gi|297834962|ref|XP_002885363.1|	calcium-binding EF hand family protein [Arabidopsis lyrata subsp. lyrata] gi|297331203|gb|EFH61622.1| calcium-binding EF hand family protein [Arabidopsis lyrata subsp. lyrata]	89.1892	37	37	3e-24
FLXa1400.EPiF_H07_Size:709bp	gi|297834962|ref|XP_002885363.1|	calcium-binding EF hand family protein [Arabidopsis lyrata subsp. lyrata] gi|297331203|gb|EFH61622.1| calcium-binding EF hand family protein [Arabidopsis lyrata subsp. lyrata]	89.1892	37	37	2e-17
FLXa1342.EPiF.1_L03_Size:761bp	gi|255582431|ref|XP_002532003.1|	Calcium-binding protein, putative [Ricinus communis] gi|223528334|gb|EEF30376.1| Calcium-binding protein, putative [Ricinus communis]	48.9362	94	68	2e-28
FLXb1408.EPiF_O07_Size:659bp	gi|255581605|ref|XP_002531607.1|	Calcium-binding protein, putative [Ricinus communis] gi|223528774|gb|EEF30782.1| Calcium-binding protein, putative [Ricinus communis]	40	120	109	4e-11
FLXb1460.EPiF_K05_Size:751bp	gi|255581605|ref|XP_002531607.1|	Calcium-binding protein, putative [Ricinus communis] gi|223528774|gb|EEF30782.1| Calcium-binding protein, putative [Ricinus communis]	40	120	109	5e-11
FLXb1434.ePiR_N20_Size:739bp	gi|3283996|gb|AAC25423.1|	calcium-dependent protein kinase [Nicotiana tabacum]	93.0233	43	43	1e-34
FLXb1450.ePiR_G03_Size:732bp	gi|3283996|gb|AAC25423.1|	calcium-dependent protein kinase [Nicotiana tabacum]	93.0233	43	43	2e-35
FLXa1370.EPiF_A03_Size:740bp	gi|297827481|ref|XP_002881623.1|	calcium-dependent protein kinase 20 [Arabidopsis lyrata subsp. lyrata] gi|297327462|gb|EFH57882.1| calcium-dependent protein kinase 20 [Arabidopsis lyrata subsp. lyrata]	83.9286	56	56	3e-38
FLXa1328.ePiR.1_C05_Size:794bp	gi|198250370|gb|ACH85192.1|	calcium-dependent protein kinase CDPK5 [Nicotiana tabacum]	97.5	40	40	4e-27
FLXa1322.ePiR_C12_Size:763bp	gi|15230288|ref|NP_188541.1|	calcium-dependent protein kinase, putative / CDPK, putative [Arabidopsis thaliana] gi|16904216|gb|AAL30815.1|AF435447_1 calcium/calmodulin-dependent protein kinase CaMK2 [Arabidopsis thaliana] gi|9294612|dbj|BAB02951.1| calcium-dependent protein kinase [Arabidopsis thaliana] gi|16604466|gb|AAL24239.1| AT3g19100/MVI11_1 [Arabidopsis thaliana] gi|18958024|gb|AAL79585.1| AT3g19100/MVI11_1 [Arabidops…	49.4505	91	56	9e-28
FLXb1410.EPiF_F12_Size:703bp	gi|255585928|ref|XP_002533636.1|	calcium-dependent protein kinase, putative [Ricinus communis] gi|223526474|gb|EEF28747.1| calcium-dependent protein kinase, putative [Ricinus communis]	63.7795	127	97	3e-46
FLXb1430.ePiR_A16_Size:688bp	gi|255585928|ref|XP_002533636.1|	calcium-dependent protein kinase, putative [Ricinus communis] gi|223526474|gb|EEF28747.1| calcium-dependent protein kinase, putative [Ricinus communis]	78.9474	57	57	5e-45
FLXb1414.ePiR_K23_Size:727bp	gi|255581445|ref|XP_002531530.1|	calcium-dependent protein kinase, putative [Ricinus communis] gi|223528847|gb|EEF30849.1| calcium-dependent protein kinase, putative [Ricinus communis]	71.5517	116	116	1e-41
FLXb1436.EPiF_O24_Size:610bp	gi|255581445|ref|XP_002531530.1|	calcium-dependent protein kinase, putative [Ricinus communis] gi|223528847|gb|EEF30849.1| calcium-dependent protein kinase, putative [Ricinus communis]	76.4706	85	85	6e-31
FLXa1382.ePiR_H21_Size:689bp	gi|255577483|ref|XP_002529620.1|	calcium-dependent protein kinase, putative [Ricinus communis] gi|223530905|gb|EEF32765.1| calcium-dependent protein kinase, putative [Ricinus communis]	66.443	149	145	4e-49
FLXb1448.ePiR_D05_Size:822bp	gi|255577483|ref|XP_002529620.1|	calcium-dependent protein kinase, putative [Ricinus communis] gi|223530905|gb|EEF32765.1| calcium-dependent protein kinase, putative [Ricinus communis]	79.5918	49	49	3e-33
FLXa1334.EPiF.1_H15_Size:767bp	gi|255566227|ref|XP_002524101.1|	calcium-dependent protein kinase, putative [Ricinus communis] gi|223536669|gb|EEF38311.1| calcium-dependent protein kinase, putative [Ricinus communis]	72.973	185	182	1e-63
FLXa1374.EPiF_K11_Size:660bp	gi|255566227|ref|XP_002524101.1|	calcium-dependent protein kinase, putative [Ricinus communis] gi|223536669|gb|EEF38311.1| calcium-dependent protein kinase, putative [Ricinus communis]	68.8034	234	231	1e-76
FLXb1434.ePiR_N01_Size:793bp	gi|255566227|ref|XP_002524101.1|	calcium-dependent protein kinase, putative [Ricinus communis] gi|223536669|gb|EEF38311.1| calcium-dependent protein kinase, putative [Ricinus communis]	75	228	225	5e-87
FLXb1440.EPiF_A20_Size:565bp	gi|255566227|ref|XP_002524101.1|	calcium-dependent protein kinase, putative [Ricinus communis] gi|223536669|gb|EEF38311.1| calcium-dependent protein kinase, putative [Ricinus communis]	40.5941	101	98	1e-06
FLXb1442.EPiF_B06_Size:751bp	gi|255566227|ref|XP_002524101.1|	calcium-dependent protein kinase, putative [Ricinus communis] gi|223536669|gb|EEF38311.1| calcium-dependent protein kinase, putative [Ricinus communis]	40.5941	101	98	2e-06
FLXb1446.ePiR_O01_Size:614bp	gi|255566227|ref|XP_002524101.1|	calcium-dependent protein kinase, putative [Ricinus communis] gi|223536669|gb|EEF38311.1| calcium-dependent protein kinase, putative [Ricinus communis]	82.9787	188	188	2e-83
FLXb1458.ePiR_H21_Size:796bp	gi|255566227|ref|XP_002524101.1|	calcium-dependent protein kinase, putative [Ricinus communis] gi|223536669|gb|EEF38311.1| calcium-dependent protein kinase, putative [Ricinus communis]	44.5545	101	98	7e-09
FLXa1360.ePiR_H19_Size:656bp	gi|255562619|ref|XP_002522315.1|	calcium-dependent protein kinase, putative [Ricinus communis] gi|223538393|gb|EEF39999.1| calcium-dependent protein kinase, putative [Ricinus communis]	73.6842	133	105	8e-52
FLXb1472.ePiR_E12_Size:700bp	gi|255562619|ref|XP_002522315.1|	calcium-dependent protein kinase, putative [Ricinus communis] gi|223538393|gb|EEF39999.1| calcium-dependent protein kinase, putative [Ricinus communis]	98.2143	56	56	5e-46
FLXb1468.ePiR_G21_Size:770bp	gi|255561689|ref|XP_002521854.1|	calcium-dependent protein kinase, putative [Ricinus communis] gi|223538892|gb|EEF40490.1| calcium-dependent protein kinase, putative [Ricinus communis]	81.8182	99	95	7e-48
FLXa1316.ePiR.1_N09_Size:674bp	gi|255549160|ref|XP_002515635.1|	calcium-dependent protein kinase, putative [Ricinus communis] gi|223545273|gb|EEF46780.1| calcium-dependent protein kinase, putative [Ricinus communis]	45	120	119	1e-14
FLXa1332.ePiR.1_K20_Size:786bp	gi|255549160|ref|XP_002515635.1|	calcium-dependent protein kinase, putative [Ricinus communis] gi|223545273|gb|EEF46780.1| calcium-dependent protein kinase, putative [Ricinus communis]	86.6667	45	45	2e-14
FLXa1334.ePiR.1_C09_Size:701bp	gi|255549160|ref|XP_002515635.1|	calcium-dependent protein kinase, putative [Ricinus communis] gi|223545273|gb|EEF46780.1| calcium-dependent protein kinase, putative [Ricinus communis]	38.8889	162	143	2e-19
FLXa1386.ePiR_M02_Size:819bp	gi|255549160|ref|XP_002515635.1|	calcium-dependent protein kinase, putative [Ricinus communis] gi|223545273|gb|EEF46780.1| calcium-dependent protein kinase, putative [Ricinus communis]	86.6667	45	45	2e-14
FLXa1406.EPiF.2_A06_Size:546bp	gi|255546755|ref|XP_002514436.1|	calcium-dependent protein kinase, putative [Ricinus communis] gi|223546432|gb|EEF47932.1| calcium-dependent protein kinase, putative [Ricinus communis]	70.7317	41	41	3e-14
FLXa1384.ePiR_L06_Size:833bp	gi|255545880|ref|XP_002514000.1|	calcium-dependent protein kinase, putative [Ricinus communis] gi|223547086|gb|EEF48583.1| calcium-dependent protein kinase, putative [Ricinus communis]	75.5396	278	252	1e-113
FLXa1310.ePiR.1_K08_Size:841bp	gi|255544870|ref|XP_002513496.1|	calcium-dependent protein kinase, putative [Ricinus communis] gi|223547404|gb|EEF48899.1| calcium-dependent protein kinase, putative [Ricinus communis]	73.7705	183	177	1e-69
FLXa1360.ePiR_A17_Size:630bp	gi|255544870|ref|XP_002513496.1|	calcium-dependent protein kinase, putative [Ricinus communis] gi|223547404|gb|EEF48899.1| calcium-dependent protein kinase, putative [Ricinus communis]	73.743	179	177	1e-67
FLXb1424.ePiR_K12_Size:806bp	gi|255544870|ref|XP_002513496.1|	calcium-dependent protein kinase, putative [Ricinus communis] gi|223547404|gb|EEF48899.1| calcium-dependent protein kinase, putative [Ricinus communis]	82.4561	57	57	2e-73
FLXb1510.ePiR_M07_Size:763bp	gi|255544870|ref|XP_002513496.1|	calcium-dependent protein kinase, putative [Ricinus communis] gi|223547404|gb|EEF48899.1| calcium-dependent protein kinase, putative [Ricinus communis]	72.1311	61	61	2e-62
FLXa1314.ePiR_D05_Size:656bp	gi|255584132|ref|XP_002532806.1|	calcium-transporting atpase 4, endoplasmic reticulum-type, putative [Ricinus communis] gi|223527426|gb|EEF29563.1| calcium-transporting atpase 4, endoplasmic reticulum-type, putative [Ricinus communis]	78.6458	192	191	6e-80
FLXa1406.ePiR.1_C10_Size:823bp	gi|255584132|ref|XP_002532806.1|	calcium-transporting atpase 4, endoplasmic reticulum-type, putative [Ricinus communis] gi|223527426|gb|EEF29563.1| calcium-transporting atpase 4, endoplasmic reticulum-type, putative [Ricinus communis]	74.5342	161	161	1e-62
FLXb1486.ePiR_J15_Size:674bp	gi|255584134|ref|XP_002532807.1|	calcium-transporting atpase 4, endoplasmic reticulum-type, putative [Ricinus communis] gi|223527427|gb|EEF29564.1| calcium-transporting atpase 4, endoplasmic reticulum-type, putative [Ricinus communis]	94.5946	111	111	2e-52
FLXb1446.EPiF_F05_Size:837bp	gi|255546850|ref|XP_002514483.1|	Caldesmon, putative [Ricinus communis] gi|223546382|gb|EEF47883.1| Caldesmon, putative [Ricinus communis]	37.2414	145	117	6e-13
FLXa1312.ePiR.1_G11_Size:715bp	gi|164449275|gb|ABY56103.1|	caleosin [Cucumis sativus]	69.0909	55	55	3e-29
FLXa1304.ePiR_I11_Size:790bp	gi|255582552|ref|XP_002532059.1|	calmodulin binding protein, putative [Ricinus communis] gi|223528263|gb|EEF30314.1| calmodulin binding protein, putative [Ricinus communis]	49.5726	234	221	1e-43
FLXa1352.ePiR_A19_Size:672bp	gi|255582552|ref|XP_002532059.1|	calmodulin binding protein, putative [Ricinus communis] gi|223528263|gb|EEF30314.1| calmodulin binding protein, putative [Ricinus communis]	60	95	89	1e-22
FLXb1450.ePiR_J09_Size:750bp	gi|255579665|ref|XP_002530672.1|	calmodulin binding protein, putative [Ricinus communis] gi|223529765|gb|EEF31703.1| calmodulin binding protein, putative [Ricinus communis]	77.5	40	40	9e-11
FLXb1456.EPiF_P19_Size:700bp	gi|255579665|ref|XP_002530672.1|	calmodulin binding protein, putative [Ricinus communis] gi|223529765|gb|EEF31703.1| calmodulin binding protein, putative [Ricinus communis]	77.5	40	40	7e-11
FLXa1310.EPiF.1_F08_Size:648bp	gi|255575271|ref|XP_002528539.1|	calmodulin binding protein, putative [Ricinus communis] gi|223532041|gb|EEF33851.1| calmodulin binding protein, putative [Ricinus communis]	62.5731	171	135	1e-50
FLXa1330.EPiF.1_E18_Size:552bp	gi|255571250|ref|XP_002526575.1|	calmodulin binding protein, putative [Ricinus communis] gi|223534136|gb|EEF35853.1| calmodulin binding protein, putative [Ricinus communis]	53.3835	133	125	3e-31
FLXb1422.ePiR_M08_Size:786bp	gi|255571250|ref|XP_002526575.1|	calmodulin binding protein, putative [Ricinus communis] gi|223534136|gb|EEF35853.1| calmodulin binding protein, putative [Ricinus communis]	62.2137	262	259	1e-83
FLXb1428.EPiF_I11_Size:706bp	gi|255571250|ref|XP_002526575.1|	calmodulin binding protein, putative [Ricinus communis] gi|223534136|gb|EEF35853.1| calmodulin binding protein, putative [Ricinus communis]	67.1756	131	131	6e-43
FLXb1440.EPiF_E03_Size:633bp	gi|255571250|ref|XP_002526575.1|	calmodulin binding protein, putative [Ricinus communis] gi|223534136|gb|EEF35853.1| calmodulin binding protein, putative [Ricinus communis]	80.1802	111	110	6e-43
FLXb1462.EPiF_F23_Size:709bp	gi|255571250|ref|XP_002526575.1|	calmodulin binding protein, putative [Ricinus communis] gi|223534136|gb|EEF35853.1| calmodulin binding protein, putative [Ricinus communis]	70	90	90	4e-28
FLXb1472.ePiR_L16_Size:750bp	gi|255571250|ref|XP_002526575.1|	calmodulin binding protein, putative [Ricinus communis] gi|223534136|gb|EEF35853.1| calmodulin binding protein, putative [Ricinus communis]	62.8	250	247	6e-81
FLXb1490.ePiR_J04_Size:690bp	gi|255571250|ref|XP_002526575.1|	calmodulin binding protein, putative [Ricinus communis] gi|223534136|gb|EEF35853.1| calmodulin binding protein, putative [Ricinus communis]	80.1802	111	110	7e-43
FLXb1498.EPiF.1_D02_Size:728bp	gi|255571250|ref|XP_002526575.1|	calmodulin binding protein, putative [Ricinus communis] gi|223534136|gb|EEF35853.1| calmodulin binding protein, putative [Ricinus communis]	70	90	90	4e-28
FLXb1504.EPiF_B14_Size:632bp	gi|255571250|ref|XP_002526575.1|	calmodulin binding protein, putative [Ricinus communis] gi|223534136|gb|EEF35853.1| calmodulin binding protein, putative [Ricinus communis]	70.5882	68	68	4e-20
FLXb1408.EPiF_M19_Size:744bp	gi|255568402|ref|XP_002525175.1|	calmodulin binding protein, putative [Ricinus communis] gi|223535472|gb|EEF37141.1| calmodulin binding protein, putative [Ricinus communis]	82.9268	41	41	6e-11
FLXb1504.ePiR.1_H06_Size:714bp	gi|255568402|ref|XP_002525175.1|	calmodulin binding protein, putative [Ricinus communis] gi|223535472|gb|EEF37141.1| calmodulin binding protein, putative [Ricinus communis]	82.9268	41	41	6e-11
FLXb1462.ePiR_A09_Size:667bp	gi|255567393|ref|XP_002524676.1|	calmodulin binding protein, putative [Ricinus communis] gi|223536037|gb|EEF37695.1| calmodulin binding protein, putative [Ricinus communis]	86.6667	45	45	3e-15
FLXa1370.ePiR_L02_Size:734bp	gi|255565033|ref|XP_002523509.1|	calmodulin binding protein, putative [Ricinus communis] gi|223537216|gb|EEF38848.1| calmodulin binding protein, putative [Ricinus communis]	56.4103	117	103	1e-25
FLXa1314.ePiR_M02_Size:795bp	gi|255558190|ref|XP_002520122.1|	calmodulin binding protein, putative [Ricinus communis] gi|223540614|gb|EEF42177.1| calmodulin binding protein, putative [Ricinus communis]	42.7273	220	216	1e-33
FLXa1328.EPiF.1_I03_Size:728bp	gi|255558190|ref|XP_002520122.1|	calmodulin binding protein, putative [Ricinus communis] gi|223540614|gb|EEF42177.1| calmodulin binding protein, putative [Ricinus communis]	42.7273	220	216	1e-33
FLXa1346.ePiR.1_H20_Size:803bp	gi|255556723|ref|XP_002519395.1|	calmodulin binding protein, putative [Ricinus communis] gi|223541462|gb|EEF43012.1| calmodulin binding protein, putative [Ricinus communis]	75	44	44	4e-12
FLXb1420.ePiR_G19_Size:675bp	gi|255538058|ref|XP_002510094.1|	calmodulin binding protein, putative [Ricinus communis] gi|223550795|gb|EEF52281.1| calmodulin binding protein, putative [Ricinus communis]	70.1149	87	83	3e-46
FLXa1360.ePiR_M06_Size:546bp	gi|284944261|gb|ADC32119.1|	calmodulin protein kinase [Lonicera japonica]	45.3125	64	64	2e-06
FLXa1366.EPiF_G05_Size:734bp	gi|255552019|ref|XP_002517054.1|	calmodulin, putative [Ricinus communis] gi|223543689|gb|EEF45217.1| calmodulin, putative [Ricinus communis]	90.3614	83	83	5e-44
FLXa1376.ePiR_G15_Size:683bp	gi|255552019|ref|XP_002517054.1|	calmodulin, putative [Ricinus communis] gi|223543689|gb|EEF45217.1| calmodulin, putative [Ricinus communis]	90.3614	83	83	2e-36
FLXb1448.EPiF_A08_Size:645bp	gi|15231294|ref|NP_187969.1|	calmodulin-binding family protein [Arabidopsis thaliana] gi|11994562|dbj|BAB02602.1| unnamed protein product [Arabidopsis thaliana]	59.2593	81	79	3e-15
FLXb1408.EPiF_K07_Size:738bp	gi|255541578|ref|XP_002511853.1|	calmodulin-binding heat-shock protein, putative [Ricinus communis] gi|223549033|gb|EEF50522.1| calmodulin-binding heat-shock protein, putative [Ricinus communis]	86.9565	69	69	3e-33
FLXb1444.ePiR_K15_Size:797bp	gi|255541578|ref|XP_002511853.1|	calmodulin-binding heat-shock protein, putative [Ricinus communis] gi|223549033|gb|EEF50522.1| calmodulin-binding heat-shock protein, putative [Ricinus communis]	76.6667	90	89	3e-42
FLXa1386.EPiF_O18_Size:363bp	gi|255552465|ref|XP_002517276.1|	calmodulin-binding protein, putative [Ricinus communis] gi|223543539|gb|EEF45069.1| calmodulin-binding protein, putative [Ricinus communis]	81.8182	44	44	9e-24
FLXb1490.EPiF_D23_Size:705bp	gi|255580898|ref|XP_002531268.1|	calmodulin-binding transcription activator (camta), plants, putative [Ricinus communis] gi|223529153|gb|EEF31132.1| calmodulin-binding transcription activator (camta), plants, putative [Ricinus communis]	74.7573	103	102	6e-63
FLXa1324.EPiF_F24_Size:590bp	gi|255556643|ref|XP_002519355.1|	calmodulin-binding transcription activator (camta), plants, putative [Ricinus communis] gi|223541422|gb|EEF42972.1| calmodulin-binding transcription activator (camta), plants, putative [Ricinus communis]	64.2857	98	97	3e-29
FLXb1438.ePiR_L05_Size:684bp	gi|255556328|ref|XP_002519198.1|	calmodulin-binding transcription activator (camta), plants, putative [Ricinus communis] gi|223541513|gb|EEF43062.1| calmodulin-binding transcription activator (camta), plants, putative [Ricinus communis]	59.2105	228	192	3e-65
FLXb1440.EPiF_G06_Size:753bp	gi|255556328|ref|XP_002519198.1|	calmodulin-binding transcription activator (camta), plants, putative [Ricinus communis] gi|223541513|gb|EEF43062.1| calmodulin-binding transcription activator (camta), plants, putative [Ricinus communis]	57.2581	248	212	8e-70
FLXb1442.ePiR_E15_Size:730bp	gi|255547682|ref|XP_002514898.1|	calmodulin-binding transcription activator (camta), plants, putative [Ricinus communis] gi|223545949|gb|EEF47452.1| calmodulin-binding transcription activator (camta), plants, putative [Ricinus communis]	81.5534	103	100	3e-40
FLXb1452.EPiF_P20_Size:643bp	gi|255547682|ref|XP_002514898.1|	calmodulin-binding transcription activator (camta), plants, putative [Ricinus communis] gi|223545949|gb|EEF47452.1| calmodulin-binding transcription activator (camta), plants, putative [Ricinus communis]	57.7143	175	173	1e-41
FLXb1512.ePiR.1_A10_Size:760bp	gi|255547682|ref|XP_002514898.1|	calmodulin-binding transcription activator (camta), plants, putative [Ricinus communis] gi|223545949|gb|EEF47452.1| calmodulin-binding transcription activator (camta), plants, putative [Ricinus communis]	59.3886	229	201	2e-68
FLXb1512.ePiR_A10_Size:833bp	gi|255547682|ref|XP_002514898.1|	calmodulin-binding transcription activator (camta), plants, putative [Ricinus communis] gi|223545949|gb|EEF47452.1| calmodulin-binding transcription activator (camta), plants, putative [Ricinus communis]	60.3175	252	223	1e-71
FLXb1460.ePiR_B11_Size:718bp	gi|297830722|ref|XP_002883243.1|	calmodulin-domain protein kinase 9 [Arabidopsis lyrata subsp. lyrata] gi|297329083|gb|EFH59502.1| calmodulin-domain protein kinase 9 [Arabidopsis lyrata subsp. lyrata]	95.8333	48	48	4e-35
FLXb1438.ePiR_J19_Size:729bp	gi|255564850|ref|XP_002523419.1|	calpain, putative [Ricinus communis] gi|223537369|gb|EEF38998.1| calpain, putative [Ricinus communis]	84.6847	111	111	5e-87
FLXb1468.ePiR_C24_Size:620bp	gi|255564850|ref|XP_002523419.1|	calpain, putative [Ricinus communis] gi|223537369|gb|EEF38998.1| calpain, putative [Ricinus communis]	100	35	35	1e-11
FLXb1490.EPiF_F11_Size:711bp	gi|255564850|ref|XP_002523419.1|	calpain, putative [Ricinus communis] gi|223537369|gb|EEF38998.1| calpain, putative [Ricinus communis]	72.7273	143	112	1e-86
FLXb1496.ePiR_J08_Size:755bp	gi|255564850|ref|XP_002523419.1|	calpain, putative [Ricinus communis] gi|223537369|gb|EEF38998.1| calpain, putative [Ricinus communis]	100	35	35	2e-11
FLXb1498.EPiF.1_H07_Size:774bp	gi|255564850|ref|XP_002523419.1|	calpain, putative [Ricinus communis] gi|223537369|gb|EEF38998.1| calpain, putative [Ricinus communis]	74.6835	158	127	1e-94
FLXb1506.EPiF_P23_Size:787bp	gi|255564850|ref|XP_002523419.1|	calpain, putative [Ricinus communis] gi|223537369|gb|EEF38998.1| calpain, putative [Ricinus communis]	81.8182	110	110	2e-48
FLXa1360.EPiF_D18_Size:634bp	gi|255542876|ref|XP_002512501.1|	calreticulin, putative [Ricinus communis] gi|11131745|sp|P93508.1|CALR_RICCO RecName: Full=Calreticulin; Flags: Precursor gi|1658197|gb|AAB71419.1| calreticulin [Ricinus communis] gi|1763297|gb|AAB71420.1| calreticulin [Ricinus communis] gi|223548462|gb|EEF49953.1| calreticulin, putative [Ricinus communis]	60.9375	64	63	3e-31
FLXa1318.ePiR_P05_Size:524bp	gi|162457732|ref|NP_001105712.1|	calreticulin2 [Zea mays] gi|577612|emb|CAA86728.1| calcium-binding protein [Zea mays] gi|927572|emb|CAA61939.1| Calreticulin precursor [Zea mays] gi|195622592|gb|ACG33126.1| calreticulin precursor [Zea mays] gi|1587033|prf||2205314A calreticulin	84.2105	38	38	2e-31
FLXa1312.EPiF.1_L07_Size:686bp	gi|255544958|ref|XP_002513540.1|	cap binding protein, putative [Ricinus communis] gi|223547448|gb|EEF48943.1| cap binding protein, putative [Ricinus communis]	72.8571	70	70	8e-23
FLXa1396.EPiF_N03_Size:732bp	gi|255544958|ref|XP_002513540.1|	cap binding protein, putative [Ricinus communis] gi|223547448|gb|EEF48943.1| cap binding protein, putative [Ricinus communis]	90.2439	41	41	1e-15
FLXa1398.ePiR_K05_Size:753bp	gi|62733576|gb|AAX95693.1|	CAP protein [Oryza sativa Japonica Group]	45.7447	94	55	3e-25
FLXa1302.EPiF_E01_Size:657bp	gi|18397283|ref|NP_564338.1|	CARB (CARBAMOYL PHOSPHATE SYNTHETASE B); ATP binding / carbamoyl-phosphate synthase/ catalytic [Arabidopsis thaliana] gi|9972356|gb|AAG10606.1|AC008030_6 carbamoyl phosphate synthetase large chain (carB) [Arabidopsis thaliana] gi|14194125|gb|AAK56257.1|AF367268_1 At1g29900/F1N18_6 [Arabidopsis thaliana] gi|1477480|gb|AAB67843.1| carbamoyl phosphate synthetase large chain [Arabidopsis thaliana] gi…	95.4128	218	218	1e-112
FLXa1348.EPiF.1_E12_Size:691bp	gi|18397283|ref|NP_564338.1|	CARB (CARBAMOYL PHOSPHATE SYNTHETASE B); ATP binding / carbamoyl-phosphate synthase/ catalytic [Arabidopsis thaliana] gi|9972356|gb|AAG10606.1|AC008030_6 carbamoyl phosphate synthetase large chain (carB) [Arabidopsis thaliana] gi|14194125|gb|AAK56257.1|AF367268_1 At1g29900/F1N18_6 [Arabidopsis thaliana] gi|1477480|gb|AAB67843.1| carbamoyl phosphate synthetase large chain [Arabidopsis thaliana] gi…	95.3704	216	216	1e-114
FLXa1374.EPiF_K19_Size:686bp	gi|18397283|ref|NP_564338.1|	CARB (CARBAMOYL PHOSPHATE SYNTHETASE B); ATP binding / carbamoyl-phosphate synthase/ catalytic [Arabidopsis thaliana] gi|9972356|gb|AAG10606.1|AC008030_6 carbamoyl phosphate synthetase large chain (carB) [Arabidopsis thaliana] gi|14194125|gb|AAK56257.1|AF367268_1 At1g29900/F1N18_6 [Arabidopsis thaliana] gi|1477480|gb|AAB67843.1| carbamoyl phosphate synthetase large chain [Arabidopsis thaliana] gi…	95.1754	228	228	1e-118
FLXb1478.EPiF_G01_Size:769bp	gi|284519836|gb|ADB92668.1|	carbamoyl-phosphate synthase [Populus tremula x Populus alba]	93.3333	45	45	2e-16
FLXb1526.ePiR_A05_Size:894bp	gi|255540529|ref|XP_002511329.1|	carbohydrate binding protein, putative [Ricinus communis] gi|223550444|gb|EEF51931.1| carbohydrate binding protein, putative [Ricinus communis]	83.3333	48	48	1e-13
FLXb1408.EPiF_C11_Size:731bp	gi|186511064|ref|NP_191030.3|	carbohydrate transmembrane transporter/ phosphate transmembrane transporter/ sugar:hydrogen symporter [Arabidopsis thaliana] gi|85687565|sp|Q494P0.2|PHT17_ARATH RecName: Full=Probable inorganic phosphate transporter 1-7; Short=AtPht1;7; AltName: Full=H(+)/Pi cotransporter gi|7258374|emb|CAB77590.1| phosphate transport protein [Arabidopsis thaliana]	86.2637	182	182	7e-89
FLXb1466.EPiF_D24_Size:650bp	gi|186511064|ref|NP_191030.3|	carbohydrate transmembrane transporter/ phosphate transmembrane transporter/ sugar:hydrogen symporter [Arabidopsis thaliana] gi|85687565|sp|Q494P0.2|PHT17_ARATH RecName: Full=Probable inorganic phosphate transporter 1-7; Short=AtPht1;7; AltName: Full=H(+)/Pi cotransporter gi|7258374|emb|CAB77590.1| phosphate transport protein [Arabidopsis thaliana]	86.2637	182	182	6e-89
FLXb1422.ePiR_G01_Size:819bp	gi|255568249|ref|XP_002525099.1|	carbohydrate transporter, putative [Ricinus communis] gi|223535558|gb|EEF37226.1| carbohydrate transporter, putative [Ricinus communis]	85.7143	42	42	4e-13
FLXb1500.ePiR.1_L10_Size:712bp	gi|255568249|ref|XP_002525099.1|	carbohydrate transporter, putative [Ricinus communis] gi|223535558|gb|EEF37226.1| carbohydrate transporter, putative [Ricinus communis]	81.25	144	144	3e-62
FLXa1398.ePiR_K12_Size:682bp	gi|255580696|ref|XP_002531170.1|	carbon catabolite repressor protein, putative [Ricinus communis] gi|223529240|gb|EEF31213.1| carbon catabolite repressor protein, putative [Ricinus communis]	80.5195	77	77	9e-30
FLXb1448.EPiF_B07_Size:724bp	gi|255580696|ref|XP_002531170.1|	carbon catabolite repressor protein, putative [Ricinus communis] gi|223529240|gb|EEF31213.1| carbon catabolite repressor protein, putative [Ricinus communis]	93.8776	49	49	2e-19
FLXb1514.EPiF_J13_Size:790bp	gi|255580696|ref|XP_002531170.1|	carbon catabolite repressor protein, putative [Ricinus communis] gi|223529240|gb|EEF31213.1| carbon catabolite repressor protein, putative [Ricinus communis]	55.7895	95	62	3e-16
FLXa1392.EPiF_N05_Size:661bp	gi|255577068|ref|XP_002529418.1|	carbonic anhydrase, putative [Ricinus communis] gi|223531095|gb|EEF32944.1| carbonic anhydrase, putative [Ricinus communis]	66.6667	57	57	2e-16
FLXb1430.ePiR_G09_Size:622bp	gi|255577070|ref|XP_002529419.1|	carbonic anhydrase, putative [Ricinus communis] gi|223531096|gb|EEF32945.1| carbonic anhydrase, putative [Ricinus communis]	81.0811	37	37	9e-19
FLXb1480.EPiF_M22_Size:673bp	gi|255568812|ref|XP_002525377.1|	carbonic anhydrase, putative [Ricinus communis] gi|223535340|gb|EEF37015.1| carbonic anhydrase, putative [Ricinus communis]	72.2222	54	54	2e-26
[truncated: 23,132 more rows]

## Sheet: Retroelements
BAC-end sequence	Hit ID	Hit description	% id	HSP length (total)	HSP length (hitl)	E-value
[truncated: 774 more rows]
