# Supplementary material for: Physical mapping and BAC-end sequence analysis provide initial insights into the flax (Linum usitatissimum L.) genome
Source: BMC Genomics. 2011 May 9;12:217. doi: 10.1186/1471-2164-12-217 (PMC3113786; doi:10.1186/1471-2164-12-217)
Supplement: Additional file 4 — Table S4: List of BES associated with oil metabolism deduced from BLASTx homology searches. [file 1471-2164-12-217-S4.XLS]

## Sheet: Sheet1
Additional File 4. Table S4. List of BESs associated with oil metabolism deduced from BLASTx homology searches
BAC-end sequence	Hit ID	Hit description	% id	HSP length (total)	HSP length (hitl)	E-value
FLXb1438.EPiF_G17_Size:671bp	gi|159895659|gb|ABX10440.1|	3-ketoacyl-CoA synthase 10 [Gossypium hirsutum]	69.5853	217	217	4e-85
FLXb1444.EPiF_C12_Size:810bp	gi|159895659|gb|ABX10440.1|	3-ketoacyl-CoA synthase 10 [Gossypium hirsutum]	69.5853	217	217	6e-85
FLXb1490.ePiR_E20_Size:652bp	gi|159895659|gb|ABX10440.1|	3-ketoacyl-CoA synthase 10 [Gossypium hirsutum]	69.4444	216	216	1e-83
FLXb1474.ePiR_F03_Size:722bp	gi|159895661|gb|ABX10441.1|	3-ketoacyl-CoA synthase 6 [Gossypium hirsutum]	71.0843	83	83	6e-30
FLXb1526.EPiF_L16_Size:766bp	gi|224077380|ref|XP_002305237.1|	acyl:coa ligase acetate-coa synthetase-like protein [Populus trichocarpa] gi|118487892|gb|ABK95768.1| unknown [Populus trichocarpa] gi|222848201|gb|EEE85748.1| acyl:coa ligase acetate-coa synthetase-like protein [Populus trichocarpa]	78.9238	223	223	1e-113
FLXb1426.ePiR_P14_Size:256bp	gi|224127758|ref|XP_002329170.1|	acyl:coa ligase acetate-coa synthetase-like protein [Populus trichocarpa] gi|222870951|gb|EEF08082.1| acyl:coa ligase acetate-coa synthetase-like protein [Populus trichocarpa]	78.5714	84	84	1e-29
FLXa1372.EPiF_A22_Size:708bp	gi|296245406|gb|ADH03021.1|	acyl-ACP thioesterase [Capsicum annuum]	60.6557	61	59	7e-09
FLXa1332.EPiF.1_P06_Size:745bp	gi|255583742|ref|XP_002532624.1|	acyl-CoA binding protein, putative [Ricinus communis] gi|223527644|gb|EEF29755.1| acyl-CoA binding protein, putative [Ricinus communis]	61.9048	42	42	2e-12
FLXb1408.EPiF_P24_Size:761bp	gi|255542698|ref|XP_002512412.1|	acyl-CoA binding protein, putative [Ricinus communis] gi|223548373|gb|EEF49864.1| acyl-CoA binding protein, putative [Ricinus communis]	56.3025	119	84	6e-42
FLXa1400.ePiR_J13_Size:806bp	gi|124360024|gb|ABN08040.1|	Acyl-coA-binding protein, ACBP; Serine/threonine protein phosphatase, BSU1 [Medicago truncatula]	68.75	64	64	2e-15
FLXb1418.ePiR_E24_Size:730bp	gi|255557697|ref|XP_002519878.1|	Acyl-CoA-binding protein, putative [Ricinus communis] gi|223540924|gb|EEF42482.1| Acyl-CoA-binding protein, putative [Ricinus communis]	78.2609	46	46	2e-13
FLXa1388.ePiR_C22_Size:769bp	gi|297800438|ref|XP_002868103.1|	Acyl-coenzyme A oxidase [Arabidopsis lyrata subsp. lyrata] gi|297313939|gb|EFH44362.1| Acyl-coenzyme A oxidase [Arabidopsis lyrata subsp. lyrata]	92.1053	38	38	1e-34
FLXb1420.ePiR_N03_Size:661bp	gi|255587163|ref|XP_002534162.1|	acyltransferase, putative [Ricinus communis] gi|223525766|gb|EEF28222.1| acyltransferase, putative [Ricinus communis]	75.6757	222	222	2e-95
FLXb1442.ePiR_H11_Size:700bp	gi|255587163|ref|XP_002534162.1|	acyltransferase, putative [Ricinus communis] gi|223525766|gb|EEF28222.1| acyltransferase, putative [Ricinus communis]	75	36	36	5e-10
FLXa1342.EPiF.1_K10_Size:766bp	gi|255579043|ref|XP_002530372.1|	acyltransferase, putative [Ricinus communis] gi|223530089|gb|EEF32005.1| acyltransferase, putative [Ricinus communis]	73.1707	164	164	2e-64
FLXa1404.EPiF_G03_Size:743bp	gi|255579043|ref|XP_002530372.1|	acyltransferase, putative [Ricinus communis] gi|223530089|gb|EEF32005.1| acyltransferase, putative [Ricinus communis]	59.0909	220	194	2e-66
FLXa1406.ePiR.1_J09_Size:821bp	gi|255579043|ref|XP_002530372.1|	acyltransferase, putative [Ricinus communis] gi|223530089|gb|EEF32005.1| acyltransferase, putative [Ricinus communis]	73.3333	165	165	4e-65
FLXa1348.EPiF.1_E20_Size:816bp	gi|255576962|ref|XP_002529366.1|	acyltransferase, putative [Ricinus communis] gi|223531186|gb|EEF33033.1| acyltransferase, putative [Ricinus communis]	88.587	184	184	6e-88
FLXa1390.ePiR_C17_Size:757bp	gi|255576962|ref|XP_002529366.1|	acyltransferase, putative [Ricinus communis] gi|223531186|gb|EEF33033.1| acyltransferase, putative [Ricinus communis]	90.873	252	252	1e-130
FLXa1358.EPiF_C24_Size:784bp	gi|255536849|ref|XP_002509491.1|	acyltransferase, putative [Ricinus communis] gi|223549390|gb|EEF50878.1| acyltransferase, putative [Ricinus communis]	86.7925	53	53	1e-21
FLXb1428.EPiF_D14_Size:780bp	gi|255538658|ref|XP_002510394.1|	acyltransferase, putative [Ricinus communis] gi|223551095|gb|EEF52581.1| acyltransferase, putative [Ricinus communis]	64.8515	202	202	1e-64
FLXb1448.EPiF_C07_Size:791bp	gi|255538658|ref|XP_002510394.1|	acyltransferase, putative [Ricinus communis] gi|223551095|gb|EEF52581.1| acyltransferase, putative [Ricinus communis]	80.7018	57	56	2e-15
FLXb1464.ePiR_C17_Size:655bp	gi|255538658|ref|XP_002510394.1|	acyltransferase, putative [Ricinus communis] gi|223551095|gb|EEF52581.1| acyltransferase, putative [Ricinus communis]	72.3529	170	170	5e-64
FLXb1470.EPiF_K02_Size:632bp	gi|255538658|ref|XP_002510394.1|	acyltransferase, putative [Ricinus communis] gi|223551095|gb|EEF52581.1| acyltransferase, putative [Ricinus communis]	80.7018	57	56	1e-15
FLXa1334.EPiF.1_P05_Size:664bp	gi|18447767|gb|AAL67994.1|	acyltransferase-like protein [Gossypium hirsutum]	73.0159	63	63	5e-19
FLXb1438.ePiR_L19_Size:708bp	gi|224135383|ref|XP_002327204.1|	beta-ketoacyl-coa synthase family protein [Populus trichocarpa] gi|222835574|gb|EEE74009.1| beta-ketoacyl-coa synthase family protein [Populus trichocarpa]	50	104	103	5e-28
FLXb1418.ePiR_K04_Size:422bp	gi|224104497|ref|XP_002313455.1|	beta-ketoacyl-coa synthase family protein [Populus trichocarpa] gi|222849863|gb|EEE87410.1| beta-ketoacyl-coa synthase family protein [Populus trichocarpa]	80	140	129	3e-61
FLXb1438.ePiR_D23_Size:591bp	gi|224104497|ref|XP_002313455.1|	beta-ketoacyl-coa synthase family protein [Populus trichocarpa] gi|222849863|gb|EEE87410.1| beta-ketoacyl-coa synthase family protein [Populus trichocarpa]	80	35	35	6e-11
FLXa1384.EPiF_I17_Size:730bp	gi|224092041|ref|XP_002309451.1|	beta-ketoacyl-coa synthase family protein [Populus trichocarpa] gi|222855427|gb|EEE92974.1| beta-ketoacyl-coa synthase family protein [Populus trichocarpa]	77.4194	186	182	1e-79
FLXa1382.EPiF_D09_Size:763bp	gi|224125134|ref|XP_002319508.1|	beta-ketoacyl-coa synthase family protein [Populus trichocarpa] gi|222857884|gb|EEE95431.1| beta-ketoacyl-coa synthase family protein [Populus trichocarpa]	65.5462	119	119	9e-40
FLXb1420.EPiF_D02_Size:784bp	gi|224125134|ref|XP_002319508.1|	beta-ketoacyl-coa synthase family protein [Populus trichocarpa] gi|222857884|gb|EEE95431.1| beta-ketoacyl-coa synthase family protein [Populus trichocarpa]	55.5556	234	234	5e-70
FLXb1486.ePiR_C13_Size:755bp	gi|224125134|ref|XP_002319508.1|	beta-ketoacyl-coa synthase family protein [Populus trichocarpa] gi|222857884|gb|EEE95431.1| beta-ketoacyl-coa synthase family protein [Populus trichocarpa]	56.4444	225	225	1e-68
FLXa1320.EPiF.2_E09_Size:686bp	gi|224146504|ref|XP_002326030.1|	beta-ketoacyl-coa synthase family protein [Populus trichocarpa] gi|222862905|gb|EEF00412.1| beta-ketoacyl-coa synthase family protein [Populus trichocarpa]	54.4304	79	79	1e-14
FLXa1334.ePiR.1_J11_Size:728bp	gi|224146504|ref|XP_002326030.1|	beta-ketoacyl-coa synthase family protein [Populus trichocarpa] gi|222862905|gb|EEF00412.1| beta-ketoacyl-coa synthase family protein [Populus trichocarpa]	49.3506	77	77	3e-18
FLXb1496.EPiF_O02_Size:711bp	gi|224146504|ref|XP_002326030.1|	beta-ketoacyl-coa synthase family protein [Populus trichocarpa] gi|222862905|gb|EEF00412.1| beta-ketoacyl-coa synthase family protein [Populus trichocarpa]	52.3364	107	106	1e-20
FLXb1504.EPiF_A19_Size:642bp	gi|224146504|ref|XP_002326030.1|	beta-ketoacyl-coa synthase family protein [Populus trichocarpa] gi|222862905|gb|EEF00412.1| beta-ketoacyl-coa synthase family protein [Populus trichocarpa]	56.5854	205	205	3e-61
FLXa1328.ePiR.1_F07_Size:743bp	gi|10798894|gb|AAG23130.1|	diacylglycerol kinase variant A [Solanum lycopersicum]	47.4138	116	69	8e-19
FLXb1424.ePiR_O15_Size:743bp	gi|10798895|gb|AAG23131.1|	diacylglycerol kinase variant B [Solanum lycopersicum]	60.3448	58	58	2e-26
FLXb1454.EPiF_F11_Size:744bp	gi|10798895|gb|AAG23131.1|	diacylglycerol kinase variant B [Solanum lycopersicum]	60.3448	58	58	2e-26
FLXa1312.ePiR.1_E02_Size:785bp	gi|255547253|ref|XP_002514684.1|	diacylglycerol kinase, theta, putative [Ricinus communis] gi|223546288|gb|EEF47790.1| diacylglycerol kinase, theta, putative [Ricinus communis]	56.2044	137	102	1e-28
FLXb1478.EPiF_L09_Size:737bp	gi|255547253|ref|XP_002514684.1|	diacylglycerol kinase, theta, putative [Ricinus communis] gi|223546288|gb|EEF47790.1| diacylglycerol kinase, theta, putative [Ricinus communis]	82.3529	51	51	5e-16
FLXb1518.EPiF_D10_Size:691bp	gi|255586944|ref|XP_002534072.1|	ER glycerol-phosphate acyltransferase [Ricinus communis] gi|223525899|gb|EEF28316.1| ER glycerol-phosphate acyltransferase [Ricinus communis]	72.3684	228	223	4e-88
FLXa1314.ePiR_A20_Size:716bp	gi|255558288|ref|XP_002520171.1|	ER glycerol-phosphate acyltransferase [Ricinus communis] gi|223540663|gb|EEF42226.1| ER glycerol-phosphate acyltransferase [Ricinus communis]	75.2475	202	201	1e-79
FLXa1382.ePiR_C07_Size:742bp	gi|255558288|ref|XP_002520171.1|	ER glycerol-phosphate acyltransferase [Ricinus communis] gi|223540663|gb|EEF42226.1| ER glycerol-phosphate acyltransferase [Ricinus communis]	82.9787	141	131	2e-58
FLXb1434.EPiF_K13_Size:789bp	gi|255558288|ref|XP_002520171.1|	ER glycerol-phosphate acyltransferase [Ricinus communis] gi|223540663|gb|EEF42226.1| ER glycerol-phosphate acyltransferase [Ricinus communis]	78.3784	37	37	1e-09
FLXb1426.ePiR_D24_Size:670bp	gi|255541618|ref|XP_002511873.1|	ER glycerol-phosphate acyltransferase [Ricinus communis] gi|223549053|gb|EEF50542.1| ER glycerol-phosphate acyltransferase [Ricinus communis]	80.7692	52	52	5e-14
FLXb1456.EPiF_J10_Size:783bp	gi|74275357|gb|ABA02172.1|	fatty acid desaturase 3A [Linum usitatissimum]	100	58	58	6e-28
FLXb1462.EPiF_J08_Size:822bp	gi|74275359|gb|ABA02173.1|	fatty acid desaturase 3B [Linum usitatissimum]	100	39	39	3e-22
FLXb1436.EPiF_P22_Size:660bp	gi|255550764|ref|XP_002516430.1|	fatty acid desaturase, putative [Ricinus communis] gi|223544250|gb|EEF45771.1| fatty acid desaturase, putative [Ricinus communis]	64.7482	139	138	8e-48
FLXb1508.ePiR_O07_Size:809bp	gi|255550764|ref|XP_002516430.1|	fatty acid desaturase, putative [Ricinus communis] gi|223544250|gb|EEF45771.1| fatty acid desaturase, putative [Ricinus communis]	66.4865	185	184	1e-70
FLXa1316.EPiF.1_G19_Size:379bp	gi|255576268|ref|XP_002529027.1|	glycerophosphoryl diester phosphodiesterase, putative [Ricinus communis] gi|223531507|gb|EEF33338.1| glycerophosphoryl diester phosphodiesterase, putative [Ricinus communis]	37.8378	111	76	9e-13
FLXa1328.ePiR.1_G07_Size:793bp	gi|255576268|ref|XP_002529027.1|	glycerophosphoryl diester phosphodiesterase, putative [Ricinus communis] gi|223531507|gb|EEF33338.1| glycerophosphoryl diester phosphodiesterase, putative [Ricinus communis]	76.7857	56	56	1e-19
FLXa1372.EPiF_F02_Size:721bp	gi|255576268|ref|XP_002529027.1|	glycerophosphoryl diester phosphodiesterase, putative [Ricinus communis] gi|223531507|gb|EEF33338.1| glycerophosphoryl diester phosphodiesterase, putative [Ricinus communis]	74.4186	86	86	2e-56
FLXa1394.EPiF_H14_Size:673bp	gi|255576268|ref|XP_002529027.1|	glycerophosphoryl diester phosphodiesterase, putative [Ricinus communis] gi|223531507|gb|EEF33338.1| glycerophosphoryl diester phosphodiesterase, putative [Ricinus communis]	76.3636	55	55	4e-19
FLXb1440.EPiF_E05_Size:783bp	gi|255576268|ref|XP_002529027.1|	glycerophosphoryl diester phosphodiesterase, putative [Ricinus communis] gi|223531507|gb|EEF33338.1| glycerophosphoryl diester phosphodiesterase, putative [Ricinus communis]	62.5	88	88	4e-39
FLXb1528.EPiF_C23_Size:744bp	gi|255576268|ref|XP_002529027.1|	glycerophosphoryl diester phosphodiesterase, putative [Ricinus communis] gi|223531507|gb|EEF33338.1| glycerophosphoryl diester phosphodiesterase, putative [Ricinus communis]	61.1111	54	52	6e-19
FLXa1334.ePiR.1_N09_Size:728bp	gi|255561472|ref|XP_002521746.1|	glycerophosphoryl diester phosphodiesterase, putative [Ricinus communis] gi|223538959|gb|EEF40556.1| glycerophosphoryl diester phosphodiesterase, putative [Ricinus communis]	53.6	125	96	6e-27
FLXa1394.EPiF_F21_Size:650bp	gi|297812959|ref|XP_002874363.1|	long-chain acyl-CoA synthetase 7 [Arabidopsis lyrata subsp. lyrata] gi|297320200|gb|EFH50622.1| long-chain acyl-CoA synthetase 7 [Arabidopsis lyrata subsp. lyrata]	80.8824	68	68	3e-56
FLXa1390.ePiR_F03_Size:770bp	gi|255582880|ref|XP_002532212.1|	long-chain-fatty-acid CoA ligase, putative [Ricinus communis] gi|223528108|gb|EEF30181.1| long-chain-fatty-acid CoA ligase, putative [Ricinus communis]	76.4228	123	123	6e-51
FLXa1330.ePiR.1_N02_Size:792bp	gi|255559194|ref|XP_002520618.1|	long-chain-fatty-acid CoA ligase, putative [Ricinus communis] gi|223540179|gb|EEF41754.1| long-chain-fatty-acid CoA ligase, putative [Ricinus communis]	70.8333	48	48	1e-11
FLXb1438.ePiR_B04_Size:782bp	gi|255559194|ref|XP_002520618.1|	long-chain-fatty-acid CoA ligase, putative [Ricinus communis] gi|223540179|gb|EEF41754.1| long-chain-fatty-acid CoA ligase, putative [Ricinus communis]	70.8333	48	48	1e-11
FLXb1488.EPiF.1_P08_Size:679bp	gi|255548375|ref|XP_002515244.1|	long-chain-fatty-acid CoA ligase, putative [Ricinus communis] gi|223545724|gb|EEF47228.1| long-chain-fatty-acid CoA ligase, putative [Ricinus communis]	49.2754	69	43	2e-29
FLXb1498.EPiF.1_N10_Size:748bp	gi|255548375|ref|XP_002515244.1|	long-chain-fatty-acid CoA ligase, putative [Ricinus communis] gi|223545724|gb|EEF47228.1| long-chain-fatty-acid CoA ligase, putative [Ricinus communis]	80.4878	123	123	7e-70
FLXa1322.EPiF_C15_Size:674bp	gi|255545494|ref|XP_002513807.1|	long-chain-fatty-acid CoA ligase, putative [Ricinus communis] gi|223546893|gb|EEF48390.1| long-chain-fatty-acid CoA ligase, putative [Ricinus communis]	75	64	64	6e-22
FLXa1348.EPiF.1_B14_Size:708bp	gi|255545494|ref|XP_002513807.1|	long-chain-fatty-acid CoA ligase, putative [Ricinus communis] gi|223546893|gb|EEF48390.1| long-chain-fatty-acid CoA ligase, putative [Ricinus communis]	75.7143	70	70	4e-40
FLXa1348.EPiF.1_N12_Size:743bp	gi|255545494|ref|XP_002513807.1|	long-chain-fatty-acid CoA ligase, putative [Ricinus communis] gi|223546893|gb|EEF48390.1| long-chain-fatty-acid CoA ligase, putative [Ricinus communis]	72	50	50	3e-24
FLXa1350.ePiR_H20_Size:832bp	gi|255545494|ref|XP_002513807.1|	long-chain-fatty-acid CoA ligase, putative [Ricinus communis] gi|223546893|gb|EEF48390.1| long-chain-fatty-acid CoA ligase, putative [Ricinus communis]	80.1653	121	121	1e-62
FLXa1406.EPiF.2_K22_Size:850bp	gi|255545494|ref|XP_002513807.1|	long-chain-fatty-acid CoA ligase, putative [Ricinus communis] gi|223546893|gb|EEF48390.1| long-chain-fatty-acid CoA ligase, putative [Ricinus communis]	77.1429	70	70	4e-43
FLXa1346.EPiF.1_P07_Size:641bp	gi|255557403|ref|XP_002519732.1|	O-acetyltransferase, putative [Ricinus communis] gi|223541149|gb|EEF42705.1| O-acetyltransferase, putative [Ricinus communis]	54.2373	118	85	4e-24
FLXa1402.EPiF_I16_Size:748bp	gi|255537285|ref|XP_002509709.1|	o-acyltransferase (membrane bound) domain containing protein, putative [Ricinus communis] gi|223549608|gb|EEF51096.1| o-acyltransferase (membrane bound) domain containing protein, putative [Ricinus communis]	71.9626	107	107	4e-39
FLXa1312.ePiR.1_E13_Size:652bp	gi|77737580|gb|ABB01620.1|	oleosin low molecular weight isoform [Linum usitatissimum]	69.7674	43	43	8e-09
FLXa1406.ePiR.1_I19_Size:466bp	gi|77737574|gb|ABB01617.1|	oleosin low molecular weight isoform [Linum usitatissimum] gi|77737584|gb|ABB01622.1| oleosin low molecular weight isoform [Linum usitatissimum]	77.907	86	86	6e-37
FLXb1526.ePiR_F15_Size:768bp	gi|77737574|gb|ABB01617.1|	oleosin low molecular weight isoform [Linum usitatissimum] gi|77737584|gb|ABB01622.1| oleosin low molecular weight isoform [Linum usitatissimum]	100	64	64	1e-25
FLXb1440.ePiR_F14_Size:765bp	gi|255582674|ref|XP_002532116.1|	Omega-3 fatty acid desaturase, chloroplast precursor, putative [Ricinus communis] gi|223528219|gb|EEF30278.1| Omega-3 fatty acid desaturase, chloroplast precursor, putative [Ricinus communis]	60	50	50	2e-42
FLXa1356.ePiR_F02_Size:772bp	gi|15232301|ref|NP_191593.1|	palmitoyl protein thioesterase family protein [Arabidopsis thaliana] gi|30695179|ref|NP_850728.1| palmitoyl protein thioesterase family protein [Arabidopsis thaliana] gi|7576210|emb|CAB87871.1| palmitoyl-protein thioesterase precursor-like [Arabidopsis thaliana] gi|23296336|gb|AAN13045.1| putative palmitoyl-protein thioesterase precursor [Arabidopsis thaliana] gi|222424199|dbj|BAH20058.1| AT3G603…	56.0976	82	82	1e-17
FLXa1364.EPiF_H03_Size:731bp	gi|15232301|ref|NP_191593.1|	palmitoyl protein thioesterase family protein [Arabidopsis thaliana] gi|30695179|ref|NP_850728.1| palmitoyl protein thioesterase family protein [Arabidopsis thaliana] gi|7576210|emb|CAB87871.1| palmitoyl-protein thioesterase precursor-like [Arabidopsis thaliana] gi|23296336|gb|AAN13045.1| putative palmitoyl-protein thioesterase precursor [Arabidopsis thaliana] gi|222424199|dbj|BAH20058.1| AT3G603…	54.878	82	82	2e-28
FLXa1358.EPiF_K11_Size:722bp	gi|239909315|gb|ACS32303.1|	palmitoyl transferase [Jatropha curcas]	50	78	68	3e-08
FLXb1476.ePiR_C24_Size:735bp	gi|255549016|ref|XP_002515564.1|	palmitoyl-acyl carrier protein thioesterase [Ricinus communis] gi|157417724|gb|ABV54795.1| acyl-ACP thioesterase [Ricinus communis] gi|223545508|gb|EEF47013.1| palmitoyl-acyl carrier protein thioesterase [Ricinus communis]	72.7273	88	87	3e-27
FLXb1480.EPiF_D06_Size:797bp	gi|255583096|ref|XP_002532315.1|	Palmitoyltransferase TIP1, putative [Ricinus communis] gi|223527984|gb|EEF30067.1| Palmitoyltransferase TIP1, putative [Ricinus communis]	80.2817	71	71	2e-24
FLXb1444.ePiR_G12_Size:755bp	gi|255540119|ref|XP_002511124.1|	Palmitoyltransferase ZDHHC9, putative [Ricinus communis] gi|223550239|gb|EEF51726.1| Palmitoyltransferase ZDHHC9, putative [Ricinus communis]	78.3505	97	97	5e-42
FLXb1528.EPiF_P03_Size:724bp	gi|255560673|ref|XP_002521350.1|	Phosphatidylcholine: Diacylglycerol Acyltransferase [Ricinus communis] gi|223539428|gb|EEF41018.1| Phosphatidylcholine: Diacylglycerol Acyltransferase [Ricinus communis]	87.5776	161	161	1e-96
FLXa1354.ePiR_P20_Size:615bp	gi|255579633|ref|XP_002530657.1|	phosphatidylserine decarboxylase, putative [Ricinus communis] gi|223529790|gb|EEF31726.1| phosphatidylserine decarboxylase, putative [Ricinus communis]	51.8072	83	83	3e-32
FLXa1374.ePiR_L19_Size:815bp	gi|255570988|ref|XP_002526445.1|	phosphatidylserine decarboxylase, putative [Ricinus communis] gi|223534225|gb|EEF35940.1| phosphatidylserine decarboxylase, putative [Ricinus communis]	91.6667	48	48	3e-19
FLXb1446.EPiF_K01_Size:720bp	gi|255556123|ref|XP_002519096.1|	phospholipase A-2-activating protein, putative [Ricinus communis] gi|223541759|gb|EEF43307.1| phospholipase A-2-activating protein, putative [Ricinus communis]	75.6098	82	82	7e-31
FLXb1438.EPiF_F14_Size:730bp	gi|255540205|ref|XP_002511167.1|	Phospholipase C 4 precursor, putative [Ricinus communis] gi|223550282|gb|EEF51769.1| Phospholipase C 4 precursor, putative [Ricinus communis]	80.2469	243	243	1e-117
FLXb1486.ePiR_B08_Size:748bp	gi|255540205|ref|XP_002511167.1|	Phospholipase C 4 precursor, putative [Ricinus communis] gi|223550282|gb|EEF51769.1| Phospholipase C 4 precursor, putative [Ricinus communis]	60	85	81	3e-20
FLXb1494.EPiF_J10_Size:688bp	gi|255540205|ref|XP_002511167.1|	Phospholipase C 4 precursor, putative [Ricinus communis] gi|223550282|gb|EEF51769.1| Phospholipase C 4 precursor, putative [Ricinus communis]	62.069	87	83	4e-22
FLXb1526.EPiF_M11_Size:776bp	gi|255540205|ref|XP_002511167.1|	Phospholipase C 4 precursor, putative [Ricinus communis] gi|223550282|gb|EEF51769.1| Phospholipase C 4 precursor, putative [Ricinus communis]	81.3953	258	258	1e-126
FLXa1328.ePiR.1_J16_Size:690bp	gi|255574752|ref|XP_002528284.1|	phospholipase C, putative [Ricinus communis] gi|223532321|gb|EEF34122.1| phospholipase C, putative [Ricinus communis]	77.7293	229	229	1e-104
FLXb1484.EPiF_J09_Size:754bp	gi|255565260|ref|XP_002523622.1|	phospholipase C, putative [Ricinus communis] gi|223537184|gb|EEF38817.1| phospholipase C, putative [Ricinus communis]	97.6744	43	43	3e-17
FLXb1430.ePiR_C15_Size:449bp	gi|255555421|ref|XP_002518747.1|	phospholipase C, putative [Ricinus communis] gi|223542128|gb|EEF43672.1| phospholipase C, putative [Ricinus communis]	62.7451	51	51	1e-20
FLXb1502.EPiF.1_K10_Size:752bp	gi|255541988|ref|XP_002512058.1|	phospholipase C, putative [Ricinus communis] gi|223549238|gb|EEF50727.1| phospholipase C, putative [Ricinus communis]	58.1281	203	173	4e-67
FLXb1508.EPiF_N03_Size:856bp	gi|257815667|gb|ACV70146.1|	phospholipase D [Gossypium arboreum]	90.5738	244	244	1e-130
FLXa1360.ePiR_C24_Size:698bp	gi|255579661|ref|XP_002530670.1|	phospholipase d beta, putative [Ricinus communis] gi|223529763|gb|EEF31701.1| phospholipase d beta, putative [Ricinus communis]	91.4894	47	47	9e-17
FLXa1386.EPiF_G01_Size:793bp	gi|255579661|ref|XP_002530670.1|	phospholipase d beta, putative [Ricinus communis] gi|223529763|gb|EEF31701.1| phospholipase d beta, putative [Ricinus communis]	86	50	50	1e-17
FLXb1472.EPiF_I15_Size:766bp	gi|255579661|ref|XP_002530670.1|	phospholipase d beta, putative [Ricinus communis] gi|223529763|gb|EEF31701.1| phospholipase d beta, putative [Ricinus communis]	78.2609	115	115	3e-47
FLXb1478.EPiF_I06_Size:808bp	gi|255579661|ref|XP_002530670.1|	phospholipase d beta, putative [Ricinus communis] gi|223529763|gb|EEF31701.1| phospholipase d beta, putative [Ricinus communis]	77.1429	35	35	5e-09
FLXb1414.ePiR_J03_Size:771bp	gi|255541418|ref|XP_002511773.1|	phospholipase d beta, putative [Ricinus communis] gi|223548953|gb|EEF50442.1| phospholipase d beta, putative [Ricinus communis]	51.1111	45	42	6e-06
FLXb1456.EPiF_B20_Size:715bp	gi|255541418|ref|XP_002511773.1|	phospholipase d beta, putative [Ricinus communis] gi|223548953|gb|EEF50442.1| phospholipase d beta, putative [Ricinus communis]	83.9286	56	56	2e-20
FLXb1476.EPiF_H06_Size:749bp	gi|255541418|ref|XP_002511773.1|	phospholipase d beta, putative [Ricinus communis] gi|223548953|gb|EEF50442.1| phospholipase d beta, putative [Ricinus communis]	83.9286	56	56	3e-20
FLXa1380.ePiR_A09_Size:751bp	gi|255579602|ref|XP_002530642.1|	phospholipase d delta, putative [Ricinus communis] gi|223529815|gb|EEF31750.1| phospholipase d delta, putative [Ricinus communis]	70.8333	72	72	1e-23
FLXa1328.ePiR.1_L05_Size:756bp	gi|255539074|ref|XP_002510602.1|	phospholipase d delta, putative [Ricinus communis] gi|223551303|gb|EEF52789.1| phospholipase d delta, putative [Ricinus communis]	71.4286	84	84	7e-48
FLXb1466.ePiR_M06_Size:762bp	gi|255539074|ref|XP_002510602.1|	phospholipase d delta, putative [Ricinus communis] gi|223551303|gb|EEF52789.1| phospholipase d delta, putative [Ricinus communis]	66.9291	127	127	4e-79
FLXb1514.ePiR_P13_Size:598bp	gi|255539074|ref|XP_002510602.1|	phospholipase d delta, putative [Ricinus communis] gi|223551303|gb|EEF52789.1| phospholipase d delta, putative [Ricinus communis]	66.9291	127	127	1e-67
FLXa1364.EPiF_H17_Size:681bp	gi|82547874|gb|ABB82551.1|	phospholipase D-alpha [Cucumis melo var. inodorus]	88.4444	225	225	1e-118
FLXb1528.EPiF_L14_Size:746bp	gi|13111655|gb|AAG45485.1|	phospholipase PLDa1 [Solanum lycopersicum]	87.7934	213	213	1e-109
FLXb1486.ePiR_C24_Size:665bp	gi|122831513|gb|ABM66843.1|	stearoyl acyl carrier protein desaturase 01 [Pistacia chinensis]	89.8551	69	69	2e-30
FLXb1412.EPiF_B10_Size:742bp	gi|255570408|ref|XP_002526163.1|	stearoyl-ACP desaturase [Ricinus communis] gi|195963829|gb|ACG59947.1| stearoyl-acyl-carrier protein desaturase [Ricinus communis] gi|195963831|gb|ACG59948.1| stearoyl-acyl-carrier protein desaturase [Ricinus communis] gi|223534540|gb|EEF36239.1| stearoyl-ACP desaturase [Ricinus communis]	77.3684	190	188	9e-79
FLXb1484.EPiF_K08_Size:755bp	gi|255570408|ref|XP_002526163.1|	stearoyl-ACP desaturase [Ricinus communis] gi|195963829|gb|ACG59947.1| stearoyl-acyl-carrier protein desaturase [Ricinus communis] gi|195963831|gb|ACG59948.1| stearoyl-acyl-carrier protein desaturase [Ricinus communis] gi|223534540|gb|EEF36239.1| stearoyl-ACP desaturase [Ricinus communis]	87.2549	102	102	8e-46
FLXb1424.EPiF_C13_Size:681bp	gi|3355632|emb|CAA07349.1|	stearoyl-acyl carrier protein desaturase [Linum usitatissimum]	98.9189	185	185	1e-101
FLXa1406.EPiF.2_B22_Size:676bp	gi|255555261|ref|XP_002518667.1|	Triacylglycerol lipase 1 precursor, putative [Ricinus communis] gi|223542048|gb|EEF43592.1| Triacylglycerol lipase 1 precursor, putative [Ricinus communis]	83.7838	37	37	8e-09
FLXb1482.EPiF_J15_Size:803bp	gi|255555261|ref|XP_002518667.1|	Triacylglycerol lipase 1 precursor, putative [Ricinus communis] gi|223542048|gb|EEF43592.1| Triacylglycerol lipase 1 precursor, putative [Ricinus communis]	83.7838	37	37	1e-08
FLXa1378.EPiF_K19_Size:747bp	gi|255583167|ref|XP_002532349.1|	triacylglycerol lipase, putative [Ricinus communis] gi|223527936|gb|EEF30022.1| triacylglycerol lipase, putative [Ricinus communis]	73.3645	214	206	3e-86
FLXb1438.EPiF_G21_Size:740bp	gi|255571402|ref|XP_002526649.1|	triacylglycerol lipase, putative [Ricinus communis] gi|223534016|gb|EEF35737.1| triacylglycerol lipase, putative [Ricinus communis]	69.0909	55	55	4e-12
FLXb1474.EPiF_L05_Size:685bp	gi|255571402|ref|XP_002526649.1|	triacylglycerol lipase, putative [Ricinus communis] gi|223534016|gb|EEF35737.1| triacylglycerol lipase, putative [Ricinus communis]	69.0909	55	55	4e-12
FLXb1442.EPiF_B09_Size:798bp	gi|255565204|ref|XP_002523594.1|	triacylglycerol lipase, putative [Ricinus communis] gi|223537156|gb|EEF38789.1| triacylglycerol lipase, putative [Ricinus communis]	65.3543	127	127	4e-80
FLXa1304.EPiF_J23_Size:704bp	gi|255563100|ref|XP_002522554.1|	triacylglycerol lipase, putative [Ricinus communis] gi|223538245|gb|EEF39854.1| triacylglycerol lipase, putative [Ricinus communis]	62.1622	74	71	2e-34
FLXa1396.EPiF_O21_Size:704bp	gi|255563100|ref|XP_002522554.1|	triacylglycerol lipase, putative [Ricinus communis] gi|223538245|gb|EEF39854.1| triacylglycerol lipase, putative [Ricinus communis]	65.0485	103	103	7e-33
FLXa1342.ePiR.1_L07_Size:832bp	gi|255551865|ref|XP_002516978.1|	triacylglycerol lipase, putative [Ricinus communis] gi|223544066|gb|EEF45592.1| triacylglycerol lipase, putative [Ricinus communis]	57.931	145	138	2e-34
FLXa1396.EPiF_J24_Size:664bp	gi|255551865|ref|XP_002516978.1|	triacylglycerol lipase, putative [Ricinus communis] gi|223544066|gb|EEF45592.1| triacylglycerol lipase, putative [Ricinus communis]	79.5918	49	47	7e-14
FLXb1526.EPiF_N16_Size:774bp	gi|255551865|ref|XP_002516978.1|	triacylglycerol lipase, putative [Ricinus communis] gi|223544066|gb|EEF45592.1| triacylglycerol lipase, putative [Ricinus communis]	52.968	219	185	3e-50
FLXa1310.ePiR.1_B15_Size:685bp	gi|255548495|ref|XP_002515304.1|	triacylglycerol lipase, putative [Ricinus communis] gi|223545784|gb|EEF47288.1| triacylglycerol lipase, putative [Ricinus communis]	78.9474	95	95	2e-37
FLXa1334.ePiR.1_G06_Size:847bp	gi|255548495|ref|XP_002515304.1|	triacylglycerol lipase, putative [Ricinus communis] gi|223545784|gb|EEF47288.1| triacylglycerol lipase, putative [Ricinus communis]	64.7727	176	175	4e-53
FLXb1468.ePiR_B03_Size:415bp	gi|255541036|ref|XP_002511582.1|	triacylglycerol lipase, putative [Ricinus communis] gi|223548762|gb|EEF50251.1| triacylglycerol lipase, putative [Ricinus communis]	72.9412	85	85	6e-30
FLXa1360.ePiR_E16_Size:627bp	gi|255537815|ref|XP_002509974.1|	triacylglycerol lipase, putative [Ricinus communis] gi|223549873|gb|EEF51361.1| triacylglycerol lipase, putative [Ricinus communis]	72.2772	101	100	6e-52
FLXa1386.EPiF_L20_Size:727bp	gi|255537815|ref|XP_002509974.1|	triacylglycerol lipase, putative [Ricinus communis] gi|223549873|gb|EEF51361.1| triacylglycerol lipase, putative [Ricinus communis]	60.7143	168	135	6e-48
FLXb1520.ePiR_F20_Size:837bp	gi|255537815|ref|XP_002509974.1|	triacylglycerol lipase, putative [Ricinus communis] gi|223549873|gb|EEF51361.1| triacylglycerol lipase, putative [Ricinus communis]	71.5517	232	228	1e-83
