# Supplementary material for: Physical mapping and BAC-end sequence analysis provide initial insights into the flax (Linum usitatissimum L.) genome
Source: BMC Genomics. 2011 May 9;12:217. doi: 10.1186/1471-2164-12-217 (PMC3113786; doi:10.1186/1471-2164-12-217)
Supplement: Additional file 5 — Table S5: Summary of mapping of putative proteins from BLASTx homology searches against UniProt entries for GO terms. [file 1471-2164-12-217-S5.XLS]

## Sheet: Concatenated_All_BES_BLASTxNR_r
Additional File 5. Table S5.Summary of mapping of putative proteins from BLASTx homology searches against UNIPROT entries for GO terms
GI	DB	ID	Splice	Symbol	Taxon	Qualifier	GO ID	GO Name	Reference	Evidence	With	Aspect	Date	Source	Query ID
290489536	UniProtKB	D3WBD0	-	rpoC2	163079	-	GO:0003677	DNA binding	GO_REF:0000002	IEA	InterPro:IPR007081	Function	20100814	InterPro	FLXa1302.EPiF_A09_Size:727bp	FLXa1306.EPiF.1_A22_Size:667bp	FLXa1312.ePiR.1_C15_Size:745bp	FLXa1328.EPiF.1_O16_Size:772bp	FLXa1336.EPiF.2_B04_Size:867bp	FLXa1336.ePiR.1_C07_Size:808bp	FLXa1340.EPiF.1_H22_Size:693bp	FLXa1380.EPiF_C12_Size:791bp	FLXa1386.EPiF_H02_Size:707bp
290489536	UniProtKB	D3WBD0	-	rpoC2	163079	-	GO:0009536	plastid	GO_REF:0000004	IEA	SP_KW:KW-0934	Component	20100814	UniProtKB	FLXa1302.EPiF_A09_Size:727bp	FLXa1306.EPiF.1_A22_Size:667bp	FLXa1312.ePiR.1_C15_Size:745bp	FLXa1328.EPiF.1_O16_Size:772bp	FLXa1336.EPiF.2_B04_Size:867bp	FLXa1336.ePiR.1_C07_Size:808bp	FLXa1340.EPiF.1_H22_Size:693bp	FLXa1380.EPiF_C12_Size:791bp	FLXa1386.EPiF_H02_Size:707bp
290489536	UniProtKB	D3WBD0	-	rpoC2	163079	-	GO:0016740	transferase activity	GO_REF:0000004	IEA	SP_KW:KW-0808	Function	20100814	UniProtKB	FLXa1302.EPiF_A09_Size:727bp	FLXa1306.EPiF.1_A22_Size:667bp	FLXa1312.ePiR.1_C15_Size:745bp	FLXa1328.EPiF.1_O16_Size:772bp	FLXa1336.EPiF.2_B04_Size:867bp	FLXa1336.ePiR.1_C07_Size:808bp	FLXa1340.EPiF.1_H22_Size:693bp	FLXa1380.EPiF_C12_Size:791bp	FLXa1386.EPiF_H02_Size:707bp
290489536	UniProtKB	D3WBD0	-	rpoC2	163079	-	GO:0006350	transcription	GO_REF:0000002	IEA	InterPro:IPR007083	Process	20100814	InterPro	FLXa1302.EPiF_A09_Size:727bp	FLXa1306.EPiF.1_A22_Size:667bp	FLXa1312.ePiR.1_C15_Size:745bp	FLXa1328.EPiF.1_O16_Size:772bp	FLXa1336.EPiF.2_B04_Size:867bp	FLXa1336.ePiR.1_C07_Size:808bp	FLXa1340.EPiF.1_H22_Size:693bp	FLXa1380.EPiF_C12_Size:791bp	FLXa1386.EPiF_H02_Size:707bp
290489536	UniProtKB	D3WBD0	-	rpoC2	163079	-	GO:0003899	DNA-directed RNA polymerase activity	GO_REF:0000002	IEA	InterPro:IPR007081	Function	20100814	InterPro	FLXa1302.EPiF_A09_Size:727bp	FLXa1306.EPiF.1_A22_Size:667bp	FLXa1312.ePiR.1_C15_Size:745bp	FLXa1328.EPiF.1_O16_Size:772bp	FLXa1336.EPiF.2_B04_Size:867bp	FLXa1336.ePiR.1_C07_Size:808bp	FLXa1340.EPiF.1_H22_Size:693bp	FLXa1380.EPiF_C12_Size:791bp	FLXa1386.EPiF_H02_Size:707bp
290489536	UniProtKB	D3WBD0	-	rpoC2	163079	-	GO:0009507	chloroplast	GO_REF:0000004	IEA	SP_KW:KW-0150	Component	20100814	UniProtKB	FLXa1302.EPiF_A09_Size:727bp	FLXa1306.EPiF.1_A22_Size:667bp	FLXa1312.ePiR.1_C15_Size:745bp	FLXa1328.EPiF.1_O16_Size:772bp	FLXa1336.EPiF.2_B04_Size:867bp	FLXa1336.ePiR.1_C07_Size:808bp	FLXa1340.EPiF.1_H22_Size:693bp	FLXa1380.EPiF_C12_Size:791bp	FLXa1386.EPiF_H02_Size:707bp
290489536	UniProtKB	D3WBD0	-	rpoC2	163079	-	GO:0006351	transcription, DNA-dependent	GO_REF:0000020	IEA	HAMAP:MF_01324	Process	20100814	UniProtKB	FLXa1302.EPiF_A09_Size:727bp	FLXa1306.EPiF.1_A22_Size:667bp	FLXa1312.ePiR.1_C15_Size:745bp	FLXa1328.EPiF.1_O16_Size:772bp	FLXa1336.EPiF.2_B04_Size:867bp	FLXa1336.ePiR.1_C07_Size:808bp	FLXa1340.EPiF.1_H22_Size:693bp	FLXa1380.EPiF_C12_Size:791bp	FLXa1386.EPiF_H02_Size:707bp
290489536	UniProtKB	D3WBD0	-	rpoC2	163079	-	GO:0006350	transcription	GO_REF:0000002	IEA	InterPro:IPR012756	Process	20100814	InterPro	FLXa1302.EPiF_A09_Size:727bp	FLXa1306.EPiF.1_A22_Size:667bp	FLXa1312.ePiR.1_C15_Size:745bp	FLXa1328.EPiF.1_O16_Size:772bp	FLXa1336.EPiF.2_B04_Size:867bp	FLXa1336.ePiR.1_C07_Size:808bp	FLXa1340.EPiF.1_H22_Size:693bp	FLXa1380.EPiF_C12_Size:791bp	FLXa1386.EPiF_H02_Size:707bp
290489536	UniProtKB	D3WBD0	-	rpoC2	163079	-	GO:0016779	nucleotidyltransferase activity	GO_REF:0000004	IEA	SP_KW:KW-0548	Function	20100814	UniProtKB	FLXa1302.EPiF_A09_Size:727bp	FLXa1306.EPiF.1_A22_Size:667bp	FLXa1312.ePiR.1_C15_Size:745bp	FLXa1328.EPiF.1_O16_Size:772bp	FLXa1336.EPiF.2_B04_Size:867bp	FLXa1336.ePiR.1_C07_Size:808bp	FLXa1340.EPiF.1_H22_Size:693bp	FLXa1380.EPiF_C12_Size:791bp	FLXa1386.EPiF_H02_Size:707bp
255560647	UniProtKB	B9S5R8	-	RCOM_0653260	3988	-	GO:0003700	transcription factor activity	GO_REF:0000002	IEA	InterPro:IPR001356	Function	20100814	InterPro	FLXa1302.ePiR_A11_Size:620bp	FLXa1342.ePiR.1_G17_Size:708bp	FLXa1404.ePiR_M11_Size:839bp
255560647	UniProtKB	B9S5R8	-	RCOM_0653260	3988	-	GO:0006355	regulation of transcription, DNA-dependent	GO_REF:0000002	IEA	InterPro:IPR001356	Process	20100814	InterPro	FLXa1302.ePiR_A11_Size:620bp	FLXa1342.ePiR.1_G17_Size:708bp	FLXa1404.ePiR_M11_Size:839bp
255560647	UniProtKB	B9S5R8	-	RCOM_0653260	3988	-	GO:0043565	sequence-specific DNA binding	GO_REF:0000002	IEA	InterPro:IPR001356	Function	20100814	InterPro	FLXa1302.ePiR_A11_Size:620bp	FLXa1342.ePiR.1_G17_Size:708bp	FLXa1404.ePiR_M11_Size:839bp
297739040	UniProtKB	D7TDF6	-	VIT_00013741001	29760	-	GO:0006468	protein amino acid phosphorylation	GO_REF:0000002	IEA	InterPro:IPR008271	Process	20100814	InterPro	FLXa1302.EPiF_A12_Size:737bp
297739040	UniProtKB	D7TDF6	-	VIT_00013741001	29760	-	GO:0005524	ATP binding	GO_REF:0000002	IEA	InterPro:IPR017441	Function	20100814	InterPro	FLXa1302.EPiF_A12_Size:737bp
297739040	UniProtKB	D7TDF6	-	VIT_00013741001	29760	-	GO:0004672	protein kinase activity	GO_REF:0000002	IEA	InterPro:IPR000719	Function	20100814	InterPro	FLXa1302.EPiF_A12_Size:737bp
297739040	UniProtKB	D7TDF6	-	VIT_00013741001	29760	-	GO:0004674	protein serine/threonine kinase activity	GO_REF:0000002	IEA	InterPro:IPR008271	Function	20100814	InterPro	FLXa1302.EPiF_A12_Size:737bp
224110918	UniProtKB	B9HTV9	-	POPTRDRAFT_658310	3694	-	GO:0003677	DNA binding	GO_REF:0000004	IEA	SP_KW:KW-0371	Function	20100814	UniProtKB	FLXa1302.ePiR_A12_Size:827bp
224110918	UniProtKB	B9HTV9	-	POPTRDRAFT_658310	3694	-	GO:0006355	regulation of transcription, DNA-dependent	GO_REF:0000002	IEA	InterPro:IPR017970	Process	20100814	InterPro	FLXa1302.ePiR_A12_Size:827bp
224110918	UniProtKB	B9HTV9	-	POPTRDRAFT_658310	3694	-	GO:0045449	regulation of transcription	GO_REF:0000002	IEA	InterPro:IPR012287	Process	20100814	InterPro	FLXa1302.ePiR_A12_Size:827bp
224110918	UniProtKB	B9HTV9	-	POPTRDRAFT_658310	3694	-	GO:0005634	nucleus	GO_REF:0000004	IEA	SP_KW:KW-0539	Component	20100814	UniProtKB	FLXa1302.ePiR_A12_Size:827bp
224110918	UniProtKB	B9HTV9	-	POPTRDRAFT_658310	3694	-	GO:0003700	transcription factor activity	GO_REF:0000002	IEA	InterPro:IPR001356	Function	20100814	InterPro	FLXa1302.ePiR_A12_Size:827bp
224110918	UniProtKB	B9HTV9	-	POPTRDRAFT_658310	3694	-	GO:0043565	sequence-specific DNA binding	GO_REF:0000002	IEA	InterPro:IPR017970	Function	20100814	InterPro	FLXa1302.ePiR_A12_Size:827bp
224110918	UniProtKB	B9HTV9	-	POPTRDRAFT_658310	3694	-	GO:0030528	transcription regulator activity	GO_REF:0000002	IEA	InterPro:IPR017970	Function	20100814	InterPro	FLXa1302.ePiR_A12_Size:827bp
224110918	UniProtKB	B9HTV9	-	POPTRDRAFT_658310	3694	-	GO:0006355	regulation of transcription, DNA-dependent	GO_REF:0000002	IEA	InterPro:IPR001356	Process	20100814	InterPro	FLXa1302.ePiR_A12_Size:827bp
224110918	UniProtKB	B9HTV9	-	POPTRDRAFT_658310	3694	-	GO:0003677	DNA binding	GO_REF:0000002	IEA	InterPro:IPR012287	Function	20100814	InterPro	FLXa1302.ePiR_A12_Size:827bp
224056483	UniProtKB	B9GFZ1	-	POPTRDRAFT_176238	3694	-	GO:0055085	transmembrane transport	GO_REF:0000002	IEA	InterPro:IPR004648	Process	20100814	InterPro	FLXa1302.ePiR_A13_Size:650bp	FLXa1378.ePiR_G02_Size:737bp
255584612	UniProtKB	B9T461	-	RCOM_0290920	3988	-	GO:0005737	cytoplasm	GO_REF:0000002	IEA	InterPro:IPR014830	Component	20100814	InterPro	FLXa1302.EPiF_A20_Size:757bp
255584612	UniProtKB	B9T461	-	RCOM_0290920	3988	-	GO:0046836	glycolipid transport	GO_REF:0000002	IEA	InterPro:IPR014830	Process	20100814	InterPro	FLXa1302.EPiF_A20_Size:757bp
255584612	UniProtKB	B9T461	-	RCOM_0290920	3988	-	GO:0051861	glycolipid binding	GO_REF:0000002	IEA	InterPro:IPR014830	Function	20100814	InterPro	FLXa1302.EPiF_A20_Size:757bp
255584612	UniProtKB	B9T461	-	RCOM_0290920	3988	-	GO:0017089	glycolipid transporter activity	GO_REF:0000002	IEA	InterPro:IPR014830	Function	20100814	InterPro	FLXa1302.EPiF_A20_Size:757bp
15987055	UniProtKB	Q945K3	-	Q945K3	4577	-	GO:0004803	transposase activity	GO_REF:0000002	IEA	InterPro:IPR002559	Function	20100814	InterPro	FLXa1302.ePiR_B09_Size:758bp	FLXa1310.ePiR.1_A23_Size:713bp	FLXa1316.ePiR.1_L02_Size:827bp	FLXa1318.ePiR_M01_Size:753bp	FLXa1328.EPiF.1_P15_Size:645bp	FLXa1362.ePiR.1_F14_Size:827bp	FLXb1492.EPiF_P10_Size:623bp
15987055	UniProtKB	Q945K3	-	Q945K3	4577	-	GO:0006313	transposition, DNA-mediated	GO_REF:0000002	IEA	InterPro:IPR002559	Process	20100814	InterPro	FLXa1302.ePiR_B09_Size:758bp	FLXa1310.ePiR.1_A23_Size:713bp	FLXa1316.ePiR.1_L02_Size:827bp	FLXa1318.ePiR_M01_Size:753bp	FLXa1328.EPiF.1_P15_Size:645bp	FLXa1362.ePiR.1_F14_Size:827bp	FLXb1492.EPiF_P10_Size:623bp
15987055	UniProtKB	Q945K3	-	Q945K3	4577	-	GO:0003677	DNA binding	GO_REF:0000002	IEA	InterPro:IPR002559	Function	20100814	InterPro	FLXa1302.ePiR_B09_Size:758bp	FLXa1310.ePiR.1_A23_Size:713bp	FLXa1316.ePiR.1_L02_Size:827bp	FLXa1318.ePiR_M01_Size:753bp	FLXa1328.EPiF.1_P15_Size:645bp	FLXa1362.ePiR.1_F14_Size:827bp	FLXb1492.EPiF_P10_Size:623bp
147810948	UniProtKB	A5BCG6	-	VITISV_017116	29760	-	GO:0003676	nucleic acid binding	GO_REF:0000002	IEA	InterPro:IPR012337	Function	20100814	InterPro	FLXa1302.EPiF_B11_Size:769bp
147810948	UniProtKB	A5BCG6	-	VITISV_017116	29760	-	GO:0008270	zinc ion binding	GO_REF:0000002	IEA	InterPro:IPR013084	Function	20100814	InterPro	FLXa1302.EPiF_B11_Size:769bp
147810948	UniProtKB	A5BCG6	-	VITISV_017116	29760	-	GO:0046872	metal ion binding	GO_REF:0000004	IEA	SP_KW:KW-0479	Function	20100814	UniProtKB	FLXa1302.EPiF_B11_Size:769bp
147810948	UniProtKB	A5BCG6	-	VITISV_017116	29760	-	GO:0015074	DNA integration	GO_REF:0000002	IEA	InterPro:IPR001584	Process	20100814	InterPro	FLXa1302.EPiF_B11_Size:769bp
255561188	UniProtKB	B9S6I7	-	RCOM_0536930	3988	-	GO:0016740	transferase activity	GO_REF:0000004	IEA	SP_KW:KW-0808	Function	20100814	UniProtKB	FLXa1302.EPiF_B16_Size:716bp	FLXa1344.EPiF.1_N09_Size:724bp	FLXa1368.ePiR_K13_Size:776bp
255561188	UniProtKB	B9S6I7	-	RCOM_0536930	3988	-	GO:0003676	nucleic acid binding	GO_REF:0000002	IEA	InterPro:IPR001650	Function	20100814	InterPro	FLXa1302.EPiF_B16_Size:716bp	FLXa1344.EPiF.1_N09_Size:724bp	FLXa1368.ePiR_K13_Size:776bp
255561188	UniProtKB	B9S6I7	-	RCOM_0536930	3988	-	GO:0003677	DNA binding	GO_REF:0000002	IEA	InterPro:IPR000330	Function	20100814	InterPro	FLXa1302.EPiF_B16_Size:716bp	FLXa1344.EPiF.1_N09_Size:724bp	FLXa1368.ePiR_K13_Size:776bp
255561188	UniProtKB	B9S6I7	-	RCOM_0536930	3988	-	GO:0004386	helicase activity	GO_REF:0000002	IEA	InterPro:IPR001650	Function	20100814	InterPro	FLXa1302.EPiF_B16_Size:716bp	FLXa1344.EPiF.1_N09_Size:724bp	FLXa1368.ePiR_K13_Size:776bp
255561188	UniProtKB	B9S6I7	-	RCOM_0536930	3988	-	GO:0005524	ATP binding	GO_REF:0000002	IEA	InterPro:IPR000330	Function	20100814	InterPro	FLXa1302.EPiF_B16_Size:716bp	FLXa1344.EPiF.1_N09_Size:724bp	FLXa1368.ePiR_K13_Size:776bp
21952510	UniProtKB	Q8LK27	-	Q8LK27	3708	-	GO:0004519	endonuclease activity	GO_REF:0000004	IEA	SP_KW:KW-0255	Function	20100814	UniProtKB	FLXa1302.ePiR_B16_Size:601bp	FLXa1328.EPiF.1_A02_Size:692bp	FLXa1328.ePiR.1_A24_Size:504bp	FLXa1328.EPiF.1_C02_Size:765bp	FLXa1332.ePiR.1_P10_Size:773bp	FLXa1344.EPiF.1_E07_Size:768bp	FLXa1352.ePiR_E20_Size:715bp	FLXa1390.ePiR_L01_Size:726bp	FLXa1390.EPiF_M15_Size:389bp	FLXa1406.ePiR.1_B03_Size:688bp	FLXb1446.EPiF_H01_Size:771bp	FLXb1446.EPiF_M15_Size:733bp	FLXb1458.ePiR_E22_Size:706bp	FLXb1474.EPiF_E01_Size:758bp	FLXb1488.EPiF.1_B09_Size:420bp
21952510	UniProtKB	Q8LK27	-	Q8LK27	3708	-	GO:0003964	RNA-directed DNA polymerase activity	GO_REF:0000002	IEA	InterPro:IPR000477	Function	20100814	InterPro	FLXa1302.ePiR_B16_Size:601bp	FLXa1328.EPiF.1_A02_Size:692bp	FLXa1328.ePiR.1_A24_Size:504bp	FLXa1328.EPiF.1_C02_Size:765bp	FLXa1332.ePiR.1_P10_Size:773bp	FLXa1344.EPiF.1_E07_Size:768bp	FLXa1352.ePiR_E20_Size:715bp	FLXa1390.ePiR_L01_Size:726bp	FLXa1390.EPiF_M15_Size:389bp	FLXa1406.ePiR.1_B03_Size:688bp	FLXb1446.EPiF_H01_Size:771bp	FLXb1446.EPiF_M15_Size:733bp	FLXb1458.ePiR_E22_Size:706bp	FLXb1474.EPiF_E01_Size:758bp	FLXb1488.EPiF.1_B09_Size:420bp
21952510	UniProtKB	Q8LK27	-	Q8LK27	3708	-	GO:0003723	RNA binding	GO_REF:0000002	IEA	InterPro:IPR000477	Function	20100814	InterPro	FLXa1302.ePiR_B16_Size:601bp	FLXa1328.EPiF.1_A02_Size:692bp	FLXa1328.ePiR.1_A24_Size:504bp	FLXa1328.EPiF.1_C02_Size:765bp	FLXa1332.ePiR.1_P10_Size:773bp	FLXa1344.EPiF.1_E07_Size:768bp	FLXa1352.ePiR_E20_Size:715bp	FLXa1390.ePiR_L01_Size:726bp	FLXa1390.EPiF_M15_Size:389bp	FLXa1406.ePiR.1_B03_Size:688bp	FLXb1446.EPiF_H01_Size:771bp	FLXb1446.EPiF_M15_Size:733bp	FLXb1458.ePiR_E22_Size:706bp	FLXb1474.EPiF_E01_Size:758bp	FLXb1488.EPiF.1_B09_Size:420bp
21952510	UniProtKB	Q8LK27	-	Q8LK27	3708	-	GO:0006278	RNA-dependent DNA replication	GO_REF:0000002	IEA	InterPro:IPR000477	Process	20100814	InterPro	FLXa1302.ePiR_B16_Size:601bp	FLXa1328.EPiF.1_A02_Size:692bp	FLXa1328.ePiR.1_A24_Size:504bp	FLXa1328.EPiF.1_C02_Size:765bp	FLXa1332.ePiR.1_P10_Size:773bp	FLXa1344.EPiF.1_E07_Size:768bp	FLXa1352.ePiR_E20_Size:715bp	FLXa1390.ePiR_L01_Size:726bp	FLXa1390.EPiF_M15_Size:389bp	FLXa1406.ePiR.1_B03_Size:688bp	FLXb1446.EPiF_H01_Size:771bp	FLXb1446.EPiF_M15_Size:733bp	FLXb1458.ePiR_E22_Size:706bp	FLXb1474.EPiF_E01_Size:758bp	FLXb1488.EPiF.1_B09_Size:420bp
149980848	UniProtKB	A6ZI31	-	A6ZI31	4006	-	GO:0016491	oxidoreductase activity	GO_REF:0000002	IEA	InterPro:IPR005123	Function	20100814	InterPro	FLXa1302.EPiF_B20_Size:609bp	FLXb1454.EPiF_M15_Size:701bp	FLXb1526.EPiF_I03_Size:729bp	FLXb1526.EPiF_I05_Size:732bp
149980848	UniProtKB	A6ZI31	-	A6ZI31	4006	-	GO:0055114	oxidation reduction	GO_REF:0000004	IEA	SP_KW:KW-0560	Process	20100814	UniProtKB	FLXa1302.EPiF_B20_Size:609bp	FLXb1454.EPiF_M15_Size:701bp	FLXb1526.EPiF_I03_Size:729bp	FLXb1526.EPiF_I05_Size:732bp
16904543	UniProtKB	Q93YI8	-	lox	13451	-	GO:0016702	oxidoreductase activity, acting on single donors with incorporation of molecular oxygen, incorporation of two atoms of oxygen	GO_REF:0000002	IEA	InterPro:IPR013819	Function	20100814	InterPro	FLXa1302.ePiR_B20_Size:719bp	FLXa1382.EPiF_E07_Size:494bp	FLXa1406.ePiR.1_J22_Size:739bp	FLXb1428.EPiF_O22_Size:748bp	FLXb1520.ePiR_E05_Size:725bp
16904543	UniProtKB	Q93YI8	-	lox	13451	-	GO:0031408	oxylipin biosynthetic process	GO_REF:0000004	IEA	SP_KW:KW-0925	Process	20100814	UniProtKB	FLXa1302.ePiR_B20_Size:719bp	FLXa1382.EPiF_E07_Size:494bp	FLXa1406.ePiR.1_J22_Size:739bp	FLXb1428.EPiF_O22_Size:748bp	FLXb1520.ePiR_E05_Size:725bp
16904543	UniProtKB	Q93YI8	-	lox	13451	-	GO:0055114	oxidation reduction	GO_REF:0000002	IEA	InterPro:IPR013819	Process	20100814	InterPro	FLXa1302.ePiR_B20_Size:719bp	FLXa1382.EPiF_E07_Size:494bp	FLXa1406.ePiR.1_J22_Size:739bp	FLXb1428.EPiF_O22_Size:748bp	FLXb1520.ePiR_E05_Size:725bp
16904543	UniProtKB	Q93YI8	-	lox	13451	-	GO:0005506	iron ion binding	GO_REF:0000002	IEA	InterPro:IPR001246	Function	20100814	InterPro	FLXa1302.ePiR_B20_Size:719bp	FLXa1382.EPiF_E07_Size:494bp	FLXa1406.ePiR.1_J22_Size:739bp	FLXb1428.EPiF_O22_Size:748bp	FLXb1520.ePiR_E05_Size:725bp
16904543	UniProtKB	Q93YI8	-	lox	13451	-	GO:0006633	fatty acid biosynthetic process	GO_REF:0000004	IEA	SP_KW:KW-0275	Process	20100814	UniProtKB	FLXa1302.ePiR_B20_Size:719bp	FLXa1382.EPiF_E07_Size:494bp	FLXa1406.ePiR.1_J22_Size:739bp	FLXb1428.EPiF_O22_Size:748bp	FLXb1520.ePiR_E05_Size:725bp
16904543	UniProtKB	Q93YI8	-	lox	13451	-	GO:0046872	metal ion binding	GO_REF:0000004	IEA	SP_KW:KW-0479	Function	20100814	UniProtKB	FLXa1302.ePiR_B20_Size:719bp	FLXa1382.EPiF_E07_Size:494bp	FLXa1406.ePiR.1_J22_Size:739bp	FLXb1428.EPiF_O22_Size:748bp	FLXb1520.ePiR_E05_Size:725bp
16904543	UniProtKB	Q93YI8	-	lox	13451	-	GO:0016702	oxidoreductase activity, acting on single donors with incorporation of molecular oxygen, incorporation of two atoms of oxygen	GO_REF:0000004	IEA	SP_KW:KW-0223	Function	20100814	UniProtKB	FLXa1302.ePiR_B20_Size:719bp	FLXa1382.EPiF_E07_Size:494bp	FLXa1406.ePiR.1_J22_Size:739bp	FLXb1428.EPiF_O22_Size:748bp	FLXb1520.ePiR_E05_Size:725bp
16904543	UniProtKB	Q93YI8	-	lox	13451	-	GO:0055114	oxidation reduction	GO_REF:0000002	IEA	InterPro:IPR020833	Process	20100814	InterPro	FLXa1302.ePiR_B20_Size:719bp	FLXa1382.EPiF_E07_Size:494bp	FLXa1406.ePiR.1_J22_Size:739bp	FLXb1428.EPiF_O22_Size:748bp	FLXb1520.ePiR_E05_Size:725bp
16904543	UniProtKB	Q93YI8	-	lox	13451	-	GO:0016702	oxidoreductase activity, acting on single donors with incorporation of molecular oxygen, incorporation of two atoms of oxygen	GO_REF:0000002	IEA	InterPro:IPR020833	Function	20100814	InterPro	FLXa1302.ePiR_B20_Size:719bp	FLXa1382.EPiF_E07_Size:494bp	FLXa1406.ePiR.1_J22_Size:739bp	FLXb1428.EPiF_O22_Size:748bp	FLXb1520.ePiR_E05_Size:725bp
16904543	UniProtKB	Q93YI8	-	lox	13451	-	GO:0055114	oxidation reduction	GO_REF:0000002	IEA	InterPro:IPR020834	Process	20100814	InterPro	FLXa1302.ePiR_B20_Size:719bp	FLXa1382.EPiF_E07_Size:494bp	FLXa1406.ePiR.1_J22_Size:739bp	FLXb1428.EPiF_O22_Size:748bp	FLXb1520.ePiR_E05_Size:725bp
16904543	UniProtKB	Q93YI8	-	lox	13451	-	GO:0016165	lipoxygenase activity	GO_REF:0000003	IEA	EC:1.13.11.12	Function	20100703	UniProtKB	FLXa1302.ePiR_B20_Size:719bp	FLXa1382.EPiF_E07_Size:494bp	FLXa1406.ePiR.1_J22_Size:739bp	FLXb1428.EPiF_O22_Size:748bp	FLXb1520.ePiR_E05_Size:725bp
16904543	UniProtKB	Q93YI8	-	lox	13451	-	GO:0008610	lipid biosynthetic process	GO_REF:0000004	IEA	SP_KW:KW-0444	Process	20100814	UniProtKB	FLXa1302.ePiR_B20_Size:719bp	FLXa1382.EPiF_E07_Size:494bp	FLXa1406.ePiR.1_J22_Size:739bp	FLXb1428.EPiF_O22_Size:748bp	FLXb1520.ePiR_E05_Size:725bp
16904543	UniProtKB	Q93YI8	-	lox	13451	-	GO:0016491	oxidoreductase activity	GO_REF:0000004	IEA	SP_KW:KW-0560	Function	20100814	UniProtKB	FLXa1302.ePiR_B20_Size:719bp	FLXa1382.EPiF_E07_Size:494bp	FLXa1406.ePiR.1_J22_Size:739bp	FLXb1428.EPiF_O22_Size:748bp	FLXb1520.ePiR_E05_Size:725bp
16904543	UniProtKB	Q93YI8	-	lox	13451	-	GO:0016702	oxidoreductase activity, acting on single donors with incorporation of molecular oxygen, incorporation of two atoms of oxygen	GO_REF:0000002	IEA	InterPro:IPR020834	Function	20100814	InterPro	FLXa1302.ePiR_B20_Size:719bp	FLXa1382.EPiF_E07_Size:494bp	FLXa1406.ePiR.1_J22_Size:739bp	FLXb1428.EPiF_O22_Size:748bp	FLXb1520.ePiR_E05_Size:725bp
16904543	UniProtKB	Q93YI8	-	lox	13451	-	GO:0046872	metal ion binding	GO_REF:0000002	IEA	InterPro:IPR000907	Function	20100814	InterPro	FLXa1302.ePiR_B20_Size:719bp	FLXa1382.EPiF_E07_Size:494bp	FLXa1406.ePiR.1_J22_Size:739bp	FLXb1428.EPiF_O22_Size:748bp	FLXb1520.ePiR_E05_Size:725bp
147852277	UniProtKB	A5AJ27	-	VITISV_013417	29760	-	GO:0006468	protein amino acid phosphorylation	GO_REF:0000002	IEA	InterPro:IPR017441	Process	20100814	InterPro	FLXa1302.ePiR_B23_Size:609bp	FLXa1304.ePiR_M06_Size:782bp	FLXa1330.EPiF.1_M10_Size:709bp	FLXa1330.EPiF.1_O06_Size:699bp	FLXa1340.ePiR.1_O15_Size:844bp	FLXa1356.ePiR_I02_Size:774bp	FLXa1372.EPiF_A05_Size:723bp	FLXa1384.EPiF_L08_Size:693bp	FLXa1390.EPiF_J20_Size:678bp	FLXa1392.EPiF_P10_Size:690bp	FLXa1394.EPiF_J16_Size:636bp	FLXb1410.ePiR_G13_Size:721bp	FLXb1412.EPiF_F22_Size:835bp	FLXb1414.ePiR_K21_Size:727bp	FLXb1424.ePiR_D22_Size:724bp	FLXb1434.ePiR_J24_Size:561bp	FLXb1440.EPiF_L14_Size:773bp	FLXb1458.EPiF_E20_Size:742bp	FLXb1478.ePiR_O24_Size:670bp	FLXb1494.ePiR_I21_Size:224bp	FLXb1500.ePiR.1_K19_Size:684bp	FLXb1504.EPiF_N22_Size:653bp	FLXb1508.ePiR_M17_Size:784bp	FLXb1510.ePiR_O15_Size:759bp	FLXb1524.EPiF_J17_Size:897bp	FLXb1528.EPiF_B08_Size:783bp
147852277	UniProtKB	A5AJ27	-	VITISV_013417	29760	-	GO:0005524	ATP binding	GO_REF:0000002	IEA	InterPro:IPR002290	Function	20100814	InterPro	FLXa1302.ePiR_B23_Size:609bp	FLXa1304.ePiR_M06_Size:782bp	FLXa1330.EPiF.1_M10_Size:709bp	FLXa1330.EPiF.1_O06_Size:699bp	FLXa1340.ePiR.1_O15_Size:844bp	FLXa1356.ePiR_I02_Size:774bp	FLXa1372.EPiF_A05_Size:723bp	FLXa1384.EPiF_L08_Size:693bp	FLXa1390.EPiF_J20_Size:678bp	FLXa1392.EPiF_P10_Size:690bp	FLXa1394.EPiF_J16_Size:636bp	FLXb1410.ePiR_G13_Size:721bp	FLXb1412.EPiF_F22_Size:835bp	FLXb1414.ePiR_K21_Size:727bp	FLXb1424.ePiR_D22_Size:724bp	FLXb1434.ePiR_J24_Size:561bp	FLXb1440.EPiF_L14_Size:773bp	FLXb1458.EPiF_E20_Size:742bp	FLXb1478.ePiR_O24_Size:670bp	FLXb1494.ePiR_I21_Size:224bp	FLXb1500.ePiR.1_K19_Size:684bp	FLXb1504.EPiF_N22_Size:653bp	FLXb1508.ePiR_M17_Size:784bp	FLXb1510.ePiR_O15_Size:759bp	FLXb1524.EPiF_J17_Size:897bp	FLXb1528.EPiF_B08_Size:783bp
147852277	UniProtKB	A5AJ27	-	VITISV_013417	29760	-	GO:0003677	DNA binding	GO_REF:0000002	IEA	InterPro:IPR003656	Function	20100814	InterPro	FLXa1302.ePiR_B23_Size:609bp	FLXa1304.ePiR_M06_Size:782bp	FLXa1330.EPiF.1_M10_Size:709bp	FLXa1330.EPiF.1_O06_Size:699bp	FLXa1340.ePiR.1_O15_Size:844bp	FLXa1356.ePiR_I02_Size:774bp	FLXa1372.EPiF_A05_Size:723bp	FLXa1384.EPiF_L08_Size:693bp	FLXa1390.EPiF_J20_Size:678bp	FLXa1392.EPiF_P10_Size:690bp	FLXa1394.EPiF_J16_Size:636bp	FLXb1410.ePiR_G13_Size:721bp	FLXb1412.EPiF_F22_Size:835bp	FLXb1414.ePiR_K21_Size:727bp	FLXb1424.ePiR_D22_Size:724bp	FLXb1434.ePiR_J24_Size:561bp	FLXb1440.EPiF_L14_Size:773bp	FLXb1458.EPiF_E20_Size:742bp	FLXb1478.ePiR_O24_Size:670bp	FLXb1494.ePiR_I21_Size:224bp	FLXb1500.ePiR.1_K19_Size:684bp	FLXb1504.EPiF_N22_Size:653bp	FLXb1508.ePiR_M17_Size:784bp	FLXb1510.ePiR_O15_Size:759bp	FLXb1524.EPiF_J17_Size:897bp	FLXb1528.EPiF_B08_Size:783bp
147852277	UniProtKB	A5AJ27	-	VITISV_013417	29760	-	GO:0004674	protein serine/threonine kinase activity	GO_REF:0000002	IEA	InterPro:IPR008271	Function	20100814	InterPro	FLXa1302.ePiR_B23_Size:609bp	FLXa1304.ePiR_M06_Size:782bp	FLXa1330.EPiF.1_M10_Size:709bp	FLXa1330.EPiF.1_O06_Size:699bp	FLXa1340.ePiR.1_O15_Size:844bp	FLXa1356.ePiR_I02_Size:774bp	FLXa1372.EPiF_A05_Size:723bp	FLXa1384.EPiF_L08_Size:693bp	FLXa1390.EPiF_J20_Size:678bp	FLXa1392.EPiF_P10_Size:690bp	FLXa1394.EPiF_J16_Size:636bp	FLXb1410.ePiR_G13_Size:721bp	FLXb1412.EPiF_F22_Size:835bp	FLXb1414.ePiR_K21_Size:727bp	FLXb1424.ePiR_D22_Size:724bp	FLXb1434.ePiR_J24_Size:561bp	FLXb1440.EPiF_L14_Size:773bp	FLXb1458.EPiF_E20_Size:742bp	FLXb1478.ePiR_O24_Size:670bp	FLXb1494.ePiR_I21_Size:224bp	FLXb1500.ePiR.1_K19_Size:684bp	FLXb1504.EPiF_N22_Size:653bp	FLXb1508.ePiR_M17_Size:784bp	FLXb1510.ePiR_O15_Size:759bp	FLXb1524.EPiF_J17_Size:897bp	FLXb1528.EPiF_B08_Size:783bp
147852277	UniProtKB	A5AJ27	-	VITISV_013417	29760	-	GO:0004672	protein kinase activity	GO_REF:0000002	IEA	InterPro:IPR000719	Function	20100814	InterPro	FLXa1302.ePiR_B23_Size:609bp	FLXa1304.ePiR_M06_Size:782bp	FLXa1330.EPiF.1_M10_Size:709bp	FLXa1330.EPiF.1_O06_Size:699bp	FLXa1340.ePiR.1_O15_Size:844bp	FLXa1356.ePiR_I02_Size:774bp	FLXa1372.EPiF_A05_Size:723bp	FLXa1384.EPiF_L08_Size:693bp	FLXa1390.EPiF_J20_Size:678bp	FLXa1392.EPiF_P10_Size:690bp	FLXa1394.EPiF_J16_Size:636bp	FLXb1410.ePiR_G13_Size:721bp	FLXb1412.EPiF_F22_Size:835bp	FLXb1414.ePiR_K21_Size:727bp	FLXb1424.ePiR_D22_Size:724bp	FLXb1434.ePiR_J24_Size:561bp	FLXb1440.EPiF_L14_Size:773bp	FLXb1458.EPiF_E20_Size:742bp	FLXb1478.ePiR_O24_Size:670bp	FLXb1494.ePiR_I21_Size:224bp	FLXb1500.ePiR.1_K19_Size:684bp	FLXb1504.EPiF_N22_Size:653bp	FLXb1508.ePiR_M17_Size:784bp	FLXb1510.ePiR_O15_Size:759bp	FLXb1524.EPiF_J17_Size:897bp	FLXb1528.EPiF_B08_Size:783bp
147852277	UniProtKB	A5AJ27	-	VITISV_013417	29760	-	GO:0046983	protein dimerization activity	GO_REF:0000002	IEA	InterPro:IPR008906	Function	20100814	InterPro	FLXa1302.ePiR_B23_Size:609bp	FLXa1304.ePiR_M06_Size:782bp	FLXa1330.EPiF.1_M10_Size:709bp	FLXa1330.EPiF.1_O06_Size:699bp	FLXa1340.ePiR.1_O15_Size:844bp	FLXa1356.ePiR_I02_Size:774bp	FLXa1372.EPiF_A05_Size:723bp	FLXa1384.EPiF_L08_Size:693bp	FLXa1390.EPiF_J20_Size:678bp	FLXa1392.EPiF_P10_Size:690bp	FLXa1394.EPiF_J16_Size:636bp	FLXb1410.ePiR_G13_Size:721bp	FLXb1412.EPiF_F22_Size:835bp	FLXb1414.ePiR_K21_Size:727bp	FLXb1424.ePiR_D22_Size:724bp	FLXb1434.ePiR_J24_Size:561bp	FLXb1440.EPiF_L14_Size:773bp	FLXb1458.EPiF_E20_Size:742bp	FLXb1478.ePiR_O24_Size:670bp	FLXb1494.ePiR_I21_Size:224bp	FLXb1500.ePiR.1_K19_Size:684bp	FLXb1504.EPiF_N22_Size:653bp	FLXb1508.ePiR_M17_Size:784bp	FLXb1510.ePiR_O15_Size:759bp	FLXb1524.EPiF_J17_Size:897bp	FLXb1528.EPiF_B08_Size:783bp
147852277	UniProtKB	A5AJ27	-	VITISV_013417	29760	-	GO:0000166	nucleotide binding	GO_REF:0000004	IEA	SP_KW:KW-0547	Function	20100814	UniProtKB	FLXa1302.ePiR_B23_Size:609bp	FLXa1304.ePiR_M06_Size:782bp	FLXa1330.EPiF.1_M10_Size:709bp	FLXa1330.EPiF.1_O06_Size:699bp	FLXa1340.ePiR.1_O15_Size:844bp	FLXa1356.ePiR_I02_Size:774bp	FLXa1372.EPiF_A05_Size:723bp	FLXa1384.EPiF_L08_Size:693bp	FLXa1390.EPiF_J20_Size:678bp	FLXa1392.EPiF_P10_Size:690bp	FLXa1394.EPiF_J16_Size:636bp	FLXb1410.ePiR_G13_Size:721bp	FLXb1412.EPiF_F22_Size:835bp	FLXb1414.ePiR_K21_Size:727bp	FLXb1424.ePiR_D22_Size:724bp	FLXb1434.ePiR_J24_Size:561bp	FLXb1440.EPiF_L14_Size:773bp	FLXb1458.EPiF_E20_Size:742bp	FLXb1478.ePiR_O24_Size:670bp	FLXb1494.ePiR_I21_Size:224bp	FLXb1500.ePiR.1_K19_Size:684bp	FLXb1504.EPiF_N22_Size:653bp	FLXb1508.ePiR_M17_Size:784bp	FLXb1510.ePiR_O15_Size:759bp	FLXb1524.EPiF_J17_Size:897bp	FLXb1528.EPiF_B08_Size:783bp
224076584	UniProtKB	B9H1V1	-	POPTRDRAFT_196956	3694	-	GO:0048544	recognition of pollen	GO_REF:0000002	IEA	InterPro:IPR000858	Process	20100814	InterPro	FLXa1302.EPiF_B24_Size:715bp	FLXa1366.ePiR_F22_Size:732bp
224076584	UniProtKB	B9H1V1	-	POPTRDRAFT_196956	3694	-	GO:0006468	protein amino acid phosphorylation	GO_REF:0000002	IEA	InterPro:IPR008271	Process	20100814	InterPro	FLXa1302.EPiF_B24_Size:715bp	FLXa1366.ePiR_F22_Size:732bp
224076584	UniProtKB	B9H1V1	-	POPTRDRAFT_196956	3694	-	GO:0005524	ATP binding	GO_REF:0000002	IEA	InterPro:IPR000719	Function	20100814	InterPro	FLXa1302.EPiF_B24_Size:715bp	FLXa1366.ePiR_F22_Size:732bp
224076584	UniProtKB	B9H1V1	-	POPTRDRAFT_196956	3694	-	GO:0004672	protein kinase activity	GO_REF:0000002	IEA	InterPro:IPR001245	Function	20100814	InterPro	FLXa1302.EPiF_B24_Size:715bp	FLXa1366.ePiR_F22_Size:732bp
224076584	UniProtKB	B9H1V1	-	POPTRDRAFT_196956	3694	-	GO:0004674	protein serine/threonine kinase activity	GO_REF:0000002	IEA	InterPro:IPR008271	Function	20100814	InterPro	FLXa1302.EPiF_B24_Size:715bp	FLXa1366.ePiR_F22_Size:732bp
224076584	UniProtKB	B9H1V1	-	POPTRDRAFT_196956	3694	-	GO:0005529	sugar binding	GO_REF:0000002	IEA	InterPro:IPR001480	Function	20100814	InterPro	FLXa1302.EPiF_B24_Size:715bp	FLXa1366.ePiR_F22_Size:732bp
224064770	UniProtKB	B9GTA2	-	POPTRDRAFT_755730	3694	-	GO:0016798	hydrolase activity, acting on glycosyl bonds	GO_REF:0000004	IEA	SP_KW:KW-0326	Function	20100814	UniProtKB	FLXa1302.EPiF_C09_Size:333bp
224064770	UniProtKB	B9GTA2	-	POPTRDRAFT_755730	3694	-	GO:0004650	polygalacturonase activity	GO_REF:0000002	IEA	InterPro:IPR000743	Function	20100814	InterPro	FLXa1302.EPiF_C09_Size:333bp
224064770	UniProtKB	B9GTA2	-	POPTRDRAFT_755730	3694	-	GO:0007047	cellular cell wall organization	GO_REF:0000004	IEA	SP_KW:KW-0961	Process	20100814	UniProtKB	FLXa1302.EPiF_C09_Size:333bp
224064770	UniProtKB	B9GTA2	-	POPTRDRAFT_755730	3694	-	GO:0005975	carbohydrate metabolic process	GO_REF:0000002	IEA	InterPro:IPR000743	Process	20100814	InterPro	FLXa1302.EPiF_C09_Size:333bp
224064770	UniProtKB	B9GTA2	-	POPTRDRAFT_755730	3694	-	GO:0008152	metabolic process	GO_REF:0000004	IEA	SP_KW:KW-0326	Process	20100814	UniProtKB	FLXa1302.EPiF_C09_Size:333bp
224064770	UniProtKB	B9GTA2	-	POPTRDRAFT_755730	3694	-	GO:0016787	hydrolase activity	GO_REF:0000004	IEA	SP_KW:KW-0378	Function	20100814	UniProtKB	FLXa1302.EPiF_C09_Size:333bp
224067795	UniProtKB	B9GPI4	-	POPTRDRAFT_410042	3694	-	GO:0005622	intracellular	GO_REF:0000002	IEA	InterPro:IPR007087	Component	20100814	InterPro	FLXa1302.ePiR_C09_Size:833bp
224067795	UniProtKB	B9GPI4	-	POPTRDRAFT_410042	3694	-	GO:0008270	zinc ion binding	GO_REF:0000002	IEA	InterPro:IPR015880	Function	20100814	InterPro	FLXa1302.ePiR_C09_Size:833bp
297817178	UniProtKB	D7LW62	-	ARALYDRAFT_486318	81972	-	GO:0005840	ribosome	GO_REF:0000002	IEA	InterPro:IPR016094	Component	20100814	InterPro	FLXa1302.ePiR_C11_Size:731bp
297817178	UniProtKB	D7LW62	-	ARALYDRAFT_486318	81972	-	GO:0003735	structural constituent of ribosome	GO_REF:0000002	IEA	InterPro:IPR016094	Function	20100814	InterPro	FLXa1302.ePiR_C11_Size:731bp
297817178	UniProtKB	D7LW62	-	ARALYDRAFT_486318	81972	-	GO:0005622	intracellular	GO_REF:0000002	IEA	InterPro:IPR016094	Component	20100814	InterPro	FLXa1302.ePiR_C11_Size:731bp
297817178	UniProtKB	D7LW62	-	ARALYDRAFT_486318	81972	-	GO:0003723	RNA binding	GO_REF:0000002	IEA	InterPro:IPR002143	Function	20100814	InterPro	FLXa1302.ePiR_C11_Size:731bp
297817178	UniProtKB	D7LW62	-	ARALYDRAFT_486318	81972	-	GO:0006412	translation	GO_REF:0000002	IEA	InterPro:IPR016094	Process	20100814	InterPro	FLXa1302.ePiR_C11_Size:731bp
297817178	UniProtKB	D7LW62	-	ARALYDRAFT_486318	81972	-	GO:0006396	RNA processing	GO_REF:0000002	IEA	InterPro:IPR002143	Process	20100814	InterPro	FLXa1302.ePiR_C11_Size:731bp
254072126	UniProtKB	D2D5E3	-	HDS	35608	-	GO:0046429	4-hydroxy-3-methylbut-2-en-1-yl diphosphate synthase activity	GO_REF:0000020	IEA	HAMAP:MF_00159	Function	20100814	UniProtKB	FLXa1302.ePiR_C14_Size:852bp	FLXa1362.ePiR.1_J09_Size:748bp
254072126	UniProtKB	D2D5E3	-	HDS	35608	-	GO:0016114	terpenoid biosynthetic process	GO_REF:0000002	IEA	InterPro:IPR004588	Process	20100814	InterPro	FLXa1302.ePiR_C14_Size:852bp	FLXa1362.ePiR.1_J09_Size:748bp
254072126	UniProtKB	D2D5E3	-	HDS	35608	-	GO:0008299	isoprenoid biosynthetic process	GO_REF:0000002	IEA	InterPro:IPR017178	Process	20100814	InterPro	FLXa1302.ePiR_C14_Size:852bp	FLXa1362.ePiR.1_J09_Size:748bp
254072126	UniProtKB	D2D5E3	-	HDS	35608	-	GO:0055114	oxidation reduction	GO_REF:0000004	IEA	SP_KW:KW-0560	Process	20100814	UniProtKB	FLXa1302.ePiR_C14_Size:852bp	FLXa1362.ePiR.1_J09_Size:748bp
254072126	UniProtKB	D2D5E3	-	HDS	35608	-	GO:0044237	cellular metabolic process	GO_REF:0000002	IEA	InterPro:IPR011005	Process	20100814	InterPro	FLXa1302.ePiR_C14_Size:852bp	FLXa1362.ePiR.1_J09_Size:748bp
254072126	UniProtKB	D2D5E3	-	HDS	35608	-	GO:0016491	oxidoreductase activity	GO_REF:0000004	IEA	SP_KW:KW-0560	Function	20100814	UniProtKB	FLXa1302.ePiR_C14_Size:852bp	FLXa1362.ePiR.1_J09_Size:748bp
254072126	UniProtKB	D2D5E3	-	HDS	35608	-	GO:0005506	iron ion binding	GO_REF:0000002	IEA	InterPro:IPR017178	Function	20100814	InterPro	FLXa1302.ePiR_C14_Size:852bp	FLXa1362.ePiR.1_J09_Size:748bp
224113149	UniProtKB	B9NBK7	-	POPTRDRAFT_935499	3694	-	GO:0005524	ATP binding	GO_REF:0000002	IEA	InterPro:IPR001245	Function	20100814	InterPro	FLXa1302.EPiF_C15_Size:784bp	FLXb1514.ePiR_A24_Size:615bp
224113149	UniProtKB	B9NBK7	-	POPTRDRAFT_935499	3694	-	GO:0004672	protein kinase activity	GO_REF:0000002	IEA	InterPro:IPR000719	Function	20100814	InterPro	FLXa1302.EPiF_C15_Size:784bp	FLXb1514.ePiR_A24_Size:615bp
224113149	UniProtKB	B9NBK7	-	POPTRDRAFT_935499	3694	-	GO:0004674	protein serine/threonine kinase activity	GO_REF:0000002	IEA	InterPro:IPR008271	Function	20100814	InterPro	FLXa1302.EPiF_C15_Size:784bp	FLXb1514.ePiR_A24_Size:615bp
224113149	UniProtKB	B9NBK7	-	POPTRDRAFT_935499	3694	-	GO:0006468	protein amino acid phosphorylation	GO_REF:0000002	IEA	InterPro:IPR000719	Process	20100814	InterPro	FLXa1302.EPiF_C15_Size:784bp	FLXb1514.ePiR_A24_Size:615bp
224113149	UniProtKB	B9NBK7	-	POPTRDRAFT_935499	3694	-	GO:0005529	sugar binding	GO_REF:0000002	IEA	InterPro:IPR001480	Function	20100814	InterPro	FLXa1302.EPiF_C15_Size:784bp	FLXb1514.ePiR_A24_Size:615bp
224113149	UniProtKB	B9NBK7	-	POPTRDRAFT_935499	3694	-	GO:0048544	recognition of pollen	GO_REF:0000002	IEA	InterPro:IPR000858	Process	20100814	InterPro	FLXa1302.EPiF_C15_Size:784bp	FLXb1514.ePiR_A24_Size:615bp
224142882	UniProtKB	B9INJ5	-	POPTRDRAFT_260343	3694	-	GO:0006810	transport	GO_REF:0000004	IEA	SP_KW:KW-0813	Process	20100814	UniProtKB	FLXa1302.EPiF_C16_Size:746bp
224142882	UniProtKB	B9INJ5	-	POPTRDRAFT_260343	3694	-	GO:0055085	transmembrane transport	GO_REF:0000002	IEA	InterPro:IPR006153	Process	20100814	InterPro	FLXa1302.EPiF_C16_Size:746bp
224142882	UniProtKB	B9INJ5	-	POPTRDRAFT_260343	3694	-	GO:0016021	integral to membrane	GO_REF:0000004	IEA	SP_KW:KW-0812	Component	20100814	UniProtKB	FLXa1302.EPiF_C16_Size:746bp
224142882	UniProtKB	B9INJ5	-	POPTRDRAFT_260343	3694	-	GO:0006812	cation transport	GO_REF:0000002	IEA	InterPro:IPR006153	Process	20100814	InterPro	FLXa1302.EPiF_C16_Size:746bp
224142882	UniProtKB	B9INJ5	-	POPTRDRAFT_260343	3694	-	GO:0015299	solute:hydrogen antiporter activity	GO_REF:0000002	IEA	InterPro:IPR006153	Function	20100814	InterPro	FLXa1302.EPiF_C16_Size:746bp
255576583	UniProtKB	B9ST63	-	RCOM_0684690	3988	-	GO:0016887	ATPase activity	GO_REF:0000002	IEA	InterPro:IPR003439	Function	20100814	InterPro	FLXa1302.ePiR_C18_Size:744bp	FLXa1312.EPiF.1_A03_Size:179bp	FLXa1340.EPiF.1_E15_Size:844bp	FLXb1510.EPiF_J02_Size:803bp
255576583	UniProtKB	B9ST63	-	RCOM_0684690	3988	-	GO:0042626	ATPase activity, coupled to transmembrane movement of substances	GO_REF:0000002	IEA	InterPro:IPR011527	Function	20100814	InterPro	FLXa1302.ePiR_C18_Size:744bp	FLXa1312.EPiF.1_A03_Size:179bp	FLXa1340.EPiF.1_E15_Size:844bp	FLXb1510.EPiF_J02_Size:803bp
255576583	UniProtKB	B9ST63	-	RCOM_0684690	3988	-	GO:0005524	ATP binding	GO_REF:0000002	IEA	InterPro:IPR011527	Function	20100814	InterPro	FLXa1302.ePiR_C18_Size:744bp	FLXa1312.EPiF.1_A03_Size:179bp	FLXa1340.EPiF.1_E15_Size:844bp	FLXb1510.EPiF_J02_Size:803bp
255576583	UniProtKB	B9ST63	-	RCOM_0684690	3988	-	GO:0000166	nucleotide binding	GO_REF:0000004	IEA	SP_KW:KW-0547	Function	20100814	UniProtKB	FLXa1302.ePiR_C18_Size:744bp	FLXa1312.EPiF.1_A03_Size:179bp	FLXa1340.EPiF.1_E15_Size:844bp	FLXb1510.EPiF_J02_Size:803bp
255576583	UniProtKB	B9ST63	-	RCOM_0684690	3988	-	GO:0055085	transmembrane transport	GO_REF:0000002	IEA	InterPro:IPR011527	Process	20100814	InterPro	FLXa1302.ePiR_C18_Size:744bp	FLXa1312.EPiF.1_A03_Size:179bp	FLXa1340.EPiF.1_E15_Size:844bp	FLXb1510.EPiF_J02_Size:803bp
255576583	UniProtKB	B9ST63	-	RCOM_0684690	3988	-	GO:0006810	transport	GO_REF:0000002	IEA	InterPro:IPR011527	Process	20100814	InterPro	FLXa1302.ePiR_C18_Size:744bp	FLXa1312.EPiF.1_A03_Size:179bp	FLXa1340.EPiF.1_E15_Size:844bp	FLXb1510.EPiF_J02_Size:803bp
255576583	UniProtKB	B9ST63	-	RCOM_0684690	3988	-	GO:0042626	ATPase activity, coupled to transmembrane movement of substances	GO_REF:0000002	IEA	InterPro:IPR001140	Function	20100814	InterPro	FLXa1302.ePiR_C18_Size:744bp	FLXa1312.EPiF.1_A03_Size:179bp	FLXa1340.EPiF.1_E15_Size:844bp	FLXb1510.EPiF_J02_Size:803bp
255576583	UniProtKB	B9ST63	-	RCOM_0684690	3988	-	GO:0016021	integral to membrane	GO_REF:0000002	IEA	InterPro:IPR011527	Component	20100814	InterPro	FLXa1302.ePiR_C18_Size:744bp	FLXa1312.EPiF.1_A03_Size:179bp	FLXa1340.EPiF.1_E15_Size:844bp	FLXb1510.EPiF_J02_Size:803bp
255576583	UniProtKB	B9ST63	-	RCOM_0684690	3988	-	GO:0015417	polyamine-transporting ATPase activity	GO_REF:0000003	IEA	EC:3.6.3.31	Function	20100703	UniProtKB	FLXa1302.ePiR_C18_Size:744bp	FLXa1312.EPiF.1_A03_Size:179bp	FLXa1340.EPiF.1_E15_Size:844bp	FLXb1510.EPiF_J02_Size:803bp
255576583	UniProtKB	B9ST63	-	RCOM_0684690	3988	-	GO:0016787	hydrolase activity	GO_REF:0000004	IEA	SP_KW:KW-0378	Function	20100814	UniProtKB	FLXa1302.ePiR_C18_Size:744bp	FLXa1312.EPiF.1_A03_Size:179bp	FLXa1340.EPiF.1_E15_Size:844bp	FLXb1510.EPiF_J02_Size:803bp
255576583	UniProtKB	B9ST63	-	RCOM_0684690	3988	-	GO:0017111	nucleoside-triphosphatase activity	GO_REF:0000002	IEA	InterPro:IPR003593	Function	20100814	InterPro	FLXa1302.ePiR_C18_Size:744bp	FLXa1312.EPiF.1_A03_Size:179bp	FLXa1340.EPiF.1_E15_Size:844bp	FLXb1510.EPiF_J02_Size:803bp
255576583	UniProtKB	B9ST63	-	RCOM_0684690	3988	-	GO:0008559	xenobiotic-transporting ATPase activity	GO_REF:0000003	IEA	EC:3.6.3.44	Function	20100703	UniProtKB	FLXa1302.ePiR_C18_Size:744bp	FLXa1312.EPiF.1_A03_Size:179bp	FLXa1340.EPiF.1_E15_Size:844bp	FLXb1510.EPiF_J02_Size:803bp
255580989	UniProtKB	B9SZ93	-	RCOM_1230280	3988	-	GO:0005488	binding	GO_REF:0000002	IEA	InterPro:IPR011989	Function	20100814	InterPro	FLXa1302.EPiF_C22_Size:720bp	FLXa1366.ePiR_G18_Size:779bp	FLXb1434.ePiR_F21_Size:590bp
118482483	UniProtKB	A9P9W1	-	A9P9W1	3694	-	GO:0043687	post-translational protein modification	GO_REF:0000002	IEA	InterPro:IPR000608	Process	20100814	InterPro	FLXa1302.ePiR_C22_Size:791bp
118482483	UniProtKB	A9P9W1	-	A9P9W1	3694	-	GO:0016874	ligase activity	GO_REF:0000004	IEA	SP_KW:KW-0436	Function	20100814	UniProtKB	FLXa1302.ePiR_C22_Size:791bp
118482483	UniProtKB	A9P9W1	-	A9P9W1	3694	-	GO:0019787	small conjugating protein ligase activity	GO_REF:0000002	IEA	InterPro:IPR000608	Function	20100814	InterPro	FLXa1302.ePiR_C22_Size:791bp
118482483	UniProtKB	A9P9W1	-	A9P9W1	3694	-	GO:0051246	regulation of protein metabolic process	GO_REF:0000002	IEA	InterPro:IPR000608	Process	20100814	InterPro	FLXa1302.ePiR_C22_Size:791bp
255584086	UniProtKB	B9T3G7	-	RCOM_0443120	3988	-	GO:0005507	copper ion binding	GO_REF:0000002	IEA	InterPro:IPR011707	Function	20100814	InterPro	FLXa1302.EPiF_C23_Size:727bp	FLXb1442.ePiR_M12_Size:736bp	FLXb1486.ePiR_K15_Size:675bp	FLXb1500.EPiF.1_G19_Size:249bp
255584086	UniProtKB	B9T3G7	-	RCOM_0443120	3988	-	GO:0055114	oxidation reduction	GO_REF:0000004	IEA	SP_KW:KW-0560	Process	20100814	UniProtKB	FLXa1302.EPiF_C23_Size:727bp	FLXb1442.ePiR_M12_Size:736bp	FLXb1486.ePiR_K15_Size:675bp	FLXb1500.EPiF.1_G19_Size:249bp
255584086	UniProtKB	B9T3G7	-	RCOM_0443120	3988	-	GO:0016491	oxidoreductase activity	GO_REF:0000002	IEA	InterPro:IPR011706	Function	20100814	InterPro	FLXa1302.EPiF_C23_Size:727bp	FLXb1442.ePiR_M12_Size:736bp	FLXb1486.ePiR_K15_Size:675bp	FLXb1500.EPiF.1_G19_Size:249bp
255584086	UniProtKB	B9T3G7	-	RCOM_0443120	3988	-	GO:0008447	L-ascorbate oxidase activity	GO_REF:0000003	IEA	EC:1.10.3.3	Function	20100703	UniProtKB	FLXa1302.EPiF_C23_Size:727bp	FLXb1442.ePiR_M12_Size:736bp	FLXb1486.ePiR_K15_Size:675bp	FLXb1500.EPiF.1_G19_Size:249bp
297743771	UniProtKB	D7U1N8	-	VIT_00010750001	29760	-	GO:0000166	nucleotide binding	GO_REF:0000002	IEA	InterPro:IPR003593	Function	20100814	InterPro	FLXa1302.EPiF_C24_Size:585bp	FLXb1422.ePiR_I23_Size:647bp
297743771	UniProtKB	D7U1N8	-	VIT_00010750001	29760	-	GO:0017111	nucleoside-triphosphatase activity	GO_REF:0000002	IEA	InterPro:IPR003593	Function	20100814	InterPro	FLXa1302.EPiF_C24_Size:585bp	FLXb1422.ePiR_I23_Size:647bp
297743771	UniProtKB	D7U1N8	-	VIT_00010750001	29760	-	GO:0005524	ATP binding	GO_REF:0000002	IEA	InterPro:IPR003959	Function	20100814	InterPro	FLXa1302.EPiF_C24_Size:585bp	FLXb1422.ePiR_I23_Size:647bp
224092862	UniProtKB	B9HGI2	-	POPTRDRAFT_868296	3694	-	GO:0005509	calcium ion binding	GO_REF:0000002	IEA	InterPro:IPR002048	Function	20100814	InterPro	FLXa1302.ePiR_C24_Size:660bp
255575904	UniProtKB	B9SS80	-	RCOM_0618970	3988	-	GO:0005524	ATP binding	GO_REF:0000002	IEA	InterPro:IPR000719	Function	20100814	InterPro	FLXa1302.EPiF_D04_Size:738bp	FLXa1324.EPiF_D21_Size:689bp	FLXa1368.EPiF_A15_Size:624bp	FLXa1370.EPiF_P02_Size:657bp	FLXa1378.EPiF_E04_Size:732bp	FLXb1460.ePiR_J12_Size:723bp	FLXb1504.EPiF_M24_Size:672bp
255575904	UniProtKB	B9SS80	-	RCOM_0618970	3988	-	GO:0055114	oxidation reduction	GO_REF:0000004	IEA	SP_KW:KW-0560	Process	20100814	UniProtKB	FLXa1302.EPiF_D04_Size:738bp	FLXa1324.EPiF_D21_Size:689bp	FLXa1368.EPiF_A15_Size:624bp	FLXa1370.EPiF_P02_Size:657bp	FLXa1378.EPiF_E04_Size:732bp	FLXb1460.ePiR_J12_Size:723bp	FLXb1504.EPiF_M24_Size:672bp
255575904	UniProtKB	B9SS80	-	RCOM_0618970	3988	-	GO:0032440	2-alkenal reductase activity	GO_REF:0000003	IEA	EC:1.3.1.74	Function	20100703	UniProtKB	FLXa1302.EPiF_D04_Size:738bp	FLXa1324.EPiF_D21_Size:689bp	FLXa1368.EPiF_A15_Size:624bp	FLXa1370.EPiF_P02_Size:657bp	FLXa1378.EPiF_E04_Size:732bp	FLXb1460.ePiR_J12_Size:723bp	FLXb1504.EPiF_M24_Size:672bp
255575904	UniProtKB	B9SS80	-	RCOM_0618970	3988	-	GO:0016021	integral to membrane	GO_REF:0000004	IEA	SP_KW:KW-0812	Component	20100814	UniProtKB	FLXa1302.EPiF_D04_Size:738bp	FLXa1324.EPiF_D21_Size:689bp	FLXa1368.EPiF_A15_Size:624bp	FLXa1370.EPiF_P02_Size:657bp	FLXa1378.EPiF_E04_Size:732bp	FLXb1460.ePiR_J12_Size:723bp	FLXb1504.EPiF_M24_Size:672bp
255575904	UniProtKB	B9SS80	-	RCOM_0618970	3988	-	GO:0004672	protein kinase activity	GO_REF:0000002	IEA	InterPro:IPR017442	Function	20100814	InterPro	FLXa1302.EPiF_D04_Size:738bp	FLXa1324.EPiF_D21_Size:689bp	FLXa1368.EPiF_A15_Size:624bp	FLXa1370.EPiF_P02_Size:657bp	FLXa1378.EPiF_E04_Size:732bp	FLXb1460.ePiR_J12_Size:723bp	FLXb1504.EPiF_M24_Size:672bp
255575904	UniProtKB	B9SS80	-	RCOM_0618970	3988	-	GO:0016301	kinase activity	GO_REF:0000004	IEA	SP_KW:KW-0418	Function	20100814	UniProtKB	FLXa1302.EPiF_D04_Size:738bp	FLXa1324.EPiF_D21_Size:689bp	FLXa1368.EPiF_A15_Size:624bp	FLXa1370.EPiF_P02_Size:657bp	FLXa1378.EPiF_E04_Size:732bp	FLXb1460.ePiR_J12_Size:723bp	FLXb1504.EPiF_M24_Size:672bp
255575904	UniProtKB	B9SS80	-	RCOM_0618970	3988	-	GO:0006468	protein amino acid phosphorylation	GO_REF:0000002	IEA	InterPro:IPR000719	Process	20100814	InterPro	FLXa1302.EPiF_D04_Size:738bp	FLXa1324.EPiF_D21_Size:689bp	FLXa1368.EPiF_A15_Size:624bp	FLXa1370.EPiF_P02_Size:657bp	FLXa1378.EPiF_E04_Size:732bp	FLXb1460.ePiR_J12_Size:723bp	FLXb1504.EPiF_M24_Size:672bp
255575904	UniProtKB	B9SS80	-	RCOM_0618970	3988	-	GO:0005515	protein binding	GO_REF:0000002	IEA	InterPro:IPR001611	Function	20100814	InterPro	FLXa1302.EPiF_D04_Size:738bp	FLXa1324.EPiF_D21_Size:689bp	FLXa1368.EPiF_A15_Size:624bp	FLXa1370.EPiF_P02_Size:657bp	FLXa1378.EPiF_E04_Size:732bp	FLXb1460.ePiR_J12_Size:723bp	FLXb1504.EPiF_M24_Size:672bp
255575904	UniProtKB	B9SS80	-	RCOM_0618970	3988	-	GO:0016491	oxidoreductase activity	GO_REF:0000004	IEA	SP_KW:KW-0560	Function	20100814	UniProtKB	FLXa1302.EPiF_D04_Size:738bp	FLXa1324.EPiF_D21_Size:689bp	FLXa1368.EPiF_A15_Size:624bp	FLXa1370.EPiF_P02_Size:657bp	FLXa1378.EPiF_E04_Size:732bp	FLXb1460.ePiR_J12_Size:723bp	FLXb1504.EPiF_M24_Size:672bp
255575904	UniProtKB	B9SS80	-	RCOM_0618970	3988	-	GO:0016020	membrane	GO_REF:0000004	IEA	SP_KW:KW-0472	Component	20100814	UniProtKB	FLXa1302.EPiF_D04_Size:738bp	FLXa1324.EPiF_D21_Size:689bp	FLXa1368.EPiF_A15_Size:624bp	FLXa1370.EPiF_P02_Size:657bp	FLXa1378.EPiF_E04_Size:732bp	FLXb1460.ePiR_J12_Size:723bp	FLXb1504.EPiF_M24_Size:672bp
224054554	UniProtKB	B9GIJ2	-	POPTRDRAFT_797640	3694	-	GO:0005488	binding	GO_REF:0000002	IEA	InterPro:IPR011990	Function	20100814	InterPro	FLXa1302.EPiF_D09_Size:795bp
224082846	UniProtKB	B9H8P9	-	POPTRDRAFT_651930	3694	-	GO:0006468	protein amino acid phosphorylation	GO_REF:0000002	IEA	InterPro:IPR000719	Process	20100814	InterPro	FLXa1302.ePiR_D19_Size:826bp
224082846	UniProtKB	B9H8P9	-	POPTRDRAFT_651930	3694	-	GO:0004672	protein kinase activity	GO_REF:0000002	IEA	InterPro:IPR017442	Function	20100814	InterPro	FLXa1302.ePiR_D19_Size:826bp
224082846	UniProtKB	B9H8P9	-	POPTRDRAFT_651930	3694	-	GO:0004674	protein serine/threonine kinase activity	GO_REF:0000002	IEA	InterPro:IPR008271	Function	20100814	InterPro	FLXa1302.ePiR_D19_Size:826bp
224082846	UniProtKB	B9H8P9	-	POPTRDRAFT_651930	3694	-	GO:0005524	ATP binding	GO_REF:0000002	IEA	InterPro:IPR000719	Function	20100814	InterPro	FLXa1302.ePiR_D19_Size:826bp
3885342	UniProtKB	Q9ZVC8	-	At2g27120	3702	-	GO:0003677	DNA binding	GO_REF:0000004	IEA	SP_KW:KW-0238	Function	20100814	UniProtKB	FLXa1302.EPiF_D23_Size:668bp
3885342	UniProtKB	Q9ZVC8	-	At2g27120	3702	-	GO:0006260	DNA replication	GO_REF:0000002	IEA	InterPro:IPR006134	Process	20100814	InterPro	FLXa1302.EPiF_D23_Size:668bp
3885342	UniProtKB	Q9ZVC8	-	At2g27120	3702	-	GO:0003887	DNA-directed DNA polymerase activity	GO_REF:0000002	IEA	InterPro:IPR006133	Function	20100814	InterPro	FLXa1302.EPiF_D23_Size:668bp
3885342	UniProtKB	Q9ZVC8	-	At2g27120	3702	-	GO:0003676	nucleic acid binding	GO_REF:0000002	IEA	InterPro:IPR012337	Function	20100814	InterPro	FLXa1302.EPiF_D23_Size:668bp
3885342	UniProtKB	Q9ZVC8	-	At2g27120	3702	-	GO:0016740	transferase activity	GO_REF:0000004	IEA	SP_KW:KW-0808	Function	20100814	UniProtKB	FLXa1302.EPiF_D23_Size:668bp
3885342	UniProtKB	Q9ZVC8	-	At2g27120	3702	-	GO:0000166	nucleotide binding	GO_REF:0000002	IEA	InterPro:IPR006134	Function	20100814	InterPro	FLXa1302.EPiF_D23_Size:668bp
3885342	UniProtKB	Q9ZVC8	-	At2g27120	3702	NOT	GO:0008622	epsilon DNA polymerase complex	PMID:16212602	IPI	:	Component	20051101	TAIR	FLXa1302.EPiF_D23_Size:668bp
3885342	UniProtKB	Q9ZVC8	-	At2g27120	3702	-	GO:0006139	nucleobase, nucleoside, nucleotide and nucleic acid metabolic process	GO_REF:0000002	IEA	InterPro:IPR006172	Process	20100814	InterPro	FLXa1302.EPiF_D23_Size:668bp
3885342	UniProtKB	Q9ZVC8	-	At2g27120	3702	-	GO:0003887	DNA-directed DNA polymerase activity	GO_REF:0000002	IEA	InterPro:IPR006134	Function	20100814	InterPro	FLXa1302.EPiF_D23_Size:668bp
3885342	UniProtKB	Q9ZVC8	-	At2g27120	3702	-	GO:0008270	zinc ion binding	GO_REF:0000002	IEA	InterPro:IPR013697	Function	20100814	InterPro	FLXa1302.EPiF_D23_Size:668bp
3885342	UniProtKB	Q9ZVC8	-	At2g27120	3702	-	GO:0016779	nucleotidyltransferase activity	GO_REF:0000004	IEA	SP_KW:KW-0548	Function	20100814	UniProtKB	FLXa1302.EPiF_D23_Size:668bp
3885342	UniProtKB	Q9ZVC8	-	At2g27120	3702	-	GO:0005634	nucleus	GO_REF:0000002	IEA	InterPro:IPR013697	Component	20100814	InterPro	FLXa1302.EPiF_D23_Size:668bp
255567762	UniProtKB	B9SFU0	-	RCOM_0723170	3988	-	GO:0005622	intracellular	GO_REF:0000002	IEA	InterPro:IPR005484	Component	20100814	InterPro	FLXa1302.ePiR_D23_Size:702bp	FLXa1308.ePiR.2_C03_Size:575bp
255567762	UniProtKB	B9SFU0	-	RCOM_0723170	3988	-	GO:0006412	translation	GO_REF:0000002	IEA	InterPro:IPR005485	Process	20100814	InterPro	FLXa1302.ePiR_D23_Size:702bp	FLXa1308.ePiR.2_C03_Size:575bp
255567762	UniProtKB	B9SFU0	-	RCOM_0723170	3988	-	GO:0005840	ribosome	GO_REF:0000002	IEA	InterPro:IPR005485	Component	20100814	InterPro	FLXa1302.ePiR_D23_Size:702bp	FLXa1308.ePiR.2_C03_Size:575bp
255567762	UniProtKB	B9SFU0	-	RCOM_0723170	3988	-	GO:0003735	structural constituent of ribosome	GO_REF:0000002	IEA	InterPro:IPR005485	Function	20100814	InterPro	FLXa1302.ePiR_D23_Size:702bp	FLXa1308.ePiR.2_C03_Size:575bp
255567762	UniProtKB	B9SFU0	-	RCOM_0723170	3988	-	GO:0008097	5S rRNA binding	GO_REF:0000002	IEA	InterPro:IPR005485	Function	20100814	InterPro	FLXa1302.ePiR_D23_Size:702bp	FLXa1308.ePiR.2_C03_Size:575bp
18397283	UniProtKB	Q42601	-	CARB	3702	-	GO:0005524	ATP binding	GO_REF:0000002	IEA	InterPro:IPR013817	Function	20100814	InterPro	FLXa1302.EPiF_E01_Size:657bp	FLXa1348.EPiF.1_E12_Size:691bp	FLXa1374.EPiF_K19_Size:686bp
18397283	UniProtKB	Q42601	-	CARB	3702	-	GO:0009570	chloroplast stroma	PMID:16207701	IDA	:	Component	20080924	TAIR	FLXa1302.EPiF_E01_Size:657bp	FLXa1348.EPiF.1_E12_Size:691bp	FLXa1374.EPiF_K19_Size:686bp
18397283	UniProtKB	Q42601	-	CARB	3702	-	GO:0006807	nitrogen compound metabolic process	GO_REF:0000002	IEA	InterPro:IPR005483	Process	20100814	InterPro	FLXa1302.EPiF_E01_Size:657bp	FLXa1348.EPiF.1_E12_Size:691bp	FLXa1374.EPiF_K19_Size:686bp
18397283	UniProtKB	Q42601	-	CARB	3702	-	GO:0016874	ligase activity	GO_REF:0000004	IEA	SP_KW:KW-0436	Function	20100814	UniProtKB	FLXa1302.EPiF_E01_Size:657bp	FLXa1348.EPiF.1_E12_Size:691bp	FLXa1374.EPiF_K19_Size:686bp
18397283	UniProtKB	Q42601	-	CARB	3702	-	GO:0004086	carbamoyl-phosphate synthase activity	GO_REF:0000002	IEA	InterPro:IPR006275	Function	20100814	InterPro	FLXa1302.EPiF_E01_Size:657bp	FLXa1348.EPiF.1_E12_Size:691bp	FLXa1374.EPiF_K19_Size:686bp
18397283	UniProtKB	Q42601	-	CARB	3702	-	GO:0004087	carbamoyl-phosphate synthase (ammonia) activity	GO_REF:0000003	IEA	EC:6.3.4.16	Function	20100703	UniProtKB	FLXa1302.EPiF_E01_Size:657bp	FLXa1348.EPiF.1_E12_Size:691bp	FLXa1374.EPiF_K19_Size:686bp
18397283	UniProtKB	Q42601	-	CARB	3702	-	GO:0003824	catalytic activity	GO_REF:0000002	IEA	InterPro:IPR016185	Function	20100814	InterPro	FLXa1302.EPiF_E01_Size:657bp	FLXa1348.EPiF.1_E12_Size:691bp	FLXa1374.EPiF_K19_Size:686bp
18397283	UniProtKB	Q42601	-	CARB	3702	-	GO:0006526	arginine biosynthetic process	PMID:16545809	NAS	:	Process	20090218	TAIR	FLXa1302.EPiF_E01_Size:657bp	FLXa1348.EPiF.1_E12_Size:691bp	FLXa1374.EPiF_K19_Size:686bp
18397283	UniProtKB	Q42601	-	CARB	3702	-	GO:0009507	chloroplast	PMID:18431481	IDA	:	Component	20080926	TAIR	FLXa1302.EPiF_E01_Size:657bp	FLXa1348.EPiF.1_E12_Size:691bp	FLXa1374.EPiF_K19_Size:686bp
18397283	UniProtKB	Q42601	-	CARB	3702	-	GO:0016036	cellular response to phosphate starvation	PMID:15820655	IEP	:	Process	20100324	TAIR	FLXa1302.EPiF_E01_Size:657bp	FLXa1348.EPiF.1_E12_Size:691bp	FLXa1374.EPiF_K19_Size:686bp
18397283	UniProtKB	Q42601	-	CARB	3702	-	GO:0008152	metabolic process	GO_REF:0000002	IEA	InterPro:IPR005479	Process	20100814	InterPro	FLXa1302.EPiF_E01_Size:657bp	FLXa1348.EPiF.1_E12_Size:691bp	FLXa1374.EPiF_K19_Size:686bp
18397283	UniProtKB	Q42601	-	CARB	3702	-	GO:0016020	membrane	PMID:17432890	IDA	:	Component	20080930	TAIR	FLXa1302.EPiF_E01_Size:657bp	FLXa1348.EPiF.1_E12_Size:691bp	FLXa1374.EPiF_K19_Size:686bp
81176546	UniProtKB	Q94R80	-	nad4L	4565	-	GO:0042773	ATP synthesis coupled electron transport	GO_REF:0000002	IEA	InterPro:IPR017863	Process	20100814	InterPro	FLXa1302.EPiF_E02_Size:751bp
81176546	UniProtKB	Q94R80	-	nad4L	4565	-	GO:0055114	oxidation reduction	GO_REF:0000002	IEA	InterPro:IPR017863	Process	20100814	InterPro	FLXa1302.EPiF_E02_Size:751bp
81176546	UniProtKB	Q94R80	-	nad4L	4565	-	GO:0005739	mitochondrion	GO_REF:0000004	IEA	SP_KW:KW-0496	Component	20100814	UniProtKB	FLXa1302.EPiF_E02_Size:751bp
81176546	UniProtKB	Q94R80	-	nad4L	4565	-	GO:0008137	NADH dehydrogenase (ubiquinone) activity	GO_REF:0000003	IEA	EC:1.6.5.3	Function	20100703	UniProtKB	FLXa1302.EPiF_E02_Size:751bp
81176546	UniProtKB	Q94R80	-	nad4L	4565	-	GO:0016491	oxidoreductase activity	GO_REF:0000004	IEA	SP_KW:KW-0560	Function	20100814	UniProtKB	FLXa1302.EPiF_E02_Size:751bp
81176546	UniProtKB	Q94R80	-	nad4L	4565	-	GO:0016651	oxidoreductase activity, acting on NADH or NADPH	GO_REF:0000002	IEA	InterPro:IPR017863	Function	20100814	InterPro	FLXa1302.EPiF_E02_Size:751bp
255542856	UniProtKB	B9RFH2	-	RCOM_1434560	3988	-	GO:0003676	nucleic acid binding	GO_REF:0000002	IEA	InterPro:IPR002464	Function	20100814	InterPro	FLXa1302.EPiF_E03_Size:612bp	FLXa1306.EPiF.1_I01_Size:718bp
255542856	UniProtKB	B9RFH2	-	RCOM_1434560	3988	-	GO:0005524	ATP binding	GO_REF:0000002	IEA	InterPro:IPR002464	Function	20100814	InterPro	FLXa1302.EPiF_E03_Size:612bp	FLXa1306.EPiF.1_I01_Size:718bp
255542856	UniProtKB	B9RFH2	-	RCOM_1434560	3988	-	GO:0006310	DNA recombination	GO_REF:0000002	IEA	InterPro:IPR004589	Process	20100814	InterPro	FLXa1302.EPiF_E03_Size:612bp	FLXa1306.EPiF.1_I01_Size:718bp
255542856	UniProtKB	B9RFH2	-	RCOM_1434560	3988	-	GO:0008026	ATP-dependent helicase activity	GO_REF:0000002	IEA	InterPro:IPR002464	Function	20100814	InterPro	FLXa1302.EPiF_E03_Size:612bp	FLXa1306.EPiF.1_I01_Size:718bp
255542856	UniProtKB	B9RFH2	-	RCOM_1434560	3988	-	GO:0016787	hydrolase activity	GO_REF:0000004	IEA	SP_KW:KW-0378	Function	20100814	UniProtKB	FLXa1302.EPiF_E03_Size:612bp	FLXa1306.EPiF.1_I01_Size:718bp
255542856	UniProtKB	B9RFH2	-	RCOM_1434560	3988	-	GO:0004386	helicase activity	GO_REF:0000002	IEA	InterPro:IPR001650	Function	20100814	InterPro	FLXa1302.EPiF_E03_Size:612bp	FLXa1306.EPiF.1_I01_Size:718bp
255569806	UniProtKB	B9SIP8	-	RCOM_0825000	3988	-	GO:0008168	methyltransferase activity	GO_REF:0000004	IEA	SP_KW:KW-0489	Function	20100814	UniProtKB	FLXa1302.ePiR_E03_Size:773bp	FLXa1312.EPiF.1_E21_Size:769bp
255569806	UniProtKB	B9SIP8	-	RCOM_0825000	3988	-	GO:0030170	pyridoxal phosphate binding	GO_REF:0000002	IEA	InterPro:IPR015421	Function	20100814	InterPro	FLXa1302.ePiR_E03_Size:773bp	FLXa1312.EPiF.1_E21_Size:769bp
255569806	UniProtKB	B9SIP8	-	RCOM_0825000	3988	-	GO:0009058	biosynthetic process	GO_REF:0000002	IEA	InterPro:IPR004839	Process	20100814	InterPro	FLXa1302.ePiR_E03_Size:773bp	FLXa1312.EPiF.1_E21_Size:769bp
255569806	UniProtKB	B9SIP8	-	RCOM_0825000	3988	-	GO:0016769	transferase activity, transferring nitrogenous groups	GO_REF:0000002	IEA	InterPro:IPR004839	Function	20100814	InterPro	FLXa1302.ePiR_E03_Size:773bp	FLXa1312.EPiF.1_E21_Size:769bp
255569806	UniProtKB	B9SIP8	-	RCOM_0825000	3988	-	GO:0016740	transferase activity	GO_REF:0000004	IEA	SP_KW:KW-0808	Function	20100814	UniProtKB	FLXa1302.ePiR_E03_Size:773bp	FLXa1312.EPiF.1_E21_Size:769bp
255569806	UniProtKB	B9SIP8	-	RCOM_0825000	3988	-	GO:0030732	methionine S-methyltransferase activity	GO_REF:0000003	IEA	EC:2.1.1.12	Function	20100703	UniProtKB	FLXa1302.ePiR_E03_Size:773bp	FLXa1312.EPiF.1_E21_Size:769bp
255569806	UniProtKB	B9SIP8	-	RCOM_0825000	3988	-	GO:0003824	catalytic activity	GO_REF:0000002	IEA	InterPro:IPR015421	Function	20100814	InterPro	FLXa1302.ePiR_E03_Size:773bp	FLXa1312.EPiF.1_E21_Size:769bp
224118188	UniProtKB	B9N8I6	-	POPTRDRAFT_837467	3694	-	GO:0004605	phosphatidate cytidylyltransferase activity	GO_REF:0000003	IEA	EC:2.7.7.41	Function	20100703	UniProtKB	FLXa1302.EPiF_E06_Size:635bp
224118188	UniProtKB	B9N8I6	-	POPTRDRAFT_837467	3694	-	GO:0016779	nucleotidyltransferase activity	GO_REF:0000004	IEA	SP_KW:KW-0548	Function	20100814	UniProtKB	FLXa1302.EPiF_E06_Size:635bp
224118188	UniProtKB	B9N8I6	-	POPTRDRAFT_837467	3694	-	GO:0016020	membrane	GO_REF:0000002	IEA	InterPro:IPR000374	Component	20100814	InterPro	FLXa1302.EPiF_E06_Size:635bp
224118188	UniProtKB	B9N8I6	-	POPTRDRAFT_837467	3694	-	GO:0016021	integral to membrane	GO_REF:0000004	IEA	SP_KW:KW-0812	Component	20100814	UniProtKB	FLXa1302.EPiF_E06_Size:635bp
224118188	UniProtKB	B9N8I6	-	POPTRDRAFT_837467	3694	-	GO:0016772	transferase activity, transferring phosphorus-containing groups	GO_REF:0000002	IEA	InterPro:IPR000374	Function	20100814	InterPro	FLXa1302.EPiF_E06_Size:635bp
224118188	UniProtKB	B9N8I6	-	POPTRDRAFT_837467	3694	-	GO:0016740	transferase activity	GO_REF:0000004	IEA	SP_KW:KW-0808	Function	20100814	UniProtKB	FLXa1302.EPiF_E06_Size:635bp
224077012	UniProtKB	B9H2M1	-	POPTRDRAFT_758817	3694	-	GO:0004970	ionotropic glutamate receptor activity	GO_REF:0000002	IEA	InterPro:IPR001320	Function	20100814	InterPro	FLXa1302.ePiR_E07_Size:693bp
224077012	UniProtKB	B9H2M1	-	POPTRDRAFT_758817	3694	-	GO:0016020	membrane	GO_REF:0000004	IEA	SP_KW:KW-0472	Component	20100814	UniProtKB	FLXa1302.ePiR_E07_Size:693bp
224077012	UniProtKB	B9H2M1	-	POPTRDRAFT_758817	3694	-	GO:0016021	integral to membrane	GO_REF:0000004	IEA	SP_KW:KW-0812	Component	20100814	UniProtKB	FLXa1302.ePiR_E07_Size:693bp
224077012	UniProtKB	B9H2M1	-	POPTRDRAFT_758817	3694	-	GO:0005234	extracellular-glutamate-gated ion channel activity	GO_REF:0000002	IEA	InterPro:IPR001320	Function	20100814	InterPro	FLXa1302.ePiR_E07_Size:693bp
224077012	UniProtKB	B9H2M1	-	POPTRDRAFT_758817	3694	-	GO:0006810	transport	GO_REF:0000004	IEA	SP_KW:KW-0813	Process	20100814	UniProtKB	FLXa1302.ePiR_E07_Size:693bp
224077012	UniProtKB	B9H2M1	-	POPTRDRAFT_758817	3694	-	GO:0030288	outer membrane-bounded periplasmic space	GO_REF:0000002	IEA	InterPro:IPR001638	Component	20100814	InterPro	FLXa1302.ePiR_E07_Size:693bp
224077012	UniProtKB	B9H2M1	-	POPTRDRAFT_758817	3694	-	GO:0005215	transporter activity	GO_REF:0000002	IEA	InterPro:IPR001638	Function	20100814	InterPro	FLXa1302.ePiR_E07_Size:693bp
224077012	UniProtKB	B9H2M1	-	POPTRDRAFT_758817	3694	-	GO:0005216	ion channel activity	GO_REF:0000004	IEA	SP_KW:KW-0407	Function	20100814	UniProtKB	FLXa1302.ePiR_E07_Size:693bp
224077012	UniProtKB	B9H2M1	-	POPTRDRAFT_758817	3694	-	GO:0006811	ion transport	GO_REF:0000004	IEA	SP_KW:KW-0406	Process	20100814	UniProtKB	FLXa1302.ePiR_E07_Size:693bp
224077012	UniProtKB	B9H2M1	-	POPTRDRAFT_758817	3694	-	GO:0004872	receptor activity	GO_REF:0000004	IEA	SP_KW:KW-0675	Function	20100814	UniProtKB	FLXa1302.ePiR_E07_Size:693bp
3420057	UniProtKB	Q7PC88	-	ABCG31	3702	-	GO:0005524	ATP binding	GO_REF:0000004	IEA	SP_KW:KW-0067	Function	20100814	UniProtKB	FLXa1302.ePiR_E12_Size:383bp
3420057	UniProtKB	Q7PC88	-	ABCG31	3702	-	GO:0016887	ATPase activity	GO_REF:0000002	IEA	InterPro:IPR003439	Function	20100814	InterPro	FLXa1302.ePiR_E12_Size:383bp
3420057	UniProtKB	Q7PC88	-	ABCG31	3702	-	GO:0016020	membrane	GO_REF:0000023	IEA	SP_SL:SL-0162	Component	20100814	UniProtKB	FLXa1302.ePiR_E12_Size:383bp
3420057	UniProtKB	Q7PC88	-	ABCG31	3702	-	GO:0006810	transport	GO_REF:0000004	IEA	SP_KW:KW-0813	Process	20100814	UniProtKB	FLXa1302.ePiR_E12_Size:383bp
3420057	UniProtKB	Q7PC88	-	ABCG31	3702	-	GO:0000166	nucleotide binding	GO_REF:0000002	IEA	InterPro:IPR003593	Function	20100814	InterPro	FLXa1302.ePiR_E12_Size:383bp
3420057	UniProtKB	Q7PC88	-	ABCG31	3702	-	GO:0016021	integral to membrane	GO_REF:0000004	IEA	SP_KW:KW-0812	Component	20100814	UniProtKB	FLXa1302.ePiR_E12_Size:383bp
3420057	UniProtKB	Q7PC88	-	ABCG31	3702	-	GO:0017111	nucleoside-triphosphatase activity	GO_REF:0000002	IEA	InterPro:IPR003593	Function	20100814	InterPro	FLXa1302.ePiR_E12_Size:383bp
225437402	UniProtKB	D7U2A7	-	VIT_00028028001	29760	-	GO:0006364	rRNA processing	GO_REF:0000002	IEA	InterPro:IPR006709	Process	20100814	InterPro	FLXa1302.ePiR_E13_Size:747bp	FLXa1372.ePiR_K07_Size:717bp
225437402	UniProtKB	D7U2A7	-	VIT_00028028001	29760	-	GO:0032040	small-subunit processome	GO_REF:0000002	IEA	InterPro:IPR006709	Component	20100814	InterPro	FLXa1302.ePiR_E13_Size:747bp	FLXa1372.ePiR_K07_Size:717bp
118484307	UniProtKB	A9PCC9	-	A9PCC9	3694	-	GO:0016021	integral to membrane	GO_REF:0000002	IEA	InterPro:IPR000348	Component	20100814	InterPro	FLXa1302.EPiF_E18_Size:751bp
118484307	UniProtKB	A9PCC9	-	A9PCC9	3694	-	GO:0016020	membrane	GO_REF:0000004	IEA	SP_KW:KW-0472	Component	20100814	UniProtKB	FLXa1302.EPiF_E18_Size:751bp
118484307	UniProtKB	A9PCC9	-	A9PCC9	3694	-	GO:0006810	transport	GO_REF:0000002	IEA	InterPro:IPR000348	Process	20100814	InterPro	FLXa1302.EPiF_E18_Size:751bp
224091597	UniProtKB	B9HA09	-	TUBGCP2	3694	-	GO:0005815	microtubule organizing center	GO_REF:0000002	IEA	InterPro:IPR007259	Component	20100814	InterPro	FLXa1302.ePiR_E19_Size:760bp	FLXa1362.EPiF_D20_Size:599bp
224091597	UniProtKB	B9HA09	-	TUBGCP2	3694	-	GO:0000922	spindle pole	GO_REF:0000002	IEA	InterPro:IPR007259	Component	20100814	InterPro	FLXa1302.ePiR_E19_Size:760bp	FLXa1362.EPiF_D20_Size:599bp
224091597	UniProtKB	B9HA09	-	TUBGCP2	3694	-	GO:0000226	microtubule cytoskeleton organization	GO_REF:0000002	IEA	InterPro:IPR007259	Process	20100814	InterPro	FLXa1302.ePiR_E19_Size:760bp	FLXa1362.EPiF_D20_Size:599bp
255572593	UniProtKB	B9SML1	-	RCOM_0231290	3988	-	GO:0006468	protein amino acid phosphorylation	GO_REF:0000002	IEA	InterPro:IPR017442	Process	20100814	InterPro	FLXa1302.EPiF_E22_Size:797bp	FLXb1516.EPiF_D14_Size:789bp
255572593	UniProtKB	B9SML1	-	RCOM_0231290	3988	-	GO:0004674	protein serine/threonine kinase activity	GO_REF:0000002	IEA	InterPro:IPR008271	Function	20100814	InterPro	FLXa1302.EPiF_E22_Size:797bp	FLXb1516.EPiF_D14_Size:789bp
255572593	UniProtKB	B9SML1	-	RCOM_0231290	3988	-	GO:0005529	sugar binding	GO_REF:0000004	IEA	SP_KW:KW-0430	Function	20100814	UniProtKB	FLXa1302.EPiF_E22_Size:797bp	FLXb1516.EPiF_D14_Size:789bp
255572593	UniProtKB	B9SML1	-	RCOM_0231290	3988	-	GO:0005524	ATP binding	GO_REF:0000002	IEA	InterPro:IPR017441	Function	20100814	InterPro	FLXa1302.EPiF_E22_Size:797bp	FLXb1516.EPiF_D14_Size:789bp
255572593	UniProtKB	B9SML1	-	RCOM_0231290	3988	-	GO:0005488	binding	GO_REF:0000002	IEA	InterPro:IPR001220	Function	20100814	InterPro	FLXa1302.EPiF_E22_Size:797bp	FLXb1516.EPiF_D14_Size:789bp
255572593	UniProtKB	B9SML1	-	RCOM_0231290	3988	-	GO:0016301	kinase activity	GO_REF:0000004	IEA	SP_KW:KW-0418	Function	20100814	UniProtKB	FLXa1302.EPiF_E22_Size:797bp	FLXb1516.EPiF_D14_Size:789bp
255572593	UniProtKB	B9SML1	-	RCOM_0231290	3988	-	GO:0004672	protein kinase activity	GO_REF:0000002	IEA	InterPro:IPR017441	Function	20100814	InterPro	FLXa1302.EPiF_E22_Size:797bp	FLXb1516.EPiF_D14_Size:789bp
255572593	UniProtKB	B9SML1	-	RCOM_0231290	3988	-	GO:0016740	transferase activity	GO_REF:0000004	IEA	SP_KW:KW-0808	Function	20100814	UniProtKB	FLXa1302.EPiF_E22_Size:797bp	FLXb1516.EPiF_D14_Size:789bp
255572593	UniProtKB	B9SML1	-	RCOM_0231290	3988	-	GO:0000166	nucleotide binding	GO_REF:0000004	IEA	SP_KW:KW-0547	Function	20100814	UniProtKB	FLXa1302.EPiF_E22_Size:797bp	FLXb1516.EPiF_D14_Size:789bp
12321684	UniProtKB	Q9C8I3	-	F19C24.27	3702	-	GO:0003723	RNA binding	GO_REF:0000002	IEA	InterPro:IPR000477	Function	20100814	InterPro	FLXa1302.EPiF_F05_Size:771bp	FLXa1360.ePiR_N16_Size:668bp	FLXa1380.ePiR_I16_Size:802bp	FLXb1484.ePiR_K23_Size:662bp
12321684	UniProtKB	Q9C8I3	-	F19C24.27	3702	-	GO:0003964	RNA-directed DNA polymerase activity	GO_REF:0000002	IEA	InterPro:IPR000477	Function	20100814	InterPro	FLXa1302.EPiF_F05_Size:771bp	FLXa1360.ePiR_N16_Size:668bp	FLXa1380.ePiR_I16_Size:802bp	FLXb1484.ePiR_K23_Size:662bp
12321684	UniProtKB	Q9C8I3	-	F19C24.27	3702	-	GO:0006278	RNA-dependent DNA replication	GO_REF:0000002	IEA	InterPro:IPR000477	Process	20100814	InterPro	FLXa1302.EPiF_F05_Size:771bp	FLXa1360.ePiR_N16_Size:668bp	FLXa1380.ePiR_I16_Size:802bp	FLXb1484.ePiR_K23_Size:662bp
124359752	UniProtKB	A2Q2E7	-	MtrDRAFT_AC150776g27v2	3880	-	GO:0016740	transferase activity	GO_REF:0000004	IEA	SP_KW:KW-0808	Function	20100814	UniProtKB	FLXa1302.ePiR_F06_Size:734bp	FLXa1310.EPiF.1_D11_Size:654bp	FLXb1468.ePiR_I01_Size:671bp
124359752	UniProtKB	A2Q2E7	-	MtrDRAFT_AC150776g27v2	3880	-	GO:0003676	nucleic acid binding	GO_REF:0000002	IEA	InterPro:IPR012337	Function	20100814	InterPro	FLXa1302.ePiR_F06_Size:734bp	FLXa1310.EPiF.1_D11_Size:654bp	FLXb1468.ePiR_I01_Size:671bp
255574442	UniProtKB	B9SQ64	-	RCOM_1195380	3988	-	GO:0016301	kinase activity	GO_REF:0000004	IEA	SP_KW:KW-0418	Function	20100814	UniProtKB	FLXa1302.EPiF_F10_Size:721bp	FLXa1322.ePiR_C04_Size:727bp	FLXb1458.EPiF_B14_Size:767bp	FLXb1462.EPiF_B13_Size:777bp
255574442	UniProtKB	B9SQ64	-	RCOM_1195380	3988	-	GO:0005515	protein binding	GO_REF:0000002	IEA	InterPro:IPR001611	Function	20100814	InterPro	FLXa1302.EPiF_F10_Size:721bp	FLXa1322.ePiR_C04_Size:727bp	FLXb1458.EPiF_B14_Size:767bp	FLXb1462.EPiF_B13_Size:777bp
224110750	UniProtKB	B9HTA5	-	ACLL15	3694	-	GO:0008152	metabolic process	GO_REF:0000002	IEA	InterPro:IPR000873	Process	20100814	InterPro	FLXa1302.EPiF_F12_Size:738bp
224110750	UniProtKB	B9HTA5	-	ACLL15	3694	-	GO:0003824	catalytic activity	GO_REF:0000002	IEA	InterPro:IPR000873	Function	20100814	InterPro	FLXa1302.EPiF_F12_Size:738bp
224110750	UniProtKB	B9HTA5	-	ACLL15	3694	-	GO:0016874	ligase activity	GO_REF:0000004	IEA	SP_KW:KW-0436	Function	20100814	UniProtKB	FLXa1302.EPiF_F12_Size:738bp
255581792	UniProtKB	B9T0C8	-	RCOM_0483320	3988	-	GO:0005524	ATP binding	GO_REF:0000002	IEA	InterPro:IPR001404	Function	20100814	InterPro	FLXa1302.EPiF_F15_Size:702bp
255581792	UniProtKB	B9T0C8	-	RCOM_0483320	3988	-	GO:0006457	protein folding	GO_REF:0000020	IEA	HAMAP:MF_00505	Process	20100814	UniProtKB	FLXa1302.EPiF_F15_Size:702bp
255581792	UniProtKB	B9T0C8	-	RCOM_0483320	3988	-	GO:0051082	unfolded protein binding	GO_REF:0000002	IEA	InterPro:IPR001404	Function	20100814	InterPro	FLXa1302.EPiF_F15_Size:702bp
255581792	UniProtKB	B9T0C8	-	RCOM_0483320	3988	-	GO:0005737	cytoplasm	GO_REF:0000020	IEA	HAMAP:MF_00505	Component	20100814	UniProtKB	FLXa1302.EPiF_F15_Size:702bp
255581792	UniProtKB	B9T0C8	-	RCOM_0483320	3988	-	GO:0006950	response to stress	GO_REF:0000002	IEA	InterPro:IPR001404	Process	20100814	InterPro	FLXa1302.EPiF_F15_Size:702bp
255567182	UniProtKB	B9SF03	-	RCOM_1211540	3988	-	GO:0043565	sequence-specific DNA binding	GO_REF:0000002	IEA	InterPro:IPR001356	Function	20100814	InterPro	FLXa1302.ePiR_F15_Size:748bp
255567182	UniProtKB	B9SF03	-	RCOM_1211540	3988	-	GO:0003700	transcription factor activity	GO_REF:0000002	IEA	InterPro:IPR001356	Function	20100814	InterPro	FLXa1302.ePiR_F15_Size:748bp
255567182	UniProtKB	B9SF03	-	RCOM_1211540	3988	-	GO:0005634	nucleus	GO_REF:0000004	IEA	SP_KW:KW-0539	Component	20100814	UniProtKB	FLXa1302.ePiR_F15_Size:748bp
255567182	UniProtKB	B9SF03	-	RCOM_1211540	3988	-	GO:0003677	DNA binding	GO_REF:0000002	IEA	InterPro:IPR012287	Function	20100814	InterPro	FLXa1302.ePiR_F15_Size:748bp
255567182	UniProtKB	B9SF03	-	RCOM_1211540	3988	-	GO:0045449	regulation of transcription	GO_REF:0000002	IEA	InterPro:IPR012287	Process	20100814	InterPro	FLXa1302.ePiR_F15_Size:748bp
255567182	UniProtKB	B9SF03	-	RCOM_1211540	3988	-	GO:0006355	regulation of transcription, DNA-dependent	GO_REF:0000002	IEA	InterPro:IPR001356	Process	20100814	InterPro	FLXa1302.ePiR_F15_Size:748bp
224072885	UniProtKB	B9GWY1	-	POPTRDRAFT_555046	3694	-	GO:0005515	protein binding	GO_REF:0000002	IEA	InterPro:IPR001611	Function	20100814	InterPro	FLXa1302.ePiR_F22_Size:754bp	FLXa1310.ePiR.1_F03_Size:793bp	FLXa1322.EPiF_E16_Size:639bp	FLXa1322.ePiR_F01_Size:812bp	FLXa1326.EPiF.1_M19_Size:710bp	FLXa1344.ePiR.1_G23_Size:732bp	FLXa1354.EPiF_A13_Size:592bp	FLXa1360.EPiF_N23_Size:691bp	FLXa1382.EPiF_D11_Size:762bp	FLXa1384.ePiR_O12_Size:710bp	FLXa1398.EPiF_C16_Size:610bp	FLXa1402.ePiR_B10_Size:760bp	FLXb1428.EPiF_N17_Size:798bp	FLXb1440.EPiF_E08_Size:698bp	FLXb1474.ePiR_G18_Size:747bp	FLXb1492.EPiF_G07_Size:662bp	FLXb1526.EPiF_P23_Size:761bp
224113365	UniProtKB	B9HVH8	-	POPTRDRAFT_822682	3694	-	GO:0004221	ubiquitin thiolesterase activity	GO_REF:0000002	IEA	InterPro:IPR001394	Function	20100814	InterPro	FLXa1302.EPiF_F23_Size:866bp	FLXa1308.EPiF.2_E20_Size:699bp	FLXa1354.ePiR_H01_Size:801bp	FLXa1396.ePiR_B20_Size:742bp
224113365	UniProtKB	B9HVH8	-	POPTRDRAFT_822682	3694	-	GO:0006511	ubiquitin-dependent protein catabolic process	GO_REF:0000002	IEA	InterPro:IPR018200	Process	20100814	InterPro	FLXa1302.EPiF_F23_Size:866bp	FLXa1308.EPiF.2_E20_Size:699bp	FLXa1354.ePiR_H01_Size:801bp	FLXa1396.ePiR_B20_Size:742bp
224139824	UniProtKB	B9II24	-	CYP93A4	3694	-	GO:0046872	metal ion binding	GO_REF:0000004	IEA	SP_KW:KW-0479	Function	20100814	UniProtKB	FLXa1302.EPiF_G01_Size:590bp	FLXb1438.ePiR_J05_Size:635bp	FLXb1488.ePiR.1_J10_Size:728bp
224139824	UniProtKB	B9II24	-	CYP93A4	3694	-	GO:0004497	monooxygenase activity	GO_REF:0000002	IEA	InterPro:IPR002401	Function	20100814	InterPro	FLXa1302.EPiF_G01_Size:590bp	FLXb1438.ePiR_J05_Size:635bp	FLXb1488.ePiR.1_J10_Size:728bp
224139824	UniProtKB	B9II24	-	CYP93A4	3694	-	GO:0009055	electron carrier activity	GO_REF:0000002	IEA	InterPro:IPR001128	Function	20100814	InterPro	FLXa1302.EPiF_G01_Size:590bp	FLXb1438.ePiR_J05_Size:635bp	FLXb1488.ePiR.1_J10_Size:728bp
224139824	UniProtKB	B9II24	-	CYP93A4	3694	-	GO:0005506	iron ion binding	GO_REF:0000002	IEA	InterPro:IPR002401	Function	20100814	InterPro	FLXa1302.EPiF_G01_Size:590bp	FLXb1438.ePiR_J05_Size:635bp	FLXb1488.ePiR.1_J10_Size:728bp
224139824	UniProtKB	B9II24	-	CYP93A4	3694	-	GO:0055114	oxidation reduction	GO_REF:0000004	IEA	SP_KW:KW-0560	Process	20100814	UniProtKB	FLXa1302.EPiF_G01_Size:590bp	FLXb1438.ePiR_J05_Size:635bp	FLXb1488.ePiR.1_J10_Size:728bp
224139824	UniProtKB	B9II24	-	CYP93A4	3694	-	GO:0016491	oxidoreductase activity	GO_REF:0000004	IEA	SP_KW:KW-0560	Function	20100814	UniProtKB	FLXa1302.EPiF_G01_Size:590bp	FLXb1438.ePiR_J05_Size:635bp	FLXb1488.ePiR.1_J10_Size:728bp
224139824	UniProtKB	B9II24	-	CYP93A4	3694	-	GO:0020037	heme binding	GO_REF:0000002	IEA	InterPro:IPR001128	Function	20100814	InterPro	FLXa1302.EPiF_G01_Size:590bp	FLXb1438.ePiR_J05_Size:635bp	FLXb1488.ePiR.1_J10_Size:728bp
255575667	UniProtKB	B9SRW4	-	RCOM_0516660	3988	-	GO:0050162	oxalate oxidase activity	GO_REF:0000003	IEA	EC:1.2.3.4	Function	20100703	UniProtKB	FLXa1302.EPiF_G02_Size:578bp
255575667	UniProtKB	B9SRW4	-	RCOM_0516660	3988	-	GO:0030145	manganese ion binding	GO_REF:0000002	IEA	InterPro:IPR001929	Function	20100814	InterPro	FLXa1302.EPiF_G02_Size:578bp
255575667	UniProtKB	B9SRW4	-	RCOM_0516660	3988	-	GO:0016491	oxidoreductase activity	GO_REF:0000004	IEA	SP_KW:KW-0560	Function	20100814	UniProtKB	FLXa1302.EPiF_G02_Size:578bp
255575667	UniProtKB	B9SRW4	-	RCOM_0516660	3988	-	GO:0045735	nutrient reservoir activity	GO_REF:0000002	IEA	InterPro:IPR006045	Function	20100814	InterPro	FLXa1302.EPiF_G02_Size:578bp
255575667	UniProtKB	B9SRW4	-	RCOM_0516660	3988	-	GO:0048046	apoplast	GO_REF:0000002	IEA	InterPro:IPR001929	Component	20100814	InterPro	FLXa1302.EPiF_G02_Size:578bp
255586109	UniProtKB	B9T649	-	RCOM_0215280	3988	-	GO:0006629	lipid metabolic process	GO_REF:0000002	IEA	InterPro:IPR007856	Process	20100814	InterPro	FLXa1302.ePiR_G02_Size:788bp	FLXa1404.EPiF_I07_Size:721bp
297799586	UniProtKB	D7M8W9	-	ARALYDRAFT_492441	81972	-	GO:0005524	ATP binding	GO_REF:0000002	IEA	InterPro:IPR003594	Function	20100814	InterPro	FLXa1302.ePiR_G09_Size:810bp
297799586	UniProtKB	D7M8W9	-	ARALYDRAFT_492441	81972	-	GO:0006457	protein folding	GO_REF:0000002	IEA	InterPro:IPR019805	Process	20100814	InterPro	FLXa1302.ePiR_G09_Size:810bp
297799586	UniProtKB	D7M8W9	-	ARALYDRAFT_492441	81972	-	GO:0006950	response to stress	GO_REF:0000002	IEA	InterPro:IPR001404	Process	20100814	InterPro	FLXa1302.ePiR_G09_Size:810bp
297799586	UniProtKB	D7M8W9	-	ARALYDRAFT_492441	81972	-	GO:0051082	unfolded protein binding	GO_REF:0000002	IEA	InterPro:IPR001404	Function	20100814	InterPro	FLXa1302.ePiR_G09_Size:810bp
124359343	UniProtKB	Q2HVE2	-	MtrDRAFT_AC148918g30v2	3880	-	GO:0003723	RNA binding	GO_REF:0000002	IEA	InterPro:IPR000477	Function	20100814	InterPro	FLXa1302.EPiF_G10_Size:773bp	FLXa1322.ePiR_O20_Size:736bp	FLXa1326.ePiR.1_A20_Size:688bp	FLXa1330.EPiF.1_M18_Size:719bp	FLXa1340.ePiR.1_M19_Size:880bp	FLXa1346.ePiR.1_C09_Size:803bp	FLXa1352.EPiF_K15_Size:706bp	FLXa1360.ePiR_O11_Size:734bp	FLXa1364.ePiR_N12_Size:741bp	FLXa1372.EPiF_F19_Size:693bp	FLXa1372.EPiF_P19_Size:625bp	FLXa1382.EPiF_A23_Size:701bp	FLXa1386.ePiR_A19_Size:699bp	FLXa1388.EPiF_I08_Size:795bp	FLXa1400.ePiR_H02_Size:719bp	FLXa1404.EPiF_C18_Size:713bp	FLXa1404.EPiF_M11_Size:720bp	FLXb1420.ePiR_I13_Size:754bp	FLXb1438.EPiF_P21_Size:655bp	FLXb1444.EPiF_H14_Size:745bp	FLXb1446.EPiF_F23_Size:757bp	FLXb1448.ePiR_L07_Size:741bp	FLXb1462.ePiR_N22_Size:666bp	FLXb1466.EPiF_C12_Size:712bp	FLXb1470.ePiR_M15_Size:772bp	FLXb1476.ePiR_O18_Size:810bp	FLXb1484.ePiR_G19_Size:734bp	FLXb1494.ePiR_F14_Size:761bp	FLXb1510.ePiR_K11_Size:761bp	FLXb1516.EPiF_B04_Size:834bp	FLXb1526.EPiF_G02_Size:796bp
124359343	UniProtKB	Q2HVE2	-	MtrDRAFT_AC148918g30v2	3880	-	GO:0006278	RNA-dependent DNA replication	GO_REF:0000002	IEA	InterPro:IPR000477	Process	20100814	InterPro	FLXa1302.EPiF_G10_Size:773bp	FLXa1322.ePiR_O20_Size:736bp	FLXa1326.ePiR.1_A20_Size:688bp	FLXa1330.EPiF.1_M18_Size:719bp	FLXa1340.ePiR.1_M19_Size:880bp	FLXa1346.ePiR.1_C09_Size:803bp	FLXa1352.EPiF_K15_Size:706bp	FLXa1360.ePiR_O11_Size:734bp	FLXa1364.ePiR_N12_Size:741bp	FLXa1372.EPiF_F19_Size:693bp	FLXa1372.EPiF_P19_Size:625bp	FLXa1382.EPiF_A23_Size:701bp	FLXa1386.ePiR_A19_Size:699bp	FLXa1388.EPiF_I08_Size:795bp	FLXa1400.ePiR_H02_Size:719bp	FLXa1404.EPiF_C18_Size:713bp	FLXa1404.EPiF_M11_Size:720bp	FLXb1420.ePiR_I13_Size:754bp	FLXb1438.EPiF_P21_Size:655bp	FLXb1444.EPiF_H14_Size:745bp	FLXb1446.EPiF_F23_Size:757bp	FLXb1448.ePiR_L07_Size:741bp	FLXb1462.ePiR_N22_Size:666bp	FLXb1466.EPiF_C12_Size:712bp	FLXb1470.ePiR_M15_Size:772bp	FLXb1476.ePiR_O18_Size:810bp	FLXb1484.ePiR_G19_Size:734bp	FLXb1494.ePiR_F14_Size:761bp	FLXb1510.ePiR_K11_Size:761bp	FLXb1516.EPiF_B04_Size:834bp	FLXb1526.EPiF_G02_Size:796bp
124359343	UniProtKB	Q2HVE2	-	MtrDRAFT_AC148918g30v2	3880	-	GO:0016740	transferase activity	GO_REF:0000004	IEA	SP_KW:KW-0808	Function	20100814	UniProtKB	FLXa1302.EPiF_G10_Size:773bp	FLXa1322.ePiR_O20_Size:736bp	FLXa1326.ePiR.1_A20_Size:688bp	FLXa1330.EPiF.1_M18_Size:719bp	FLXa1340.ePiR.1_M19_Size:880bp	FLXa1346.ePiR.1_C09_Size:803bp	FLXa1352.EPiF_K15_Size:706bp	FLXa1360.ePiR_O11_Size:734bp	FLXa1364.ePiR_N12_Size:741bp	FLXa1372.EPiF_F19_Size:693bp	FLXa1372.EPiF_P19_Size:625bp	FLXa1382.EPiF_A23_Size:701bp	FLXa1386.ePiR_A19_Size:699bp	FLXa1388.EPiF_I08_Size:795bp	FLXa1400.ePiR_H02_Size:719bp	FLXa1404.EPiF_C18_Size:713bp	FLXa1404.EPiF_M11_Size:720bp	FLXb1420.ePiR_I13_Size:754bp	FLXb1438.EPiF_P21_Size:655bp	FLXb1444.EPiF_H14_Size:745bp	FLXb1446.EPiF_F23_Size:757bp	FLXb1448.ePiR_L07_Size:741bp	FLXb1462.ePiR_N22_Size:666bp	FLXb1466.EPiF_C12_Size:712bp	FLXb1470.ePiR_M15_Size:772bp	FLXb1476.ePiR_O18_Size:810bp	FLXb1484.ePiR_G19_Size:734bp	FLXb1494.ePiR_F14_Size:761bp	FLXb1510.ePiR_K11_Size:761bp	FLXb1516.EPiF_B04_Size:834bp	FLXb1526.EPiF_G02_Size:796bp
124359343	UniProtKB	Q2HVE2	-	MtrDRAFT_AC148918g30v2	3880	-	GO:0003964	RNA-directed DNA polymerase activity	GO_REF:0000002	IEA	InterPro:IPR000477	Function	20100814	InterPro	FLXa1302.EPiF_G10_Size:773bp	FLXa1322.ePiR_O20_Size:736bp	FLXa1326.ePiR.1_A20_Size:688bp	FLXa1330.EPiF.1_M18_Size:719bp	FLXa1340.ePiR.1_M19_Size:880bp	FLXa1346.ePiR.1_C09_Size:803bp	FLXa1352.EPiF_K15_Size:706bp	FLXa1360.ePiR_O11_Size:734bp	FLXa1364.ePiR_N12_Size:741bp	FLXa1372.EPiF_F19_Size:693bp	FLXa1372.EPiF_P19_Size:625bp	FLXa1382.EPiF_A23_Size:701bp	FLXa1386.ePiR_A19_Size:699bp	FLXa1388.EPiF_I08_Size:795bp	FLXa1400.ePiR_H02_Size:719bp	FLXa1404.EPiF_C18_Size:713bp	FLXa1404.EPiF_M11_Size:720bp	FLXb1420.ePiR_I13_Size:754bp	FLXb1438.EPiF_P21_Size:655bp	FLXb1444.EPiF_H14_Size:745bp	FLXb1446.EPiF_F23_Size:757bp	FLXb1448.ePiR_L07_Size:741bp	FLXb1462.ePiR_N22_Size:666bp	FLXb1466.EPiF_C12_Size:712bp	FLXb1470.ePiR_M15_Size:772bp	FLXb1476.ePiR_O18_Size:810bp	FLXb1484.ePiR_G19_Size:734bp	FLXb1494.ePiR_F14_Size:761bp	FLXb1510.ePiR_K11_Size:761bp	FLXb1516.EPiF_B04_Size:834bp	FLXb1526.EPiF_G02_Size:796bp
124359343	UniProtKB	Q2HVE2	-	MtrDRAFT_AC148918g30v2	3880	-	GO:0003676	nucleic acid binding	GO_REF:0000002	IEA	InterPro:IPR012337	Function	20100814	InterPro	FLXa1302.EPiF_G10_Size:773bp	FLXa1322.ePiR_O20_Size:736bp	FLXa1326.ePiR.1_A20_Size:688bp	FLXa1330.EPiF.1_M18_Size:719bp	FLXa1340.ePiR.1_M19_Size:880bp	FLXa1346.ePiR.1_C09_Size:803bp	FLXa1352.EPiF_K15_Size:706bp	FLXa1360.ePiR_O11_Size:734bp	FLXa1364.ePiR_N12_Size:741bp	FLXa1372.EPiF_F19_Size:693bp	FLXa1372.EPiF_P19_Size:625bp	FLXa1382.EPiF_A23_Size:701bp	FLXa1386.ePiR_A19_Size:699bp	FLXa1388.EPiF_I08_Size:795bp	FLXa1400.ePiR_H02_Size:719bp	FLXa1404.EPiF_C18_Size:713bp	FLXa1404.EPiF_M11_Size:720bp	FLXb1420.ePiR_I13_Size:754bp	FLXb1438.EPiF_P21_Size:655bp	FLXb1444.EPiF_H14_Size:745bp	FLXb1446.EPiF_F23_Size:757bp	FLXb1448.ePiR_L07_Size:741bp	FLXb1462.ePiR_N22_Size:666bp	FLXb1466.EPiF_C12_Size:712bp	FLXb1470.ePiR_M15_Size:772bp	FLXb1476.ePiR_O18_Size:810bp	FLXb1484.ePiR_G19_Size:734bp	FLXb1494.ePiR_F14_Size:761bp	FLXb1510.ePiR_K11_Size:761bp	FLXb1516.EPiF_B04_Size:834bp	FLXb1526.EPiF_G02_Size:796bp
51103313	UniProtKB	Q64HU2	-	HTR12	74718	-	GO:0000786	nucleosome	GO_REF:0000002	IEA	InterPro:IPR000164	Component	20100814	InterPro	FLXa1302.EPiF_G11_Size:623bp	FLXa1374.ePiR_G15_Size:736bp
51103313	UniProtKB	Q64HU2	-	HTR12	74718	-	GO:0005634	nucleus	GO_REF:0000004	IEA	SP_KW:KW-0539	Component	20100814	UniProtKB	FLXa1302.EPiF_G11_Size:623bp	FLXa1374.ePiR_G15_Size:736bp
51103313	UniProtKB	Q64HU2	-	HTR12	74718	-	GO:0005694	chromosome	GO_REF:0000004	IEA	SP_KW:KW-0158	Component	20100814	UniProtKB	FLXa1302.EPiF_G11_Size:623bp	FLXa1374.ePiR_G15_Size:736bp
51103313	UniProtKB	Q64HU2	-	HTR12	74718	-	GO:0003677	DNA binding	GO_REF:0000002	IEA	InterPro:IPR000164	Function	20100814	InterPro	FLXa1302.EPiF_G11_Size:623bp	FLXa1374.ePiR_G15_Size:736bp
51103313	UniProtKB	Q64HU2	-	HTR12	74718	-	GO:0006334	nucleosome assembly	GO_REF:0000002	IEA	InterPro:IPR000164	Process	20100814	InterPro	FLXa1302.EPiF_G11_Size:623bp	FLXa1374.ePiR_G15_Size:736bp
225430169	UniProtKB	D7SUM8	-	VIT_00035778001	29760	-	GO:0006470	protein amino acid dephosphorylation	GO_REF:0000002	IEA	InterPro:IPR000222	Process	20100814	InterPro	FLXa1302.ePiR_G11_Size:756bp
225430169	UniProtKB	D7SUM8	-	VIT_00035778001	29760	-	GO:0004722	protein serine/threonine phosphatase activity	GO_REF:0000002	IEA	InterPro:IPR000222	Function	20100814	InterPro	FLXa1302.ePiR_G11_Size:756bp
225430169	UniProtKB	D7SUM8	-	VIT_00035778001	29760	-	GO:0008287	protein serine/threonine phosphatase complex	GO_REF:0000002	IEA	InterPro:IPR000222	Component	20100814	InterPro	FLXa1302.ePiR_G11_Size:756bp
225430169	UniProtKB	D7SUM8	-	VIT_00035778001	29760	-	GO:0003824	catalytic activity	GO_REF:0000002	IEA	InterPro:IPR001932	Function	20100814	InterPro	FLXa1302.ePiR_G11_Size:756bp
255572880	UniProtKB	B9SN03	-	RCOM_0482920	3988	-	GO:0005488	binding	GO_REF:0000002	IEA	InterPro:IPR016024	Function	20100814	InterPro	FLXa1302.ePiR_G18_Size:740bp	FLXa1350.EPiF_K21_Size:758bp	FLXb1414.ePiR_F13_Size:734bp	FLXb1444.EPiF_J18_Size:657bp	FLXb1460.ePiR_A09_Size:707bp	FLXb1494.ePiR_M21_Size:712bp
10176948	UniProtKB	Q9FGT0	-	Q9FGT0	3702	-	GO:0016192	vesicle-mediated transport	GO_REF:0000002	IEA	InterPro:IPR003164	Process	20100814	InterPro	FLXa1302.ePiR_G20_Size:772bp	FLXa1344.EPiF.1_K04_Size:744bp	FLXa1398.ePiR_L21_Size:787bp
10176948	UniProtKB	Q9FGT0	-	Q9FGT0	3702	-	GO:0005515	protein binding	GO_REF:0000002	IEA	InterPro:IPR017104	Function	20100814	InterPro	FLXa1302.ePiR_G20_Size:772bp	FLXa1344.EPiF.1_K04_Size:744bp	FLXa1398.ePiR_L21_Size:787bp
10176948	UniProtKB	Q9FGT0	-	Q9FGT0	3702	-	GO:0006886	intracellular protein transport	GO_REF:0000002	IEA	InterPro:IPR015873	Process	20100814	InterPro	FLXa1302.ePiR_G20_Size:772bp	FLXa1344.EPiF.1_K04_Size:744bp	FLXa1398.ePiR_L21_Size:787bp
10176948	UniProtKB	Q9FGT0	-	Q9FGT0	3702	-	GO:0005488	binding	GO_REF:0000002	IEA	InterPro:IPR011989	Function	20100814	InterPro	FLXa1302.ePiR_G20_Size:772bp	FLXa1344.EPiF.1_K04_Size:744bp	FLXa1398.ePiR_L21_Size:787bp
10176948	UniProtKB	Q9FGT0	-	Q9FGT0	3702	-	GO:0016020	membrane	GO_REF:0000002	IEA	InterPro:IPR017104	Component	20100814	InterPro	FLXa1302.ePiR_G20_Size:772bp	FLXa1344.EPiF.1_K04_Size:744bp	FLXa1398.ePiR_L21_Size:787bp
10176948	UniProtKB	Q9FGT0	-	Q9FGT0	3702	-	GO:0015031	protein transport	GO_REF:0000002	IEA	InterPro:IPR017104	Process	20100814	InterPro	FLXa1302.ePiR_G20_Size:772bp	FLXa1344.EPiF.1_K04_Size:744bp	FLXa1398.ePiR_L21_Size:787bp
10176948	UniProtKB	Q9FGT0	-	Q9FGT0	3702	-	GO:0030117	membrane coat	GO_REF:0000002	IEA	InterPro:IPR002553	Component	20100814	InterPro	FLXa1302.ePiR_G20_Size:772bp	FLXa1344.EPiF.1_K04_Size:744bp	FLXa1398.ePiR_L21_Size:787bp
10176948	UniProtKB	Q9FGT0	-	Q9FGT0	3702	-	GO:0008565	protein transporter activity	GO_REF:0000002	IEA	InterPro:IPR017104	Function	20100814	InterPro	FLXa1302.ePiR_G20_Size:772bp	FLXa1344.EPiF.1_K04_Size:744bp	FLXa1398.ePiR_L21_Size:787bp
10176948	UniProtKB	Q9FGT0	-	Q9FGT0	3702	-	GO:0030131	clathrin adaptor complex	GO_REF:0000002	IEA	InterPro:IPR003164	Component	20100814	InterPro	FLXa1302.ePiR_G20_Size:772bp	FLXa1344.EPiF.1_K04_Size:744bp	FLXa1398.ePiR_L21_Size:787bp
224095196	UniProtKB	B9HG83	-	POPTRDRAFT_718074	3694	-	GO:0004252	serine-type endopeptidase activity	GO_REF:0000002	IEA	InterPro:IPR002470	Function	20100814	InterPro	FLXa1302.EPiF_G22_Size:753bp	FLXa1388.EPiF_J22_Size:624bp
224095196	UniProtKB	B9HG83	-	POPTRDRAFT_718074	3694	-	GO:0006508	proteolysis	GO_REF:0000002	IEA	InterPro:IPR004106	Process	20100814	InterPro	FLXa1302.EPiF_G22_Size:753bp	FLXa1388.EPiF_J22_Size:624bp
224133614	UniProtKB	B9IEV5	-	POPTRDRAFT_824692	3694	-	GO:0000166	nucleotide binding	GO_REF:0000002	IEA	InterPro:IPR003593	Function	20100814	InterPro	FLXa1302.EPiF_H02_Size:720bp	FLXa1342.ePiR.1_D16_Size:731bp
224133614	UniProtKB	B9IEV5	-	POPTRDRAFT_824692	3694	-	GO:0005524	ATP binding	GO_REF:0000002	IEA	InterPro:IPR004201	Function	20100814	InterPro	FLXa1302.EPiF_H02_Size:720bp	FLXa1342.ePiR.1_D16_Size:731bp
224133614	UniProtKB	B9IEV5	-	POPTRDRAFT_824692	3694	-	GO:0016787	hydrolase activity	GO_REF:0000002	IEA	InterPro:IPR005938	Function	20100814	InterPro	FLXa1302.EPiF_H02_Size:720bp	FLXa1342.ePiR.1_D16_Size:731bp
224133614	UniProtKB	B9IEV5	-	POPTRDRAFT_824692	3694	-	GO:0017111	nucleoside-triphosphatase activity	GO_REF:0000002	IEA	InterPro:IPR003593	Function	20100814	InterPro	FLXa1302.EPiF_H02_Size:720bp	FLXa1342.ePiR.1_D16_Size:731bp
224133614	UniProtKB	B9IEV5	-	POPTRDRAFT_824692	3694	-	GO:0005488	binding	GO_REF:0000002	IEA	InterPro:IPR009010	Function	20100814	InterPro	FLXa1302.EPiF_H02_Size:720bp	FLXa1342.ePiR.1_D16_Size:731bp
297740589	UniProtKB	D7TJU9	-	VIT_00021316001	29760	-	GO:0006281	DNA repair	GO_REF:0000002	IEA	InterPro:IPR006086	Process	20100814	InterPro	FLXa1302.ePiR_H04_Size:754bp
297740589	UniProtKB	D7TJU9	-	VIT_00021316001	29760	-	GO:0003677	DNA binding	GO_REF:0000002	IEA	InterPro:IPR008918	Function	20100814	InterPro	FLXa1302.ePiR_H04_Size:754bp
297740589	UniProtKB	D7TJU9	-	VIT_00021316001	29760	-	GO:0003824	catalytic activity	GO_REF:0000002	IEA	InterPro:IPR008918	Function	20100814	InterPro	FLXa1302.ePiR_H04_Size:754bp
297740589	UniProtKB	D7TJU9	-	VIT_00021316001	29760	-	GO:0004518	nuclease activity	GO_REF:0000002	IEA	InterPro:IPR006085	Function	20100814	InterPro	FLXa1302.ePiR_H04_Size:754bp
224286452	UniProtKB	C0PSZ3	-	C0PSZ3	3332	-	GO:0016740	transferase activity	GO_REF:0000004	IEA	SP_KW:KW-0808	Function	20100814	UniProtKB	FLXa1302.EPiF_H05_Size:740bp	FLXa1390.EPiF_H17_Size:691bp
224286452	UniProtKB	C0PSZ3	-	C0PSZ3	3332	-	GO:0016757	transferase activity, transferring glycosyl groups	GO_REF:0000004	IEA	SP_KW:KW-0328	Function	20100814	UniProtKB	FLXa1302.EPiF_H05_Size:740bp	FLXa1390.EPiF_H17_Size:691bp
2827534	UniProtKB	Q8RWG1	-	At4g31390	3702	-	GO:0009536	plastid	GO_REF:0000004	IEA	SP_KW:KW-0934	Component	20100814	UniProtKB	FLXa1302.ePiR_H06_Size:753bp	FLXb1466.EPiF_L07_Size:729bp	FLXb1474.ePiR_J19_Size:719bp	FLXb1488.EPiF.1_K24_Size:738bp
2827534	UniProtKB	Q8RWG1	-	At4g31390	3702	-	GO:0004672	protein kinase activity	GO_REF:0000002	IEA	InterPro:IPR000719	Function	20100814	InterPro	FLXa1302.ePiR_H06_Size:753bp	FLXb1466.EPiF_L07_Size:729bp	FLXb1474.ePiR_J19_Size:719bp	FLXb1488.EPiF.1_K24_Size:738bp
2827534	UniProtKB	Q8RWG1	-	At4g31390	3702	-	GO:0005524	ATP binding	GO_REF:0000004	IEA	SP_KW:KW-0067	Function	20100814	UniProtKB	FLXa1302.ePiR_H06_Size:753bp	FLXb1466.EPiF_L07_Size:729bp	FLXb1474.ePiR_J19_Size:719bp	FLXb1488.EPiF.1_K24_Size:738bp
2827534	UniProtKB	Q8RWG1	-	At4g31390	3702	-	GO:0016740	transferase activity	GO_REF:0000004	IEA	SP_KW:KW-0808	Function	20100814	UniProtKB	FLXa1302.ePiR_H06_Size:753bp	FLXb1466.EPiF_L07_Size:729bp	FLXb1474.ePiR_J19_Size:719bp	FLXb1488.EPiF.1_K24_Size:738bp
2827534	UniProtKB	Q8RWG1	-	At4g31390	3702	-	GO:0009507	chloroplast	GO_REF:0000004	IEA	SP_KW:KW-0150	Component	20100814	UniProtKB	FLXa1302.ePiR_H06_Size:753bp	FLXb1466.EPiF_L07_Size:729bp	FLXb1474.ePiR_J19_Size:719bp	FLXb1488.EPiF.1_K24_Size:738bp
2827534	UniProtKB	Q8RWG1	-	At4g31390	3702	-	GO:0006468	protein amino acid phosphorylation	GO_REF:0000002	IEA	InterPro:IPR000719	Process	20100814	InterPro	FLXa1302.ePiR_H06_Size:753bp	FLXb1466.EPiF_L07_Size:729bp	FLXb1474.ePiR_J19_Size:719bp	FLXb1488.EPiF.1_K24_Size:738bp
2827534	UniProtKB	Q8RWG1	-	At4g31390	3702	-	GO:0010287	plastoglobule	GO_REF:0000023	IEA	SP_SL:SL-0217	Component	20100814	UniProtKB	FLXa1302.ePiR_H06_Size:753bp	FLXb1466.EPiF_L07_Size:729bp	FLXb1474.ePiR_J19_Size:719bp	FLXb1488.EPiF.1_K24_Size:738bp
2827534	UniProtKB	Q8RWG1	-	At4g31390	3702	-	GO:0016301	kinase activity	GO_REF:0000004	IEA	SP_KW:KW-0418	Function	20100814	UniProtKB	FLXa1302.ePiR_H06_Size:753bp	FLXb1466.EPiF_L07_Size:729bp	FLXb1474.ePiR_J19_Size:719bp	FLXb1488.EPiF.1_K24_Size:738bp
2827534	UniProtKB	Q8RWG1	-	At4g31390	3702	-	GO:0000166	nucleotide binding	GO_REF:0000004	IEA	SP_KW:KW-0547	Function	20100814	UniProtKB	FLXa1302.ePiR_H06_Size:753bp	FLXb1466.EPiF_L07_Size:729bp	FLXb1474.ePiR_J19_Size:719bp	FLXb1488.EPiF.1_K24_Size:738bp
297744256	UniProtKB	D7U3A9	-	VIT_00028469001	29760	-	GO:0003774	motor activity	GO_REF:0000002	IEA	InterPro:IPR001609	Function	20100814	InterPro	FLXa1302.ePiR_H07_Size:755bp	FLXa1324.EPiF_H22_Size:575bp	FLXb1426.EPiF_N19_Size:833bp	FLXb1510.ePiR_G18_Size:668bp
297744256	UniProtKB	D7U3A9	-	VIT_00028469001	29760	-	GO:0005524	ATP binding	GO_REF:0000002	IEA	InterPro:IPR001609	Function	20100814	InterPro	FLXa1302.ePiR_H07_Size:755bp	FLXa1324.EPiF_H22_Size:575bp	FLXb1426.EPiF_N19_Size:833bp	FLXb1510.ePiR_G18_Size:668bp
297744256	UniProtKB	D7U3A9	-	VIT_00028469001	29760	-	GO:0016459	myosin complex	GO_REF:0000002	IEA	InterPro:IPR001609	Component	20100814	InterPro	FLXa1302.ePiR_H07_Size:755bp	FLXa1324.EPiF_H22_Size:575bp	FLXb1426.EPiF_N19_Size:833bp	FLXb1510.ePiR_G18_Size:668bp
255576633	UniProtKB	B9ST87	-	RCOM_0364170	3988	-	GO:0008428	ribonuclease inhibitor activity	GO_REF:0000002	IEA	InterPro:IPR010203	Function	20100814	InterPro	FLXa1302.EPiF_H08_Size:701bp
255576633	UniProtKB	B9ST87	-	RCOM_0364170	3988	-	GO:0051252	regulation of RNA metabolic process	GO_REF:0000002	IEA	InterPro:IPR010203	Process	20100814	InterPro	FLXa1302.EPiF_H08_Size:701bp
147862014	UniProtKB	A5B8I8	-	VITISV_028645	29760	-	GO:0005488	binding	GO_REF:0000002	IEA	InterPro:IPR011990	Function	20100814	InterPro	FLXa1302.ePiR_H08_Size:758bp
224140605	UniProtKB	B9IGT6	-	POPTRDRAFT_577182	3694	-	GO:0016020	membrane	GO_REF:0000004	IEA	SP_KW:KW-0472	Component	20100814	UniProtKB	FLXa1302.EPiF_H10_Size:748bp
224140605	UniProtKB	B9IGT6	-	POPTRDRAFT_577182	3694	-	GO:0004672	protein kinase activity	GO_REF:0000002	IEA	InterPro:IPR000719	Function	20100814	InterPro	FLXa1302.EPiF_H10_Size:748bp
224140605	UniProtKB	B9IGT6	-	POPTRDRAFT_577182	3694	-	GO:0006468	protein amino acid phosphorylation	GO_REF:0000002	IEA	InterPro:IPR000719	Process	20100814	InterPro	FLXa1302.EPiF_H10_Size:748bp
224140605	UniProtKB	B9IGT6	-	POPTRDRAFT_577182	3694	-	GO:0005524	ATP binding	GO_REF:0000004	IEA	SP_KW:KW-0067	Function	20100814	UniProtKB	FLXa1302.EPiF_H10_Size:748bp
224140605	UniProtKB	B9IGT6	-	POPTRDRAFT_577182	3694	-	GO:0000166	nucleotide binding	GO_REF:0000004	IEA	SP_KW:KW-0547	Function	20100814	UniProtKB	FLXa1302.EPiF_H10_Size:748bp
224140605	UniProtKB	B9IGT6	-	POPTRDRAFT_577182	3694	-	GO:0005515	protein binding	GO_REF:0000002	IEA	InterPro:IPR001611	Function	20100814	InterPro	FLXa1302.EPiF_H10_Size:748bp
224140605	UniProtKB	B9IGT6	-	POPTRDRAFT_577182	3694	-	GO:0016021	integral to membrane	GO_REF:0000004	IEA	SP_KW:KW-0812	Component	20100814	UniProtKB	FLXa1302.EPiF_H10_Size:748bp
147840284	UniProtKB	A5BXZ3	-	VITISV_016155	29760	-	GO:0004674	protein serine/threonine kinase activity	GO_REF:0000004	IEA	SP_KW:KW-0723	Function	20100814	UniProtKB	FLXa1302.EPiF_H12_Size:688bp	FLXa1322.ePiR_P01_Size:779bp
147840284	UniProtKB	A5BXZ3	-	VITISV_016155	29760	-	GO:0006468	protein amino acid phosphorylation	GO_REF:0000002	IEA	InterPro:IPR008271	Process	20100814	InterPro	FLXa1302.EPiF_H12_Size:688bp	FLXa1322.ePiR_P01_Size:779bp
147840284	UniProtKB	A5BXZ3	-	VITISV_016155	29760	-	GO:0004672	protein kinase activity	GO_REF:0000002	IEA	InterPro:IPR017441	Function	20100814	InterPro	FLXa1302.EPiF_H12_Size:688bp	FLXa1322.ePiR_P01_Size:779bp
147840284	UniProtKB	A5BXZ3	-	VITISV_016155	29760	-	GO:0005529	sugar binding	GO_REF:0000002	IEA	InterPro:IPR001480	Function	20100814	InterPro	FLXa1302.EPiF_H12_Size:688bp	FLXa1322.ePiR_P01_Size:779bp
147840284	UniProtKB	A5BXZ3	-	VITISV_016155	29760	-	GO:0048544	recognition of pollen	GO_REF:0000002	IEA	InterPro:IPR000858	Process	20100814	InterPro	FLXa1302.EPiF_H12_Size:688bp	FLXa1322.ePiR_P01_Size:779bp
147840284	UniProtKB	A5BXZ3	-	VITISV_016155	29760	-	GO:0005524	ATP binding	GO_REF:0000002	IEA	InterPro:IPR000719	Function	20100814	InterPro	FLXa1302.EPiF_H12_Size:688bp	FLXa1322.ePiR_P01_Size:779bp
147840284	UniProtKB	A5BXZ3	-	VITISV_016155	29760	-	GO:0000166	nucleotide binding	GO_REF:0000004	IEA	SP_KW:KW-0547	Function	20100814	UniProtKB	FLXa1302.EPiF_H12_Size:688bp	FLXa1322.ePiR_P01_Size:779bp
49615726	UniProtKB	Q6DQL6	-	MSH6	4102	-	GO:0030983	mismatched DNA binding	GO_REF:0000002	IEA	InterPro:IPR007860	Function	20100814	InterPro	FLXa1302.EPiF_H13_Size:645bp
49615726	UniProtKB	Q6DQL6	-	MSH6	4102	-	GO:0006298	mismatch repair	GO_REF:0000002	IEA	InterPro:IPR000432	Process	20100814	InterPro	FLXa1302.EPiF_H13_Size:645bp
49615726	UniProtKB	Q6DQL6	-	MSH6	4102	-	GO:0005524	ATP binding	GO_REF:0000002	IEA	InterPro:IPR000432	Function	20100814	InterPro	FLXa1302.EPiF_H13_Size:645bp
49615726	UniProtKB	Q6DQL6	-	MSH6	4102	-	GO:0003677	DNA binding	GO_REF:0000004	IEA	SP_KW:KW-0238	Function	20100814	UniProtKB	FLXa1302.EPiF_H13_Size:645bp
255552742	UniProtKB	B9RUG9	-	RCOM_0852720	3988	-	GO:0016020	membrane	GO_REF:0000002	IEA	InterPro:IPR002524	Component	20100814	InterPro	FLXa1302.ePiR_H14_Size:745bp	FLXa1400.ePiR_J22_Size:765bp
255552742	UniProtKB	B9RUG9	-	RCOM_0852720	3988	-	GO:0008324	cation transmembrane transporter activity	GO_REF:0000002	IEA	InterPro:IPR002524	Function	20100814	InterPro	FLXa1302.ePiR_H14_Size:745bp	FLXa1400.ePiR_J22_Size:765bp
255552742	UniProtKB	B9RUG9	-	RCOM_0852720	3988	-	GO:0055085	transmembrane transport	GO_REF:0000002	IEA	InterPro:IPR002524	Process	20100814	InterPro	FLXa1302.ePiR_H14_Size:745bp	FLXa1400.ePiR_J22_Size:765bp
255552742	UniProtKB	B9RUG9	-	RCOM_0852720	3988	-	GO:0006812	cation transport	GO_REF:0000002	IEA	InterPro:IPR002524	Process	20100814	InterPro	FLXa1302.ePiR_H14_Size:745bp	FLXa1400.ePiR_J22_Size:765bp
158828138	UniProtKB	B2BXI0	-	GagPol1	81972	-	GO:0015074	DNA integration	GO_REF:0000002	IEA	InterPro:IPR001584	Process	20100814	InterPro	FLXa1302.EPiF_H16_Size:693bp	FLXa1302.EPiF_I07_Size:710bp	FLXa1306.EPiF.1_L08_Size:567bp	FLXa1306.EPiF.1_P04_Size:666bp	FLXa1308.EPiF.2_C04_Size:713bp	FLXa1308.ePiR.2_E19_Size:781bp	FLXa1308.ePiR.2_K14_Size:681bp	FLXa1310.EPiF.1_I08_Size:413bp	FLXa1312.EPiF.1_B03_Size:697bp	FLXa1312.EPiF.1_P17_Size:630bp	FLXa1312.EPiF.1_P18_Size:611bp	FLXa1314.ePiR_I20_Size:721bp	FLXa1316.EPiF.1_E04_Size:302bp	FLXa1316.ePiR.1_J11_Size:786bp	FLXa1316.ePiR.1_M10_Size:796bp	FLXa1318.EPiF_O21_Size:639bp	FLXa1320.ePiR.1_F19_Size:777bp	FLXa1320.ePiR.1_H02_Size:814bp	FLXa1322.ePiR_E16_Size:701bp	FLXa1322.ePiR_H21_Size:608bp	FLXa1324.EPiF_F02_Size:668bp	FLXa1324.EPiF_O05_Size:623bp	FLXa1326.ePiR.1_D05_Size:837bp	FLXa1326.ePiR.1_K06_Size:789bp	FLXa1328.ePiR.1_C06_Size:754bp	FLXa1328.ePiR.1_D08_Size:783bp	FLXa1330.EPiF.1_D01_Size:715bp	FLXa1332.ePiR.1_F05_Size:761bp	FLXa1334.EPiF.1_L23_Size:582bp	FLXa1334.EPiF.1_N18_Size:611bp	FLXa1336.EPiF.2_F08_Size:779bp	FLXa1336.EPiF.2_N06_Size:756bp	FLXa1338.EPiF.1_M13_Size:902bp	FLXa1340.ePiR.1_D21_Size:808bp	FLXa1340.ePiR.1_E16_Size:852bp
158828138	UniProtKB	B2BXI0	-	GagPol1	81972	-	GO:0008270	zinc ion binding	GO_REF:0000002	IEA	InterPro:IPR001878	Function	20100814	InterPro	FLXa1302.EPiF_H16_Size:693bp	FLXa1302.EPiF_I07_Size:710bp	FLXa1306.EPiF.1_L08_Size:567bp	FLXa1306.EPiF.1_P04_Size:666bp	FLXa1308.EPiF.2_C04_Size:713bp	FLXa1308.ePiR.2_E19_Size:781bp	FLXa1308.ePiR.2_K14_Size:681bp	FLXa1310.EPiF.1_I08_Size:413bp	FLXa1312.EPiF.1_B03_Size:697bp	FLXa1312.EPiF.1_P17_Size:630bp	FLXa1312.EPiF.1_P18_Size:611bp	FLXa1314.ePiR_I20_Size:721bp	FLXa1316.EPiF.1_E04_Size:302bp	FLXa1316.ePiR.1_J11_Size:786bp	FLXa1316.ePiR.1_M10_Size:796bp	FLXa1318.EPiF_O21_Size:639bp	FLXa1320.ePiR.1_F19_Size:777bp	FLXa1320.ePiR.1_H02_Size:814bp	FLXa1322.ePiR_E16_Size:701bp	FLXa1322.ePiR_H21_Size:608bp	FLXa1324.EPiF_F02_Size:668bp	FLXa1324.EPiF_O05_Size:623bp	FLXa1326.ePiR.1_D05_Size:837bp	FLXa1326.ePiR.1_K06_Size:789bp	FLXa1328.ePiR.1_C06_Size:754bp	FLXa1328.ePiR.1_D08_Size:783bp	FLXa1330.EPiF.1_D01_Size:715bp	FLXa1332.ePiR.1_F05_Size:761bp	FLXa1334.EPiF.1_L23_Size:582bp	FLXa1334.EPiF.1_N18_Size:611bp	FLXa1336.EPiF.2_F08_Size:779bp	FLXa1336.EPiF.2_N06_Size:756bp	FLXa1338.EPiF.1_M13_Size:902bp	FLXa1340.ePiR.1_D21_Size:808bp	FLXa1340.ePiR.1_E16_Size:852bp
158828138	UniProtKB	B2BXI0	-	GagPol1	81972	-	GO:0003677	DNA binding	GO_REF:0000002	IEA	InterPro:IPR001584	Function	20100814	InterPro	FLXa1302.EPiF_H16_Size:693bp	FLXa1302.EPiF_I07_Size:710bp	FLXa1306.EPiF.1_L08_Size:567bp	FLXa1306.EPiF.1_P04_Size:666bp	FLXa1308.EPiF.2_C04_Size:713bp	FLXa1308.ePiR.2_E19_Size:781bp	FLXa1308.ePiR.2_K14_Size:681bp	FLXa1310.EPiF.1_I08_Size:413bp	FLXa1312.EPiF.1_B03_Size:697bp	FLXa1312.EPiF.1_P17_Size:630bp	FLXa1312.EPiF.1_P18_Size:611bp	FLXa1314.ePiR_I20_Size:721bp	FLXa1316.EPiF.1_E04_Size:302bp	FLXa1316.ePiR.1_J11_Size:786bp	FLXa1316.ePiR.1_M10_Size:796bp	FLXa1318.EPiF_O21_Size:639bp	FLXa1320.ePiR.1_F19_Size:777bp	FLXa1320.ePiR.1_H02_Size:814bp	FLXa1322.ePiR_E16_Size:701bp	FLXa1322.ePiR_H21_Size:608bp	FLXa1324.EPiF_F02_Size:668bp	FLXa1324.EPiF_O05_Size:623bp	FLXa1326.ePiR.1_D05_Size:837bp	FLXa1326.ePiR.1_K06_Size:789bp	FLXa1328.ePiR.1_C06_Size:754bp	FLXa1328.ePiR.1_D08_Size:783bp	FLXa1330.EPiF.1_D01_Size:715bp	FLXa1332.ePiR.1_F05_Size:761bp	FLXa1334.EPiF.1_L23_Size:582bp	FLXa1334.EPiF.1_N18_Size:611bp	FLXa1336.EPiF.2_F08_Size:779bp	FLXa1336.EPiF.2_N06_Size:756bp	FLXa1338.EPiF.1_M13_Size:902bp	FLXa1340.ePiR.1_D21_Size:808bp	FLXa1340.ePiR.1_E16_Size:852bp
158828138	UniProtKB	B2BXI0	-	GagPol1	81972	-	GO:0003676	nucleic acid binding	GO_REF:0000002	IEA	InterPro:IPR012337	Function	20100814	InterPro	FLXa1302.EPiF_H16_Size:693bp	FLXa1302.EPiF_I07_Size:710bp	FLXa1306.EPiF.1_L08_Size:567bp	FLXa1306.EPiF.1_P04_Size:666bp	FLXa1308.EPiF.2_C04_Size:713bp	FLXa1308.ePiR.2_E19_Size:781bp	FLXa1308.ePiR.2_K14_Size:681bp	FLXa1310.EPiF.1_I08_Size:413bp	FLXa1312.EPiF.1_B03_Size:697bp	FLXa1312.EPiF.1_P17_Size:630bp	FLXa1312.EPiF.1_P18_Size:611bp	FLXa1314.ePiR_I20_Size:721bp	FLXa1316.EPiF.1_E04_Size:302bp	FLXa1316.ePiR.1_J11_Size:786bp	FLXa1316.ePiR.1_M10_Size:796bp	FLXa1318.EPiF_O21_Size:639bp	FLXa1320.ePiR.1_F19_Size:777bp	FLXa1320.ePiR.1_H02_Size:814bp	FLXa1322.ePiR_E16_Size:701bp	FLXa1322.ePiR_H21_Size:608bp	FLXa1324.EPiF_F02_Size:668bp	FLXa1324.EPiF_O05_Size:623bp	FLXa1326.ePiR.1_D05_Size:837bp	FLXa1326.ePiR.1_K06_Size:789bp	FLXa1328.ePiR.1_C06_Size:754bp	FLXa1328.ePiR.1_D08_Size:783bp	FLXa1330.EPiF.1_D01_Size:715bp	FLXa1332.ePiR.1_F05_Size:761bp	FLXa1334.EPiF.1_L23_Size:582bp	FLXa1334.EPiF.1_N18_Size:611bp	FLXa1336.EPiF.2_F08_Size:779bp	FLXa1336.EPiF.2_N06_Size:756bp	FLXa1338.EPiF.1_M13_Size:902bp	FLXa1340.ePiR.1_D21_Size:808bp	FLXa1340.ePiR.1_E16_Size:852bp
297736962	UniProtKB	D7T6P2	-	VIT_00017866001	29760	-	GO:0015087	cobalt ion transmembrane transporter activity	GO_REF:0000002	IEA	InterPro:IPR003339	Function	20100814	InterPro	FLXa1302.ePiR_H19_Size:751bp
297736962	UniProtKB	D7T6P2	-	VIT_00017866001	29760	-	GO:0009236	cobalamin biosynthetic process	GO_REF:0000002	IEA	InterPro:IPR003339	Process	20100814	InterPro	FLXa1302.ePiR_H19_Size:751bp
297736962	UniProtKB	D7T6P2	-	VIT_00017866001	29760	-	GO:0006824	cobalt ion transport	GO_REF:0000002	IEA	InterPro:IPR003339	Process	20100814	InterPro	FLXa1302.ePiR_H19_Size:751bp
2583130	UniProtKB	O22148	-	At2g45230	3702	-	GO:0004523	ribonuclease H activity	GO_REF:0000002	IEA	InterPro:IPR002156	Function	20100814	InterPro	FLXa1302.EPiF_H22_Size:677bp	FLXa1318.EPiF_D21_Size:712bp	FLXa1382.ePiR_H13_Size:794bp	FLXb1412.ePiR_I10_Size:731bp	FLXb1414.ePiR_F16_Size:766bp	FLXb1426.EPiF_J10_Size:737bp	FLXb1428.EPiF_D02_Size:717bp	FLXb1444.ePiR_D09_Size:738bp	FLXb1452.EPiF_D06_Size:722bp	FLXb1470.ePiR_N14_Size:694bp	FLXb1472.ePiR_H01_Size:743bp	FLXb1486.ePiR_G01_Size:648bp	FLXb1494.ePiR_A18_Size:724bp	FLXb1522.ePiR_N20_Size:758bp	FLXb1526.ePiR_N05_Size:802bp
2583130	UniProtKB	O22148	-	At2g45230	3702	-	GO:0006278	RNA-dependent DNA replication	GO_REF:0000002	IEA	InterPro:IPR000477	Process	20100814	InterPro	FLXa1302.EPiF_H22_Size:677bp	FLXa1318.EPiF_D21_Size:712bp	FLXa1382.ePiR_H13_Size:794bp	FLXb1412.ePiR_I10_Size:731bp	FLXb1414.ePiR_F16_Size:766bp	FLXb1426.EPiF_J10_Size:737bp	FLXb1428.EPiF_D02_Size:717bp	FLXb1444.ePiR_D09_Size:738bp	FLXb1452.EPiF_D06_Size:722bp	FLXb1470.ePiR_N14_Size:694bp	FLXb1472.ePiR_H01_Size:743bp	FLXb1486.ePiR_G01_Size:648bp	FLXb1494.ePiR_A18_Size:724bp	FLXb1522.ePiR_N20_Size:758bp	FLXb1526.ePiR_N05_Size:802bp
2583130	UniProtKB	O22148	-	At2g45230	3702	-	GO:0003676	nucleic acid binding	GO_REF:0000002	IEA	InterPro:IPR002156	Function	20100814	InterPro	FLXa1302.EPiF_H22_Size:677bp	FLXa1318.EPiF_D21_Size:712bp	FLXa1382.ePiR_H13_Size:794bp	FLXb1412.ePiR_I10_Size:731bp	FLXb1414.ePiR_F16_Size:766bp	FLXb1426.EPiF_J10_Size:737bp	FLXb1428.EPiF_D02_Size:717bp	FLXb1444.ePiR_D09_Size:738bp	FLXb1452.EPiF_D06_Size:722bp	FLXb1470.ePiR_N14_Size:694bp	FLXb1472.ePiR_H01_Size:743bp	FLXb1486.ePiR_G01_Size:648bp	FLXb1494.ePiR_A18_Size:724bp	FLXb1522.ePiR_N20_Size:758bp	FLXb1526.ePiR_N05_Size:802bp
2583130	UniProtKB	O22148	-	At2g45230	3702	-	GO:0003723	RNA binding	GO_REF:0000002	IEA	InterPro:IPR000477	Function	20100814	InterPro	FLXa1302.EPiF_H22_Size:677bp	FLXa1318.EPiF_D21_Size:712bp	FLXa1382.ePiR_H13_Size:794bp	FLXb1412.ePiR_I10_Size:731bp	FLXb1414.ePiR_F16_Size:766bp	FLXb1426.EPiF_J10_Size:737bp	FLXb1428.EPiF_D02_Size:717bp	FLXb1444.ePiR_D09_Size:738bp	FLXb1452.EPiF_D06_Size:722bp	FLXb1470.ePiR_N14_Size:694bp	FLXb1472.ePiR_H01_Size:743bp	FLXb1486.ePiR_G01_Size:648bp	FLXb1494.ePiR_A18_Size:724bp	FLXb1522.ePiR_N20_Size:758bp	FLXb1526.ePiR_N05_Size:802bp
2583130	UniProtKB	O22148	-	At2g45230	3702	-	GO:0003964	RNA-directed DNA polymerase activity	GO_REF:0000004	IEA	SP_KW:KW-0695	Function	20100814	UniProtKB	FLXa1302.EPiF_H22_Size:677bp	FLXa1318.EPiF_D21_Size:712bp	FLXa1382.ePiR_H13_Size:794bp	FLXb1412.ePiR_I10_Size:731bp	FLXb1414.ePiR_F16_Size:766bp	FLXb1426.EPiF_J10_Size:737bp	FLXb1428.EPiF_D02_Size:717bp	FLXb1444.ePiR_D09_Size:738bp	FLXb1452.EPiF_D06_Size:722bp	FLXb1470.ePiR_N14_Size:694bp	FLXb1472.ePiR_H01_Size:743bp	FLXb1486.ePiR_G01_Size:648bp	FLXb1494.ePiR_A18_Size:724bp	FLXb1522.ePiR_N20_Size:758bp	FLXb1526.ePiR_N05_Size:802bp
297739690	UniProtKB	D7THZ6	-	VIT_00033319001	29760	-	GO:0005488	binding	GO_REF:0000002	IEA	InterPro:IPR016024	Function	20100814	InterPro	FLXa1302.EPiF_H24_Size:751bp
225448900	UniProtKB	D7TM16	-	VIT_00016168001	29760	-	GO:0005515	protein binding	GO_REF:0000002	IEA	InterPro:IPR011498	Function	20100814	InterPro	FLXa1302.EPiF_I01_Size:770bp
255540257	UniProtKB	B9RAG8	-	RCOM_1506380	3988	-	GO:0000145	exocyst	GO_REF:0000002	IEA	InterPro:IPR004140	Component	20100814	InterPro	FLXa1302.EPiF_I04_Size:739bp	FLXa1304.ePiR_E02_Size:780bp	FLXa1356.EPiF_O21_Size:730bp
255540257	UniProtKB	B9RAG8	-	RCOM_1506380	3988	-	GO:0006887	exocytosis	GO_REF:0000002	IEA	InterPro:IPR004140	Process	20100814	InterPro	FLXa1302.EPiF_I04_Size:739bp	FLXa1304.ePiR_E02_Size:780bp	FLXa1356.EPiF_O21_Size:730bp
224119926	UniProtKB	B9I449	-	POPTRDRAFT_806594	3694	-	GO:0005618	cell wall	GO_REF:0000002	IEA	InterPro:IPR000070	Component	20100814	InterPro	FLXa1302.ePiR_I04_Size:768bp	FLXa1380.EPiF_N13_Size:767bp
224119926	UniProtKB	B9I449	-	POPTRDRAFT_806594	3694	-	GO:0016787	hydrolase activity	GO_REF:0000004	IEA	SP_KW:KW-0378	Function	20100814	UniProtKB	FLXa1302.ePiR_I04_Size:768bp	FLXa1380.EPiF_N13_Size:767bp
224119926	UniProtKB	B9I449	-	POPTRDRAFT_806594	3694	-	GO:0045330	aspartyl esterase activity	GO_REF:0000004	IEA	SP_KW:KW-0063	Function	20100814	UniProtKB	FLXa1302.ePiR_I04_Size:768bp	FLXa1380.EPiF_N13_Size:767bp
224119926	UniProtKB	B9I449	-	POPTRDRAFT_806594	3694	-	GO:0030599	pectinesterase activity	GO_REF:0000003	IEA	EC:3.1.1.11	Function	20100703	UniProtKB	FLXa1302.ePiR_I04_Size:768bp	FLXa1380.EPiF_N13_Size:767bp
224119926	UniProtKB	B9I449	-	POPTRDRAFT_806594	3694	-	GO:0042545	cell wall modification	GO_REF:0000002	IEA	InterPro:IPR000070	Process	20100814	InterPro	FLXa1302.ePiR_I04_Size:768bp	FLXa1380.EPiF_N13_Size:767bp
224104793	UniProtKB	B9HPM1	-	POPTRDRAFT_766958	3694	-	GO:0016021	integral to membrane	GO_REF:0000004	IEA	SP_KW:KW-0812	Component	20100814	UniProtKB	FLXa1302.ePiR_I05_Size:699bp	FLXa1334.EPiF.1_G18_Size:756bp	FLXa1338.ePiR.1_N13_Size:817bp	FLXa1398.EPiF_P13_Size:661bp	FLXb1464.EPiF_K20_Size:720bp
224104793	UniProtKB	B9HPM1	-	POPTRDRAFT_766958	3694	-	GO:0016020	membrane	GO_REF:0000002	IEA	InterPro:IPR005150	Component	20100814	InterPro	FLXa1302.ePiR_I05_Size:699bp	FLXa1334.EPiF.1_G18_Size:756bp	FLXa1338.ePiR.1_N13_Size:817bp	FLXa1398.EPiF_P13_Size:661bp	FLXb1464.EPiF_K20_Size:720bp
224104793	UniProtKB	B9HPM1	-	POPTRDRAFT_766958	3694	-	GO:0030244	cellulose biosynthetic process	GO_REF:0000002	IEA	InterPro:IPR005150	Process	20100814	InterPro	FLXa1302.ePiR_I05_Size:699bp	FLXa1334.EPiF.1_G18_Size:756bp	FLXa1338.ePiR.1_N13_Size:817bp	FLXa1398.EPiF_P13_Size:661bp	FLXb1464.EPiF_K20_Size:720bp
224104793	UniProtKB	B9HPM1	-	POPTRDRAFT_766958	3694	-	GO:0016760	cellulose synthase (UDP-forming) activity	GO_REF:0000002	IEA	InterPro:IPR005150	Function	20100814	InterPro	FLXa1302.ePiR_I05_Size:699bp	FLXa1334.EPiF.1_G18_Size:756bp	FLXa1338.ePiR.1_N13_Size:817bp	FLXa1398.EPiF_P13_Size:661bp	FLXb1464.EPiF_K20_Size:720bp
224104793	UniProtKB	B9HPM1	-	POPTRDRAFT_766958	3694	-	GO:0007047	cellular cell wall organization	GO_REF:0000004	IEA	SP_KW:KW-0961	Process	20100814	UniProtKB	FLXa1302.ePiR_I05_Size:699bp	FLXa1334.EPiF.1_G18_Size:756bp	FLXa1338.ePiR.1_N13_Size:817bp	FLXa1398.EPiF_P13_Size:661bp	FLXb1464.EPiF_K20_Size:720bp
224104793	UniProtKB	B9HPM1	-	POPTRDRAFT_766958	3694	-	GO:0016740	transferase activity	GO_REF:0000004	IEA	SP_KW:KW-0808	Function	20100814	UniProtKB	FLXa1302.ePiR_I05_Size:699bp	FLXa1334.EPiF.1_G18_Size:756bp	FLXa1338.ePiR.1_N13_Size:817bp	FLXa1398.EPiF_P13_Size:661bp	FLXb1464.EPiF_K20_Size:720bp
224104793	UniProtKB	B9HPM1	-	POPTRDRAFT_766958	3694	-	GO:0016757	transferase activity, transferring glycosyl groups	GO_REF:0000004	IEA	SP_KW:KW-0328	Function	20100814	UniProtKB	FLXa1302.ePiR_I05_Size:699bp	FLXa1334.EPiF.1_G18_Size:756bp	FLXa1338.ePiR.1_N13_Size:817bp	FLXa1398.EPiF_P13_Size:661bp	FLXb1464.EPiF_K20_Size:720bp
38567827	UniProtKB	Q9ZST1	-	RPS17	39947	-	GO:0009507	chloroplast	GO_REF:0000004	IEA	SP_KW:KW-0150	Component	20100814	UniProtKB	FLXa1302.EPiF_I09_Size:718bp	FLXa1316.EPiF.1_J17_Size:776bp
38567827	UniProtKB	Q9ZST1	-	RPS17	39947	-	GO:0003735	structural constituent of ribosome	GO_REF:0000002	IEA	InterPro:IPR000266	Function	20100814	InterPro	FLXa1302.EPiF_I09_Size:718bp	FLXa1316.EPiF.1_J17_Size:776bp
38567827	UniProtKB	Q9ZST1	-	RPS17	39947	-	GO:0030529	ribonucleoprotein complex	GO_REF:0000004	IEA	SP_KW:KW-0687	Component	20100814	UniProtKB	FLXa1302.EPiF_I09_Size:718bp	FLXa1316.EPiF.1_J17_Size:776bp
38567827	UniProtKB	Q9ZST1	-	RPS17	39947	-	GO:0006412	translation	GO_REF:0000002	IEA	InterPro:IPR000266	Process	20100814	InterPro	FLXa1302.EPiF_I09_Size:718bp	FLXa1316.EPiF.1_J17_Size:776bp
38567827	UniProtKB	Q9ZST1	-	RPS17	39947	-	GO:0009536	plastid	GO_REF:0000004	IEA	SP_KW:KW-0934	Component	20100814	UniProtKB	FLXa1302.EPiF_I09_Size:718bp	FLXa1316.EPiF.1_J17_Size:776bp
38567827	UniProtKB	Q9ZST1	-	RPS17	39947	-	GO:0005840	ribosome	GO_REF:0000002	IEA	InterPro:IPR000266	Component	20100814	InterPro	FLXa1302.EPiF_I09_Size:718bp	FLXa1316.EPiF.1_J17_Size:776bp
38567827	UniProtKB	Q9ZST1	-	RPS17	39947	-	GO:0003723	RNA binding	GO_REF:0000004	IEA	SP_KW:KW-0694	Function	20100814	UniProtKB	FLXa1302.EPiF_I09_Size:718bp	FLXa1316.EPiF.1_J17_Size:776bp
38567827	UniProtKB	Q9ZST1	-	RPS17	39947	-	GO:0005622	intracellular	GO_REF:0000002	IEA	InterPro:IPR000266	Component	20100814	InterPro	FLXa1302.EPiF_I09_Size:718bp	FLXa1316.EPiF.1_J17_Size:776bp
38567827	UniProtKB	Q9ZST1	-	RPS17	39947	-	GO:0019843	rRNA binding	GO_REF:0000004	IEA	SP_KW:KW-0699	Function	20100814	UniProtKB	FLXa1302.EPiF_I09_Size:718bp	FLXa1316.EPiF.1_J17_Size:776bp
255582063	UniProtKB	B9T0Q9	-	RCOM_1440440	3988	-	GO:0003899	DNA-directed RNA polymerase activity	GO_REF:0000003	IEA	EC:2.7.7.6	Function	20100703	UniProtKB	FLXa1302.EPiF_I10_Size:739bp	FLXa1314.ePiR_D16_Size:738bp	FLXb1496.EPiF_P01_Size:666bp
255582063	UniProtKB	B9T0Q9	-	RCOM_1440440	3988	-	GO:0016779	nucleotidyltransferase activity	GO_REF:0000004	IEA	SP_KW:KW-0548	Function	20100814	UniProtKB	FLXa1302.EPiF_I10_Size:739bp	FLXa1314.ePiR_D16_Size:738bp	FLXb1496.EPiF_P01_Size:666bp
255582063	UniProtKB	B9T0Q9	-	RCOM_1440440	3988	-	GO:0032549	ribonucleoside binding	GO_REF:0000002	IEA	InterPro:IPR015700	Function	20100814	InterPro	FLXa1302.EPiF_I10_Size:739bp	FLXa1314.ePiR_D16_Size:738bp	FLXb1496.EPiF_P01_Size:666bp
255582063	UniProtKB	B9T0Q9	-	RCOM_1440440	3988	-	GO:0006350	transcription	GO_REF:0000002	IEA	InterPro:IPR007080	Process	20100814	InterPro	FLXa1302.EPiF_I10_Size:739bp	FLXa1314.ePiR_D16_Size:738bp	FLXb1496.EPiF_P01_Size:666bp
255582063	UniProtKB	B9T0Q9	-	RCOM_1440440	3988	-	GO:0005634	nucleus	GO_REF:0000002	IEA	InterPro:IPR015700	Component	20100814	InterPro	FLXa1302.EPiF_I10_Size:739bp	FLXa1314.ePiR_D16_Size:738bp	FLXb1496.EPiF_P01_Size:666bp
255582063	UniProtKB	B9T0Q9	-	RCOM_1440440	3988	-	GO:0003677	DNA binding	GO_REF:0000002	IEA	InterPro:IPR000722	Function	20100814	InterPro	FLXa1302.EPiF_I10_Size:739bp	FLXa1314.ePiR_D16_Size:738bp	FLXb1496.EPiF_P01_Size:666bp
255582063	UniProtKB	B9T0Q9	-	RCOM_1440440	3988	-	GO:0016740	transferase activity	GO_REF:0000004	IEA	SP_KW:KW-0808	Function	20100814	UniProtKB	FLXa1302.EPiF_I10_Size:739bp	FLXa1314.ePiR_D16_Size:738bp	FLXb1496.EPiF_P01_Size:666bp
255582063	UniProtKB	B9T0Q9	-	RCOM_1440440	3988	-	GO:0008270	zinc ion binding	GO_REF:0000002	IEA	InterPro:IPR015700	Function	20100814	InterPro	FLXa1302.EPiF_I10_Size:739bp	FLXa1314.ePiR_D16_Size:738bp	FLXb1496.EPiF_P01_Size:666bp
33391246	UniProtKB	Q6WGM8	-	GSL1	4521	-	GO:0016020	membrane	GO_REF:0000002	IEA	InterPro:IPR003440	Component	20100814	InterPro	FLXa1302.ePiR_I17_Size:737bp
33391246	UniProtKB	Q6WGM8	-	GSL1	4521	-	GO:0006075	1,3-beta-glucan biosynthetic process	GO_REF:0000002	IEA	InterPro:IPR003440	Process	20100814	InterPro	FLXa1302.ePiR_I17_Size:737bp
33391246	UniProtKB	Q6WGM8	-	GSL1	4521	-	GO:0003843	1,3-beta-glucan synthase activity	GO_REF:0000002	IEA	InterPro:IPR003440	Function	20100814	InterPro	FLXa1302.ePiR_I17_Size:737bp
33391246	UniProtKB	Q6WGM8	-	GSL1	4521	-	GO:0000148	1,3-beta-glucan synthase complex	GO_REF:0000002	IEA	InterPro:IPR003440	Component	20100814	InterPro	FLXa1302.ePiR_I17_Size:737bp
297745884	UniProtKB	D7SJW4	-	VIT_00024723001	29760	-	GO:0005488	binding	GO_REF:0000002	IEA	InterPro:IPR011989	Function	20100814	InterPro	FLXa1302.EPiF_I19_Size:617bp
297745884	UniProtKB	D7SJW4	-	VIT_00024723001	29760	-	GO:0016567	protein ubiquitination	GO_REF:0000002	IEA	InterPro:IPR003613	Process	20100814	InterPro	FLXa1302.EPiF_I19_Size:617bp
297745884	UniProtKB	D7SJW4	-	VIT_00024723001	29760	-	GO:0004842	ubiquitin-protein ligase activity	GO_REF:0000002	IEA	InterPro:IPR003613	Function	20100814	InterPro	FLXa1302.EPiF_I19_Size:617bp
297745884	UniProtKB	D7SJW4	-	VIT_00024723001	29760	-	GO:0000151	ubiquitin ligase complex	GO_REF:0000002	IEA	InterPro:IPR003613	Component	20100814	InterPro	FLXa1302.EPiF_I19_Size:617bp
89179421	UniProtKB	Q2AA09	-	20.t00008	4686	-	GO:0008270	zinc ion binding	GO_REF:0000002	IEA	InterPro:IPR001878	Function	20100814	InterPro	FLXa1302.EPiF_I23_Size:808bp	FLXa1308.EPiF.2_E14_Size:513bp	FLXa1312.EPiF.1_H19_Size:686bp	FLXa1318.EPiF_D14_Size:629bp	FLXa1318.ePiR_H07_Size:776bp	FLXa1324.ePiR_I03_Size:797bp	FLXa1328.ePiR.1_E15_Size:707bp	FLXa1332.EPiF.1_E19_Size:711bp	FLXa1336.ePiR.1_H01_Size:772bp	FLXa1342.ePiR.1_D06_Size:842bp	FLXa1344.EPiF.1_E21_Size:737bp	FLXa1352.EPiF_E03_Size:762bp	FLXa1354.ePiR_O02_Size:711bp	FLXa1358.EPiF_N02_Size:762bp	FLXa1360.EPiF_L22_Size:708bp	FLXa1360.ePiR_O19_Size:715bp	FLXa1362.EPiF_P15_Size:615bp	FLXa1366.ePiR_C12_Size:806bp	FLXa1368.EPiF_N07_Size:623bp	FLXa1370.ePiR_J03_Size:692bp	FLXa1392.ePiR_P08_Size:699bp	FLXa1394.EPiF_P10_Size:768bp	FLXa1396.EPiF_F18_Size:713bp	FLXa1402.EPiF_L04_Size:705bp	FLXa1402.ePiR_O18_Size:801bp	FLXb1418.ePiR_G14_Size:759bp	FLXb1430.EPiF_F20_Size:673bp	FLXb1434.ePiR_I12_Size:765bp	FLXb1454.ePiR_J08_Size:833bp	FLXb1458.ePiR_D24_Size:679bp	FLXb1462.EPiF_D09_Size:776bp	FLXb1472.EPiF_G22_Size:676bp	FLXb1498.ePiR.1_N06_Size:782bp	FLXb1522.EPiF_F04_Size:737bp	FLXb1526.EPiF_O16_Size:780bp
89179421	UniProtKB	Q2AA09	-	20.t00008	4686	-	GO:0003676	nucleic acid binding	GO_REF:0000002	IEA	InterPro:IPR001878	Function	20100814	InterPro	FLXa1302.EPiF_I23_Size:808bp	FLXa1308.EPiF.2_E14_Size:513bp	FLXa1312.EPiF.1_H19_Size:686bp	FLXa1318.EPiF_D14_Size:629bp	FLXa1318.ePiR_H07_Size:776bp	FLXa1324.ePiR_I03_Size:797bp	FLXa1328.ePiR.1_E15_Size:707bp	FLXa1332.EPiF.1_E19_Size:711bp	FLXa1336.ePiR.1_H01_Size:772bp	FLXa1342.ePiR.1_D06_Size:842bp	FLXa1344.EPiF.1_E21_Size:737bp	FLXa1352.EPiF_E03_Size:762bp	FLXa1354.ePiR_O02_Size:711bp	FLXa1358.EPiF_N02_Size:762bp	FLXa1360.EPiF_L22_Size:708bp	FLXa1360.ePiR_O19_Size:715bp	FLXa1362.EPiF_P15_Size:615bp	FLXa1366.ePiR_C12_Size:806bp	FLXa1368.EPiF_N07_Size:623bp	FLXa1370.ePiR_J03_Size:692bp	FLXa1392.ePiR_P08_Size:699bp	FLXa1394.EPiF_P10_Size:768bp	FLXa1396.EPiF_F18_Size:713bp	FLXa1402.EPiF_L04_Size:705bp	FLXa1402.ePiR_O18_Size:801bp	FLXb1418.ePiR_G14_Size:759bp	FLXb1430.EPiF_F20_Size:673bp	FLXb1434.ePiR_I12_Size:765bp	FLXb1454.ePiR_J08_Size:833bp	FLXb1458.ePiR_D24_Size:679bp	FLXb1462.EPiF_D09_Size:776bp	FLXb1472.EPiF_G22_Size:676bp	FLXb1498.ePiR.1_N06_Size:782bp	FLXb1522.EPiF_F04_Size:737bp	FLXb1526.EPiF_O16_Size:780bp
255538856	UniProtKB	B9R850	-	RCOM_1596670	3988	-	GO:0003677	DNA binding	GO_REF:0000004	IEA	SP_KW:KW-0238	Function	20100814	UniProtKB	FLXa1302.EPiF_J08_Size:745bp	FLXa1330.EPiF.1_I11_Size:731bp	FLXa1332.EPiF.1_B22_Size:718bp	FLXb1478.ePiR_M14_Size:754bp	FLXb1492.EPiF_B11_Size:582bp
255538856	UniProtKB	B9R850	-	RCOM_1596670	3988	-	GO:0005634	nucleus	GO_REF:0000004	IEA	SP_KW:KW-0539	Component	20100814	UniProtKB	FLXa1302.EPiF_J08_Size:745bp	FLXa1330.EPiF.1_I11_Size:731bp	FLXa1332.EPiF.1_B22_Size:718bp	FLXb1478.ePiR_M14_Size:754bp	FLXb1492.EPiF_B11_Size:582bp
255538856	UniProtKB	B9R850	-	RCOM_1596670	3988	-	GO:0003700	transcription factor activity	GO_REF:0000002	IEA	InterPro:IPR004827	Function	20100814	InterPro	FLXa1302.EPiF_J08_Size:745bp	FLXa1330.EPiF.1_I11_Size:731bp	FLXa1332.EPiF.1_B22_Size:718bp	FLXb1478.ePiR_M14_Size:754bp	FLXb1492.EPiF_B11_Size:582bp
255538856	UniProtKB	B9R850	-	RCOM_1596670	3988	-	GO:0006355	regulation of transcription, DNA-dependent	GO_REF:0000002	IEA	InterPro:IPR011616	Process	20100814	InterPro	FLXa1302.EPiF_J08_Size:745bp	FLXa1330.EPiF.1_I11_Size:731bp	FLXa1332.EPiF.1_B22_Size:718bp	FLXb1478.ePiR_M14_Size:754bp	FLXb1492.EPiF_B11_Size:582bp
255538856	UniProtKB	B9R850	-	RCOM_1596670	3988	-	GO:0043565	sequence-specific DNA binding	GO_REF:0000002	IEA	InterPro:IPR011616	Function	20100814	InterPro	FLXa1302.EPiF_J08_Size:745bp	FLXa1330.EPiF.1_I11_Size:731bp	FLXa1332.EPiF.1_B22_Size:718bp	FLXb1478.ePiR_M14_Size:754bp	FLXb1492.EPiF_B11_Size:582bp
255538856	UniProtKB	B9R850	-	RCOM_1596670	3988	-	GO:0046983	protein dimerization activity	GO_REF:0000002	IEA	InterPro:IPR011616	Function	20100814	InterPro	FLXa1302.EPiF_J08_Size:745bp	FLXa1330.EPiF.1_I11_Size:731bp	FLXa1332.EPiF.1_B22_Size:718bp	FLXb1478.ePiR_M14_Size:754bp	FLXb1492.EPiF_B11_Size:582bp
255538856	UniProtKB	B9R850	-	RCOM_1596670	3988	-	GO:0006355	regulation of transcription, DNA-dependent	GO_REF:0000002	IEA	InterPro:IPR004827	Process	20100814	InterPro	FLXa1302.EPiF_J08_Size:745bp	FLXa1330.EPiF.1_I11_Size:731bp	FLXa1332.EPiF.1_B22_Size:718bp	FLXb1478.ePiR_M14_Size:754bp	FLXb1492.EPiF_B11_Size:582bp
255538856	UniProtKB	B9R850	-	RCOM_1596670	3988	-	GO:0043565	sequence-specific DNA binding	GO_REF:0000002	IEA	InterPro:IPR004827	Function	20100814	InterPro	FLXa1302.EPiF_J08_Size:745bp	FLXa1330.EPiF.1_I11_Size:731bp	FLXa1332.EPiF.1_B22_Size:718bp	FLXb1478.ePiR_M14_Size:754bp	FLXb1492.EPiF_B11_Size:582bp
147788024	UniProtKB	A5AS37	-	VITISV_032634	29760	-	GO:0003676	nucleic acid binding	GO_REF:0000002	IEA	InterPro:IPR013084	Function	20100814	InterPro	FLXa1302.ePiR_J08_Size:749bp
147788024	UniProtKB	A5AS37	-	VITISV_032634	29760	-	GO:0046872	metal ion binding	GO_REF:0000004	IEA	SP_KW:KW-0479	Function	20100814	UniProtKB	FLXa1302.ePiR_J08_Size:749bp
147788024	UniProtKB	A5AS37	-	VITISV_032634	29760	-	GO:0003677	DNA binding	GO_REF:0000002	IEA	InterPro:IPR001584	Function	20100814	InterPro	FLXa1302.ePiR_J08_Size:749bp
147788024	UniProtKB	A5AS37	-	VITISV_032634	29760	-	GO:0008270	zinc ion binding	GO_REF:0000002	IEA	InterPro:IPR001878	Function	20100814	InterPro	FLXa1302.ePiR_J08_Size:749bp
147788024	UniProtKB	A5AS37	-	VITISV_032634	29760	-	GO:0015074	DNA integration	GO_REF:0000002	IEA	InterPro:IPR001584	Process	20100814	InterPro	FLXa1302.ePiR_J08_Size:749bp
7267526	UniProtKB	Q9LDL8	-	AT4g08830	3702	-	GO:0003723	RNA binding	GO_REF:0000002	IEA	InterPro:IPR000477	Function	20100814	InterPro	FLXa1302.EPiF_J09_Size:746bp	FLXa1322.EPiF_M04_Size:713bp	FLXa1348.EPiF.1_M24_Size:607bp	FLXa1360.ePiR_J23_Size:674bp	FLXa1364.ePiR_G03_Size:722bp	FLXa1400.ePiR_P20_Size:705bp	FLXb1480.ePiR_O18_Size:731bp
7267526	UniProtKB	Q9LDL8	-	AT4g08830	3702	-	GO:0003676	nucleic acid binding	GO_REF:0000002	IEA	InterPro:IPR012337	Function	20100814	InterPro	FLXa1302.EPiF_J09_Size:746bp	FLXa1322.EPiF_M04_Size:713bp	FLXa1348.EPiF.1_M24_Size:607bp	FLXa1360.ePiR_J23_Size:674bp	FLXa1364.ePiR_G03_Size:722bp	FLXa1400.ePiR_P20_Size:705bp	FLXb1480.ePiR_O18_Size:731bp
7267526	UniProtKB	Q9LDL8	-	AT4g08830	3702	-	GO:0006278	RNA-dependent DNA replication	GO_REF:0000002	IEA	InterPro:IPR000477	Process	20100814	InterPro	FLXa1302.EPiF_J09_Size:746bp	FLXa1322.EPiF_M04_Size:713bp	FLXa1348.EPiF.1_M24_Size:607bp	FLXa1360.ePiR_J23_Size:674bp	FLXa1364.ePiR_G03_Size:722bp	FLXa1400.ePiR_P20_Size:705bp	FLXb1480.ePiR_O18_Size:731bp
7267526	UniProtKB	Q9LDL8	-	AT4g08830	3702	-	GO:0003964	RNA-directed DNA polymerase activity	GO_REF:0000002	IEA	InterPro:IPR000477	Function	20100814	InterPro	FLXa1302.EPiF_J09_Size:746bp	FLXa1322.EPiF_M04_Size:713bp	FLXa1348.EPiF.1_M24_Size:607bp	FLXa1360.ePiR_J23_Size:674bp	FLXa1364.ePiR_G03_Size:722bp	FLXa1400.ePiR_P20_Size:705bp	FLXb1480.ePiR_O18_Size:731bp
115478412	UniProtKB	Q69TB3	-	P0592C05.21	39947	-	GO:0016020	membrane	GO_REF:0000002	IEA	InterPro:IPR001344	Component	20100814	InterPro	FLXa1302.ePiR_J12_Size:691bp	FLXa1372.ePiR_K11_Size:740bp
115478412	UniProtKB	Q69TB3	-	P0592C05.21	39947	-	GO:0015979	photosynthesis	GO_REF:0000004	IEA	SP_KW:KW-0602	Process	20100814	UniProtKB	FLXa1302.ePiR_J12_Size:691bp	FLXa1372.ePiR_K11_Size:740bp
115478412	UniProtKB	Q69TB3	-	P0592C05.21	39947	-	GO:0009765	photosynthesis, light harvesting	GO_REF:0000002	IEA	InterPro:IPR001344	Process	20100814	InterPro	FLXa1302.ePiR_J12_Size:691bp	FLXa1372.ePiR_K11_Size:740bp
115478412	UniProtKB	Q69TB3	-	P0592C05.21	39947	-	GO:0009507	chloroplast	GO_REF:0000004	IEA	SP_KW:KW-0150	Component	20100814	UniProtKB	FLXa1302.ePiR_J12_Size:691bp	FLXa1372.ePiR_K11_Size:740bp
224099261	UniProtKB	B9HIV4	-	POPTRDRAFT_564455	3694	-	GO:0005737	cytoplasm	GO_REF:0000020	IEA	HAMAP:MF_00505	Component	20100814	UniProtKB	FLXa1302.EPiF_J14_Size:708bp
224099261	UniProtKB	B9HIV4	-	POPTRDRAFT_564455	3694	-	GO:0051082	unfolded protein binding	GO_REF:0000002	IEA	InterPro:IPR019805	Function	20100814	InterPro	FLXa1302.EPiF_J14_Size:708bp
224099261	UniProtKB	B9HIV4	-	POPTRDRAFT_564455	3694	-	GO:0005524	ATP binding	GO_REF:0000002	IEA	InterPro:IPR019805	Function	20100814	InterPro	FLXa1302.EPiF_J14_Size:708bp
224099261	UniProtKB	B9HIV4	-	POPTRDRAFT_564455	3694	-	GO:0006950	response to stress	GO_REF:0000002	IEA	InterPro:IPR001404	Process	20100814	InterPro	FLXa1302.EPiF_J14_Size:708bp
224099261	UniProtKB	B9HIV4	-	POPTRDRAFT_564455	3694	-	GO:0006457	protein folding	GO_REF:0000002	IEA	InterPro:IPR019805	Process	20100814	InterPro	FLXa1302.EPiF_J14_Size:708bp
224095037	UniProtKB	B9HG02	-	POPTRDRAFT_869897	3694	-	GO:0008080	N-acetyltransferase activity	GO_REF:0000002	IEA	InterPro:IPR000182	Function	20100814	InterPro	FLXa1302.ePiR_J15_Size:712bp	FLXa1394.ePiR_D06_Size:810bp
224095037	UniProtKB	B9HG02	-	POPTRDRAFT_869897	3694	-	GO:0004042	acetyl-CoA:L-glutamate N-acetyltransferase activity	GO_REF:0000002	IEA	InterPro:IPR010167	Function	20100814	InterPro	FLXa1302.ePiR_J15_Size:712bp	FLXa1394.ePiR_D06_Size:810bp
224095037	UniProtKB	B9HG02	-	POPTRDRAFT_869897	3694	-	GO:0006526	arginine biosynthetic process	GO_REF:0000002	IEA	InterPro:IPR010167	Process	20100814	InterPro	FLXa1302.ePiR_J15_Size:712bp	FLXa1394.ePiR_D06_Size:810bp
224095037	UniProtKB	B9HG02	-	POPTRDRAFT_869897	3694	-	GO:0005737	cytoplasm	GO_REF:0000002	IEA	InterPro:IPR010167	Component	20100814	InterPro	FLXa1302.ePiR_J15_Size:712bp	FLXa1394.ePiR_D06_Size:810bp
224095037	UniProtKB	B9HG02	-	POPTRDRAFT_869897	3694	-	GO:0016740	transferase activity	GO_REF:0000004	IEA	SP_KW:KW-0808	Function	20100814	UniProtKB	FLXa1302.ePiR_J15_Size:712bp	FLXa1394.ePiR_D06_Size:810bp
224095037	UniProtKB	B9HG02	-	POPTRDRAFT_869897	3694	-	GO:0008152	metabolic process	GO_REF:0000002	IEA	InterPro:IPR000182	Process	20100814	InterPro	FLXa1302.ePiR_J15_Size:712bp	FLXa1394.ePiR_D06_Size:810bp
224095037	UniProtKB	B9HG02	-	POPTRDRAFT_869897	3694	-	GO:0008652	cellular amino acid biosynthetic process	GO_REF:0000002	IEA	InterPro:IPR001048	Process	20100814	InterPro	FLXa1302.ePiR_J15_Size:712bp	FLXa1394.ePiR_D06_Size:810bp
297794731	UniProtKB	D7MU34	-	ARALYDRAFT_494442	81972	-	GO:0016020	membrane	GO_REF:0000002	IEA	InterPro:IPR000620	Component	20100814	InterPro	FLXa1302.EPiF_J17_Size:761bp
255556434	UniProtKB	B9RZT2	-	RCOM_1001000	3988	-	GO:0020037	heme binding	GO_REF:0000002	IEA	InterPro:IPR010255	Function	20100814	InterPro	FLXa1302.ePiR_J24_Size:686bp
255556434	UniProtKB	B9RZT2	-	RCOM_1001000	3988	-	GO:0006979	response to oxidative stress	GO_REF:0000002	IEA	InterPro:IPR002016	Process	20100814	InterPro	FLXa1302.ePiR_J24_Size:686bp
255556434	UniProtKB	B9RZT2	-	RCOM_1001000	3988	-	GO:0046872	metal ion binding	GO_REF:0000004	IEA	SP_KW:KW-0479	Function	20100814	UniProtKB	FLXa1302.ePiR_J24_Size:686bp
255556434	UniProtKB	B9RZT2	-	RCOM_1001000	3988	-	GO:0055114	oxidation reduction	GO_REF:0000002	IEA	InterPro:IPR000823	Process	20100814	InterPro	FLXa1302.ePiR_J24_Size:686bp
255556434	UniProtKB	B9RZT2	-	RCOM_1001000	3988	-	GO:0004601	peroxidase activity	GO_REF:0000004	IEA	SP_KW:KW-0575	Function	20100814	UniProtKB	FLXa1302.ePiR_J24_Size:686bp
255556434	UniProtKB	B9RZT2	-	RCOM_1001000	3988	-	GO:0016491	oxidoreductase activity	GO_REF:0000004	IEA	SP_KW:KW-0560	Function	20100814	UniProtKB	FLXa1302.ePiR_J24_Size:686bp
224112245	UniProtKB	B9NC28	-	POPTRDRAFT_589131	3694	-	GO:0005515	protein binding	GO_REF:0000002	IEA	InterPro:IPR001611	Function	20100814	InterPro	FLXa1302.EPiF_K03_Size:675bp	FLXb1440.ePiR_B03_Size:680bp
255573868	UniProtKB	B9SPD4	-	RCOM_0497310	3988	-	GO:0016491	oxidoreductase activity	GO_REF:0000002	IEA	InterPro:IPR002347	Function	20100814	InterPro	FLXa1302.ePiR_K03_Size:717bp
255573868	UniProtKB	B9SPD4	-	RCOM_0497310	3988	-	GO:0055114	oxidation reduction	GO_REF:0000002	IEA	InterPro:IPR002347	Process	20100814	InterPro	FLXa1302.ePiR_K03_Size:717bp
255573868	UniProtKB	B9SPD4	-	RCOM_0497310	3988	-	GO:0003824	catalytic activity	GO_REF:0000002	IEA	InterPro:IPR016040	Function	20100814	InterPro	FLXa1302.ePiR_K03_Size:717bp
255573868	UniProtKB	B9SPD4	-	RCOM_0497310	3988	-	GO:0005488	binding	GO_REF:0000002	IEA	InterPro:IPR016040	Function	20100814	InterPro	FLXa1302.ePiR_K03_Size:717bp
255573868	UniProtKB	B9SPD4	-	RCOM_0497310	3988	-	GO:0004316	3-oxoacyl-[acyl-carrier-protein] reductase activity	GO_REF:0000003	IEA	EC:1.1.1.100	Function	20100703	UniProtKB	FLXa1302.ePiR_K03_Size:717bp
255573868	UniProtKB	B9SPD4	-	RCOM_0497310	3988	-	GO:0008152	metabolic process	GO_REF:0000002	IEA	InterPro:IPR016040	Process	20100814	InterPro	FLXa1302.ePiR_K03_Size:717bp
38346490	UniProtKB	Q7XP77	-	OSJNBa0021F22.23	39947	-	GO:0003676	nucleic acid binding	GO_REF:0000002	IEA	InterPro:IPR001878	Function	20100814	InterPro	FLXa1302.ePiR_K06_Size:765bp	FLXa1336.ePiR.1_C19_Size:636bp	FLXa1374.EPiF_P06_Size:565bp	FLXa1378.EPiF_A10_Size:714bp	FLXa1380.EPiF_P09_Size:743bp	FLXa1402.EPiF_L06_Size:600bp
38346490	UniProtKB	Q7XP77	-	OSJNBa0021F22.23	39947	-	GO:0008270	zinc ion binding	GO_REF:0000002	IEA	InterPro:IPR001878	Function	20100814	InterPro	FLXa1302.ePiR_K06_Size:765bp	FLXa1336.ePiR.1_C19_Size:636bp	FLXa1374.EPiF_P06_Size:565bp	FLXa1378.EPiF_A10_Size:714bp	FLXa1380.EPiF_P09_Size:743bp	FLXa1402.EPiF_L06_Size:600bp
297794311	UniProtKB	D7MLD9	-	ARALYDRAFT_920022	81972	-	GO:0003677	DNA binding	GO_REF:0000002	IEA	InterPro:IPR003851	Function	20100814	InterPro	FLXa1302.EPiF_K09_Size:649bp
297794311	UniProtKB	D7MLD9	-	ARALYDRAFT_920022	81972	-	GO:0008270	zinc ion binding	GO_REF:0000002	IEA	InterPro:IPR003851	Function	20100814	InterPro	FLXa1302.EPiF_K09_Size:649bp
297794311	UniProtKB	D7MLD9	-	ARALYDRAFT_920022	81972	-	GO:0045449	regulation of transcription	GO_REF:0000002	IEA	InterPro:IPR003851	Process	20100814	InterPro	FLXa1302.EPiF_K09_Size:649bp
255542442	UniProtKB	B9REW5	-	RCOM_1429290	3988	-	GO:0005198	structural molecule activity	GO_REF:0000002	IEA	InterPro:IPR000535	Function	20100814	InterPro	FLXa1302.ePiR_K13_Size:722bp
255563981	UniProtKB	B9SAH1	-	RCOM_0586590	3988	-	GO:0005488	binding	GO_REF:0000002	IEA	InterPro:IPR016024	Function	20100814	InterPro	FLXa1302.EPiF_K14_Size:741bp	FLXa1360.ePiR_D08_Size:750bp	FLXb1412.EPiF_I09_Size:657bp	FLXb1416.EPiF_C20_Size:587bp	FLXb1442.EPiF_G02_Size:714bp	FLXb1484.EPiF_D01_Size:642bp	FLXb1488.EPiF.1_C15_Size:781bp	FLXb1488.ePiR.1_O10_Size:724bp	FLXb1524.EPiF_H20_Size:734bp
147789894	UniProtKB	A5AWQ8	-	VITISV_022809	29760	-	GO:0006278	RNA-dependent DNA replication	GO_REF:0000002	IEA	InterPro:IPR000477	Process	20100814	InterPro	FLXa1302.ePiR_K14_Size:740bp
147789894	UniProtKB	A5AWQ8	-	VITISV_022809	29760	-	GO:0003964	RNA-directed DNA polymerase activity	GO_REF:0000002	IEA	InterPro:IPR000477	Function	20100814	InterPro	FLXa1302.ePiR_K14_Size:740bp
147789894	UniProtKB	A5AWQ8	-	VITISV_022809	29760	-	GO:0003723	RNA binding	GO_REF:0000002	IEA	InterPro:IPR000477	Function	20100814	InterPro	FLXa1302.ePiR_K14_Size:740bp
296081120	UniProtKB	D7SRH1	-	VIT_00003938001	29760	-	GO:0005488	binding	GO_REF:0000002	IEA	InterPro:IPR011989	Function	20100814	InterPro	FLXa1302.EPiF_K17_Size:718bp
296081120	UniProtKB	D7SRH1	-	VIT_00003938001	29760	-	GO:0006886	intracellular protein transport	GO_REF:0000002	IEA	InterPro:IPR001494	Process	20100814	InterPro	FLXa1302.EPiF_K17_Size:718bp
296081120	UniProtKB	D7SRH1	-	VIT_00003938001	29760	-	GO:0008565	protein transporter activity	GO_REF:0000002	IEA	InterPro:IPR001494	Function	20100814	InterPro	FLXa1302.EPiF_K17_Size:718bp
255537057	UniProtKB	B9RBR1	-	RCOM_1679950	3988	-	GO:0020037	heme binding	GO_REF:0000002	IEA	InterPro:IPR002401	Function	20100814	InterPro	FLXa1302.EPiF_K19_Size:717bp
255537057	UniProtKB	B9RBR1	-	RCOM_1679950	3988	-	GO:0005506	iron ion binding	GO_REF:0000002	IEA	InterPro:IPR001128	Function	20100814	InterPro	FLXa1302.EPiF_K19_Size:717bp
255537057	UniProtKB	B9RBR1	-	RCOM_1679950	3988	-	GO:0009055	electron carrier activity	GO_REF:0000002	IEA	InterPro:IPR001128	Function	20100814	InterPro	FLXa1302.EPiF_K19_Size:717bp
255537057	UniProtKB	B9RBR1	-	RCOM_1679950	3988	-	GO:0004497	monooxygenase activity	GO_REF:0000002	IEA	InterPro:IPR002401	Function	20100814	InterPro	FLXa1302.EPiF_K19_Size:717bp
255537057	UniProtKB	B9RBR1	-	RCOM_1679950	3988	-	GO:0033772	flavonoid 3',5'-hydroxylase activity	GO_REF:0000003	IEA	EC:1.14.13.88	Function	20100703	UniProtKB	FLXa1302.EPiF_K19_Size:717bp
255537057	UniProtKB	B9RBR1	-	RCOM_1679950	3988	-	GO:0016491	oxidoreductase activity	GO_REF:0000004	IEA	SP_KW:KW-0560	Function	20100814	UniProtKB	FLXa1302.EPiF_K19_Size:717bp
255537057	UniProtKB	B9RBR1	-	RCOM_1679950	3988	-	GO:0046872	metal ion binding	GO_REF:0000004	IEA	SP_KW:KW-0479	Function	20100814	UniProtKB	FLXa1302.EPiF_K19_Size:717bp
255537057	UniProtKB	B9RBR1	-	RCOM_1679950	3988	-	GO:0055114	oxidation reduction	GO_REF:0000004	IEA	SP_KW:KW-0560	Process	20100814	UniProtKB	FLXa1302.EPiF_K19_Size:717bp
224112487	UniProtKB	B9HSM9	-	POPTRDRAFT_833761	3694	-	GO:0008270	zinc ion binding	GO_REF:0000002	IEA	InterPro:IPR000571	Function	20100814	InterPro	FLXa1302.ePiR_K19_Size:776bp	FLXa1336.EPiF.2_P22_Size:694bp
224112487	UniProtKB	B9HSM9	-	POPTRDRAFT_833761	3694	-	GO:0046872	metal ion binding	GO_REF:0000004	IEA	SP_KW:KW-0479	Function	20100814	UniProtKB	FLXa1302.ePiR_K19_Size:776bp	FLXa1336.EPiF.2_P22_Size:694bp
224112487	UniProtKB	B9HSM9	-	POPTRDRAFT_833761	3694	-	GO:0003676	nucleic acid binding	GO_REF:0000002	IEA	InterPro:IPR000571	Function	20100814	InterPro	FLXa1302.ePiR_K19_Size:776bp	FLXa1336.EPiF.2_P22_Size:694bp
40644190	UniProtKB	Q710T7	-	60I2G14	3696	-	GO:0003677	DNA binding	GO_REF:0000002	IEA	InterPro:IPR001584	Function	20100814	InterPro	FLXa1302.ePiR_L03_Size:819bp
40644190	UniProtKB	Q710T7	-	60I2G14	3696	-	GO:0008270	zinc ion binding	GO_REF:0000002	IEA	InterPro:IPR001878	Function	20100814	InterPro	FLXa1302.ePiR_L03_Size:819bp
40644190	UniProtKB	Q710T7	-	60I2G14	3696	-	GO:0003676	nucleic acid binding	GO_REF:0000002	IEA	InterPro:IPR013084	Function	20100814	InterPro	FLXa1302.ePiR_L03_Size:819bp
40644190	UniProtKB	Q710T7	-	60I2G14	3696	-	GO:0046872	metal ion binding	GO_REF:0000004	IEA	SP_KW:KW-0479	Function	20100814	UniProtKB	FLXa1302.ePiR_L03_Size:819bp
40644190	UniProtKB	Q710T7	-	60I2G14	3696	-	GO:0015074	DNA integration	GO_REF:0000002	IEA	InterPro:IPR001584	Process	20100814	InterPro	FLXa1302.ePiR_L03_Size:819bp
296081259	UniProtKB	D7SQS2	-	VIT_00000451001	29760	-	GO:0005634	nucleus	GO_REF:0000002	IEA	InterPro:IPR004367	Component	20100814	InterPro	FLXa1302.ePiR_L06_Size:797bp
255539551	UniProtKB	B9R9G5	-	RCOM_1497090	3988	-	GO:0006915	apoptosis	GO_REF:0000002	IEA	InterPro:IPR003103	Process	20100814	InterPro	FLXa1302.ePiR_L10_Size:788bp	FLXa1368.ePiR_M07_Size:833bp	FLXb1416.EPiF_O14_Size:270bp	FLXb1428.EPiF_B24_Size:707bp
255539551	UniProtKB	B9R9G5	-	RCOM_1497090	3988	-	GO:0005515	protein binding	GO_REF:0000002	IEA	InterPro:IPR003103	Function	20100814	InterPro	FLXa1302.ePiR_L10_Size:788bp	FLXa1368.ePiR_M07_Size:833bp	FLXb1416.EPiF_O14_Size:270bp	FLXb1428.EPiF_B24_Size:707bp
225426739	UniProtKB	D7TW93	-	VIT_00019880001	29760	-	GO:0043565	sequence-specific DNA binding	GO_REF:0000002	IEA	InterPro:IPR001356	Function	20100814	InterPro	FLXa1302.EPiF_L12_Size:707bp
225426739	UniProtKB	D7TW93	-	VIT_00019880001	29760	-	GO:0005634	nucleus	GO_REF:0000002	IEA	InterPro:IPR005539	Component	20100814	InterPro	FLXa1302.EPiF_L12_Size:707bp
225426739	UniProtKB	D7TW93	-	VIT_00019880001	29760	-	GO:0003677	DNA binding	GO_REF:0000002	IEA	InterPro:IPR005540	Function	20100814	InterPro	FLXa1302.EPiF_L12_Size:707bp
225426739	UniProtKB	D7TW93	-	VIT_00019880001	29760	-	GO:0045449	regulation of transcription	GO_REF:0000002	IEA	InterPro:IPR012287	Process	20100814	InterPro	FLXa1302.EPiF_L12_Size:707bp
225426739	UniProtKB	D7TW93	-	VIT_00019880001	29760	-	GO:0003700	transcription factor activity	GO_REF:0000002	IEA	InterPro:IPR001356	Function	20100814	InterPro	FLXa1302.EPiF_L12_Size:707bp
225426739	UniProtKB	D7TW93	-	VIT_00019880001	29760	-	GO:0006355	regulation of transcription, DNA-dependent	GO_REF:0000002	IEA	InterPro:IPR001356	Process	20100814	InterPro	FLXa1302.EPiF_L12_Size:707bp
225426739	UniProtKB	D7TW93	-	VIT_00019880001	29760	-	GO:0003677	DNA binding	GO_REF:0000002	IEA	InterPro:IPR005539	Function	20100814	InterPro	FLXa1302.EPiF_L12_Size:707bp
4388720	UniProtKB	Q9ZQ09	-	At2g06170	3702	-	GO:0003723	RNA binding	GO_REF:0000002	IEA	InterPro:IPR000477	Function	20100814	InterPro	FLXa1302.EPiF_L13_Size:698bp	FLXa1326.ePiR.1_C19_Size:906bp	FLXa1326.ePiR.1_G19_Size:732bp	FLXa1346.EPiF.1_P12_Size:684bp	FLXa1348.EPiF.1_H13_Size:758bp	FLXa1360.ePiR_O09_Size:745bp	FLXa1388.EPiF_C02_Size:537bp	FLXa1390.ePiR_P06_Size:656bp	FLXa1394.EPiF_D01_Size:703bp	FLXb1420.EPiF_P11_Size:559bp	FLXb1500.EPiF.1_G06_Size:783bp	FLXb1510.ePiR_D14_Size:776bp
4388720	UniProtKB	Q9ZQ09	-	At2g06170	3702	-	GO:0003964	RNA-directed DNA polymerase activity	GO_REF:0000002	IEA	InterPro:IPR000477	Function	20100814	InterPro	FLXa1302.EPiF_L13_Size:698bp	FLXa1326.ePiR.1_C19_Size:906bp	FLXa1326.ePiR.1_G19_Size:732bp	FLXa1346.EPiF.1_P12_Size:684bp	FLXa1348.EPiF.1_H13_Size:758bp	FLXa1360.ePiR_O09_Size:745bp	FLXa1388.EPiF_C02_Size:537bp	FLXa1390.ePiR_P06_Size:656bp	FLXa1394.EPiF_D01_Size:703bp	FLXb1420.EPiF_P11_Size:559bp	FLXb1500.EPiF.1_G06_Size:783bp	FLXb1510.ePiR_D14_Size:776bp
4388720	UniProtKB	Q9ZQ09	-	At2g06170	3702	-	GO:0006278	RNA-dependent DNA replication	GO_REF:0000002	IEA	InterPro:IPR000477	Process	20100814	InterPro	FLXa1302.EPiF_L13_Size:698bp	FLXa1326.ePiR.1_C19_Size:906bp	FLXa1326.ePiR.1_G19_Size:732bp	FLXa1346.EPiF.1_P12_Size:684bp	FLXa1348.EPiF.1_H13_Size:758bp	FLXa1360.ePiR_O09_Size:745bp	FLXa1388.EPiF_C02_Size:537bp	FLXa1390.ePiR_P06_Size:656bp	FLXa1394.EPiF_D01_Size:703bp	FLXb1420.EPiF_P11_Size:559bp	FLXb1500.EPiF.1_G06_Size:783bp	FLXb1510.ePiR_D14_Size:776bp
4388720	UniProtKB	Q9ZQ09	-	At2g06170	3702	-	GO:0008270	zinc ion binding	GO_REF:0000002	IEA	InterPro:IPR001878	Function	20100814	InterPro	FLXa1302.EPiF_L13_Size:698bp	FLXa1326.ePiR.1_C19_Size:906bp	FLXa1326.ePiR.1_G19_Size:732bp	FLXa1346.EPiF.1_P12_Size:684bp	FLXa1348.EPiF.1_H13_Size:758bp	FLXa1360.ePiR_O09_Size:745bp	FLXa1388.EPiF_C02_Size:537bp	FLXa1390.ePiR_P06_Size:656bp	FLXa1394.EPiF_D01_Size:703bp	FLXb1420.EPiF_P11_Size:559bp	FLXb1500.EPiF.1_G06_Size:783bp	FLXb1510.ePiR_D14_Size:776bp
4388720	UniProtKB	Q9ZQ09	-	At2g06170	3702	-	GO:0003676	nucleic acid binding	GO_REF:0000002	IEA	InterPro:IPR001878	Function	20100814	InterPro	FLXa1302.EPiF_L13_Size:698bp	FLXa1326.ePiR.1_C19_Size:906bp	FLXa1326.ePiR.1_G19_Size:732bp	FLXa1346.EPiF.1_P12_Size:684bp	FLXa1348.EPiF.1_H13_Size:758bp	FLXa1360.ePiR_O09_Size:745bp	FLXa1388.EPiF_C02_Size:537bp	FLXa1390.ePiR_P06_Size:656bp	FLXa1394.EPiF_D01_Size:703bp	FLXb1420.EPiF_P11_Size:559bp	FLXb1500.EPiF.1_G06_Size:783bp	FLXb1510.ePiR_D14_Size:776bp
255569434	UniProtKB	B9SI65	-	RCOM_1321070	3988	-	GO:0004654	polyribonucleotide nucleotidyltransferase activity	GO_REF:0000020	IEA	HAMAP:MF_01595	Function	20100814	UniProtKB	FLXa1302.ePiR_L13_Size:732bp
255569434	UniProtKB	B9SI65	-	RCOM_1321070	3988	-	GO:0003723	RNA binding	GO_REF:0000002	IEA	InterPro:IPR003029	Function	20100814	InterPro	FLXa1302.ePiR_L13_Size:732bp
255569434	UniProtKB	B9SI65	-	RCOM_1321070	3988	-	GO:0005737	cytoplasm	GO_REF:0000020	IEA	HAMAP:MF_01595	Component	20100814	UniProtKB	FLXa1302.ePiR_L13_Size:732bp
255569434	UniProtKB	B9SI65	-	RCOM_1321070	3988	-	GO:0000175	3'-5'-exoribonuclease activity	GO_REF:0000002	IEA	InterPro:IPR015848	Function	20100814	InterPro	FLXa1302.ePiR_L13_Size:732bp
255569434	UniProtKB	B9SI65	-	RCOM_1321070	3988	-	GO:0016740	transferase activity	GO_REF:0000004	IEA	SP_KW:KW-0808	Function	20100814	UniProtKB	FLXa1302.ePiR_L13_Size:732bp
255569434	UniProtKB	B9SI65	-	RCOM_1321070	3988	-	GO:0016779	nucleotidyltransferase activity	GO_REF:0000004	IEA	SP_KW:KW-0548	Function	20100814	UniProtKB	FLXa1302.ePiR_L13_Size:732bp
255569434	UniProtKB	B9SI65	-	RCOM_1321070	3988	-	GO:0006396	RNA processing	GO_REF:0000002	IEA	InterPro:IPR015848	Process	20100814	InterPro	FLXa1302.ePiR_L13_Size:732bp
255569434	UniProtKB	B9SI65	-	RCOM_1321070	3988	-	GO:0005739	mitochondrion	GO_REF:0000002	IEA	InterPro:IPR012162	Component	20100814	InterPro	FLXa1302.ePiR_L13_Size:732bp
255569434	UniProtKB	B9SI65	-	RCOM_1321070	3988	-	GO:0006402	mRNA catabolic process	GO_REF:0000020	IEA	HAMAP:MF_01595	Process	20100814	UniProtKB	FLXa1302.ePiR_L13_Size:732bp
224139200	UniProtKB	B9MUI5	-	POPTRDRAFT_796610	3694	-	GO:0055114	oxidation reduction	GO_REF:0000002	IEA	InterPro:IPR020471	Process	20100814	InterPro	FLXa1302.EPiF_L14_Size:690bp	FLXa1344.ePiR.1_O05_Size:714bp	FLXa1360.ePiR_G14_Size:706bp	FLXb1466.ePiR_L05_Size:765bp
224139200	UniProtKB	B9MUI5	-	POPTRDRAFT_796610	3694	-	GO:0016491	oxidoreductase activity	GO_REF:0000002	IEA	InterPro:IPR020471	Function	20100814	InterPro	FLXa1302.EPiF_L14_Size:690bp	FLXa1344.ePiR.1_O05_Size:714bp	FLXa1360.ePiR_G14_Size:706bp	FLXb1466.ePiR_L05_Size:765bp
224061865	UniProtKB	B9GPS0	-	POPTRDRAFT_550758	3694	-	GO:0004003	ATP-dependent DNA helicase activity	GO_REF:0000002	IEA	InterPro:IPR010614	Function	20100814	InterPro	FLXa1302.EPiF_L19_Size:746bp
224061865	UniProtKB	B9GPS0	-	POPTRDRAFT_550758	3694	-	GO:0005524	ATP binding	GO_REF:0000002	IEA	InterPro:IPR010614	Function	20100814	InterPro	FLXa1302.EPiF_L19_Size:746bp
224061865	UniProtKB	B9GPS0	-	POPTRDRAFT_550758	3694	-	GO:0016818	hydrolase activity, acting on acid anhydrides, in phosphorus-containing anhydrides	GO_REF:0000002	IEA	InterPro:IPR006554	Function	20100814	InterPro	FLXa1302.EPiF_L19_Size:746bp
224061865	UniProtKB	B9GPS0	-	POPTRDRAFT_550758	3694	-	GO:0005634	nucleus	GO_REF:0000004	IEA	SP_KW:KW-0539	Component	20100814	UniProtKB	FLXa1302.EPiF_L19_Size:746bp
224061865	UniProtKB	B9GPS0	-	POPTRDRAFT_550758	3694	-	GO:0008026	ATP-dependent helicase activity	GO_REF:0000002	IEA	InterPro:IPR006555	Function	20100814	InterPro	FLXa1302.EPiF_L19_Size:746bp
224061865	UniProtKB	B9GPS0	-	POPTRDRAFT_550758	3694	-	GO:0003677	DNA binding	GO_REF:0000002	IEA	InterPro:IPR010614	Function	20100814	InterPro	FLXa1302.EPiF_L19_Size:746bp
224061865	UniProtKB	B9GPS0	-	POPTRDRAFT_550758	3694	-	GO:0016787	hydrolase activity	GO_REF:0000004	IEA	SP_KW:KW-0378	Function	20100814	UniProtKB	FLXa1302.EPiF_L19_Size:746bp
224061865	UniProtKB	B9GPS0	-	POPTRDRAFT_550758	3694	-	GO:0003676	nucleic acid binding	GO_REF:0000002	IEA	InterPro:IPR006555	Function	20100814	InterPro	FLXa1302.EPiF_L19_Size:746bp
224061865	UniProtKB	B9GPS0	-	POPTRDRAFT_550758	3694	-	GO:0006139	nucleobase, nucleoside, nucleotide and nucleic acid metabolic process	GO_REF:0000002	IEA	InterPro:IPR006555	Process	20100814	InterPro	FLXa1302.EPiF_L19_Size:746bp
224061865	UniProtKB	B9GPS0	-	POPTRDRAFT_550758	3694	-	GO:0000166	nucleotide binding	GO_REF:0000004	IEA	SP_KW:KW-0547	Function	20100814	UniProtKB	FLXa1302.EPiF_L19_Size:746bp
224061865	UniProtKB	B9GPS0	-	POPTRDRAFT_550758	3694	-	GO:0004386	helicase activity	GO_REF:0000004	IEA	SP_KW:KW-0347	Function	20100814	UniProtKB	FLXa1302.EPiF_L19_Size:746bp
224061865	UniProtKB	B9GPS0	-	POPTRDRAFT_550758	3694	-	GO:0016818	hydrolase activity, acting on acid anhydrides, in phosphorus-containing anhydrides	GO_REF:0000002	IEA	InterPro:IPR006555	Function	20100814	InterPro	FLXa1302.EPiF_L19_Size:746bp
224061865	UniProtKB	B9GPS0	-	POPTRDRAFT_550758	3694	-	GO:0005524	ATP binding	GO_REF:0000004	IEA	SP_KW:KW-0067	Function	20100814	UniProtKB	FLXa1302.EPiF_L19_Size:746bp
224108129	UniProtKB	B9HVC3	-	POPTRDRAFT_1090469	3694	-	GO:0008152	metabolic process	GO_REF:0000002	IEA	InterPro:IPR000182	Process	20100814	InterPro	FLXa1302.EPiF_M01_Size:788bp
224108129	UniProtKB	B9HVC3	-	POPTRDRAFT_1090469	3694	-	GO:0008080	N-acetyltransferase activity	GO_REF:0000002	IEA	InterPro:IPR000182	Function	20100814	InterPro	FLXa1302.EPiF_M01_Size:788bp
297849364	UniProtKB	D7KKP8	-	ARALYDRAFT_888299	81972	-	GO:0016740	transferase activity	GO_REF:0000004	IEA	SP_KW:KW-0808	Function	20100814	UniProtKB	FLXa1302.ePiR_M01_Size:662bp	FLXb1486.EPiF_N05_Size:772bp
255550485	UniProtKB	B9RRC4	-	RCOM_0712300	3988	-	GO:0006383	transcription from RNA polymerase III promoter	GO_REF:0000002	IEA	InterPro:IPR007811	Process	20100814	InterPro	FLXa1302.ePiR_M04_Size:790bp	FLXa1394.ePiR_N19_Size:700bp
255550485	UniProtKB	B9RRC4	-	RCOM_0712300	3988	-	GO:0003677	DNA binding	GO_REF:0000002	IEA	InterPro:IPR007811	Function	20100814	InterPro	FLXa1302.ePiR_M04_Size:790bp	FLXa1394.ePiR_N19_Size:700bp
255550485	UniProtKB	B9RRC4	-	RCOM_0712300	3988	-	GO:0005666	DNA-directed RNA polymerase III complex	GO_REF:0000002	IEA	InterPro:IPR007811	Component	20100814	InterPro	FLXa1302.ePiR_M04_Size:790bp	FLXa1394.ePiR_N19_Size:700bp
255550485	UniProtKB	B9RRC4	-	RCOM_0712300	3988	-	GO:0003899	DNA-directed RNA polymerase activity	GO_REF:0000002	IEA	InterPro:IPR007811	Function	20100814	InterPro	FLXa1302.ePiR_M04_Size:790bp	FLXa1394.ePiR_N19_Size:700bp
255554557	UniProtKB	B9RX48	-	RCOM_0817290	3988	-	GO:0055114	oxidation reduction	GO_REF:0000004	IEA	SP_KW:KW-0560	Process	20100814	UniProtKB	FLXa1302.ePiR_M15_Size:697bp	FLXb1442.ePiR_G08_Size:759bp	FLXb1442.EPiF_O22_Size:636bp
255554557	UniProtKB	B9RX48	-	RCOM_0817290	3988	-	GO:0005515	protein binding	GO_REF:0000002	IEA	InterPro:IPR001611	Function	20100814	InterPro	FLXa1302.ePiR_M15_Size:697bp	FLXb1442.ePiR_G08_Size:759bp	FLXb1442.EPiF_O22_Size:636bp
255554557	UniProtKB	B9RX48	-	RCOM_0817290	3988	-	GO:0016491	oxidoreductase activity	GO_REF:0000004	IEA	SP_KW:KW-0560	Function	20100814	UniProtKB	FLXa1302.ePiR_M15_Size:697bp	FLXb1442.ePiR_G08_Size:759bp	FLXb1442.EPiF_O22_Size:636bp
255554557	UniProtKB	B9RX48	-	RCOM_0817290	3988	-	GO:0032440	2-alkenal reductase activity	GO_REF:0000003	IEA	EC:1.3.1.74	Function	20100703	UniProtKB	FLXa1302.ePiR_M15_Size:697bp	FLXb1442.ePiR_G08_Size:759bp	FLXb1442.EPiF_O22_Size:636bp
255554557	UniProtKB	B9RX48	-	RCOM_0817290	3988	-	GO:0016301	kinase activity	GO_REF:0000004	IEA	SP_KW:KW-0418	Function	20100814	UniProtKB	FLXa1302.ePiR_M15_Size:697bp	FLXb1442.ePiR_G08_Size:759bp	FLXb1442.EPiF_O22_Size:636bp
255560617	UniProtKB	B9S5Q3	-	RCOM_0652310	3988	-	GO:0003677	DNA binding	GO_REF:0000002	IEA	InterPro:IPR009072	Function	20100814	InterPro	FLXa1302.ePiR_M16_Size:851bp	FLXa1316.EPiF.1_J19_Size:717bp	FLXa1374.ePiR_I10_Size:738bp	FLXa1376.EPiF_O13_Size:816bp
255560617	UniProtKB	B9S5Q3	-	RCOM_0652310	3988	-	GO:0006352	transcription initiation	GO_REF:0000002	IEA	InterPro:IPR003162	Process	20100814	InterPro	FLXa1302.ePiR_M16_Size:851bp	FLXa1316.EPiF.1_J19_Size:717bp	FLXa1374.ePiR_I10_Size:738bp	FLXa1376.EPiF_O13_Size:816bp
147860110	UniProtKB	A5B6Y9	-	VITISV_033139	29760	-	GO:0015979	photosynthesis	GO_REF:0000004	IEA	SP_KW:KW-0602	Process	20100814	UniProtKB	FLXa1302.EPiF_N03_Size:606bp	FLXa1310.ePiR.1_E12_Size:680bp	FLXa1310.EPiF.1_M24_Size:585bp	FLXa1314.ePiR_P15_Size:619bp	FLXa1316.EPiF.1_C08_Size:702bp	FLXa1318.ePiR_J01_Size:660bp	FLXa1320.ePiR.1_P19_Size:277bp	FLXa1330.EPiF.1_D09_Size:739bp	FLXa1336.ePiR.1_H23_Size:661bp	FLXa1338.ePiR.1_H11_Size:687bp	FLXa1340.EPiF.1_F13_Size:337bp	FLXa1340.EPiF.1_N13_Size:735bp	FLXa1344.ePiR.1_L15_Size:667bp	FLXa1348.ePiR.2_F12_Size:813bp	FLXa1354.ePiR_A17_Size:462bp	FLXa1362.EPiF_N11_Size:579bp	FLXa1382.EPiF_B18_Size:659bp	FLXa1382.EPiF_N20_Size:476bp	FLXa1394.EPiF_C12_Size:737bp	FLXa1396.ePiR_I09_Size:634bp	FLXa1398.ePiR_F05_Size:678bp
147860110	UniProtKB	A5B6Y9	-	VITISV_033139	29760	-	GO:0009579	thylakoid	GO_REF:0000002	IEA	InterPro:IPR001280	Component	20100814	InterPro	FLXa1302.EPiF_N03_Size:606bp	FLXa1310.ePiR.1_E12_Size:680bp	FLXa1310.EPiF.1_M24_Size:585bp	FLXa1314.ePiR_P15_Size:619bp	FLXa1316.EPiF.1_C08_Size:702bp	FLXa1318.ePiR_J01_Size:660bp	FLXa1320.ePiR.1_P19_Size:277bp	FLXa1330.EPiF.1_D09_Size:739bp	FLXa1336.ePiR.1_H23_Size:661bp	FLXa1338.ePiR.1_H11_Size:687bp	FLXa1340.EPiF.1_F13_Size:337bp	FLXa1340.EPiF.1_N13_Size:735bp	FLXa1344.ePiR.1_L15_Size:667bp	FLXa1348.ePiR.2_F12_Size:813bp	FLXa1354.ePiR_A17_Size:462bp	FLXa1362.EPiF_N11_Size:579bp	FLXa1382.EPiF_B18_Size:659bp	FLXa1382.EPiF_N20_Size:476bp	FLXa1394.EPiF_C12_Size:737bp	FLXa1396.ePiR_I09_Size:634bp	FLXa1398.ePiR_F05_Size:678bp
147860110	UniProtKB	A5B6Y9	-	VITISV_033139	29760	-	GO:0005524	ATP binding	GO_REF:0000002	IEA	InterPro:IPR003959	Function	20100814	InterPro	FLXa1302.EPiF_N03_Size:606bp	FLXa1310.ePiR.1_E12_Size:680bp	FLXa1310.EPiF.1_M24_Size:585bp	FLXa1314.ePiR_P15_Size:619bp	FLXa1316.EPiF.1_C08_Size:702bp	FLXa1318.ePiR_J01_Size:660bp	FLXa1320.ePiR.1_P19_Size:277bp	FLXa1330.EPiF.1_D09_Size:739bp	FLXa1336.ePiR.1_H23_Size:661bp	FLXa1338.ePiR.1_H11_Size:687bp	FLXa1340.EPiF.1_F13_Size:337bp	FLXa1340.EPiF.1_N13_Size:735bp	FLXa1344.ePiR.1_L15_Size:667bp	FLXa1348.ePiR.2_F12_Size:813bp	FLXa1354.ePiR_A17_Size:462bp	FLXa1362.EPiF_N11_Size:579bp	FLXa1382.EPiF_B18_Size:659bp	FLXa1382.EPiF_N20_Size:476bp	FLXa1394.EPiF_C12_Size:737bp	FLXa1396.ePiR_I09_Size:634bp	FLXa1398.ePiR_F05_Size:678bp
147860110	UniProtKB	A5B6Y9	-	VITISV_033139	29760	-	GO:0018298	protein-chromophore linkage	GO_REF:0000004	IEA	SP_KW:KW-0157	Process	20100814	UniProtKB	FLXa1302.EPiF_N03_Size:606bp	FLXa1310.ePiR.1_E12_Size:680bp	FLXa1310.EPiF.1_M24_Size:585bp	FLXa1314.ePiR_P15_Size:619bp	FLXa1316.EPiF.1_C08_Size:702bp	FLXa1318.ePiR_J01_Size:660bp	FLXa1320.ePiR.1_P19_Size:277bp	FLXa1330.EPiF.1_D09_Size:739bp	FLXa1336.ePiR.1_H23_Size:661bp	FLXa1338.ePiR.1_H11_Size:687bp	FLXa1340.EPiF.1_F13_Size:337bp	FLXa1340.EPiF.1_N13_Size:735bp	FLXa1344.ePiR.1_L15_Size:667bp	FLXa1348.ePiR.2_F12_Size:813bp	FLXa1354.ePiR_A17_Size:462bp	FLXa1362.EPiF_N11_Size:579bp	FLXa1382.EPiF_B18_Size:659bp	FLXa1382.EPiF_N20_Size:476bp	FLXa1394.EPiF_C12_Size:737bp	FLXa1396.ePiR_I09_Size:634bp	FLXa1398.ePiR_F05_Size:678bp
147860110	UniProtKB	A5B6Y9	-	VITISV_033139	29760	-	GO:0051539	4 iron, 4 sulfur cluster binding	GO_REF:0000004	IEA	SP_KW:KW-0004	Function	20100814	UniProtKB	FLXa1302.EPiF_N03_Size:606bp	FLXa1310.ePiR.1_E12_Size:680bp	FLXa1310.EPiF.1_M24_Size:585bp	FLXa1314.ePiR_P15_Size:619bp	FLXa1316.EPiF.1_C08_Size:702bp	FLXa1318.ePiR_J01_Size:660bp	FLXa1320.ePiR.1_P19_Size:277bp	FLXa1330.EPiF.1_D09_Size:739bp	FLXa1336.ePiR.1_H23_Size:661bp	FLXa1338.ePiR.1_H11_Size:687bp	FLXa1340.EPiF.1_F13_Size:337bp	FLXa1340.EPiF.1_N13_Size:735bp	FLXa1344.ePiR.1_L15_Size:667bp	FLXa1348.ePiR.2_F12_Size:813bp	FLXa1354.ePiR_A17_Size:462bp	FLXa1362.EPiF_N11_Size:579bp	FLXa1382.EPiF_B18_Size:659bp	FLXa1382.EPiF_N20_Size:476bp	FLXa1394.EPiF_C12_Size:737bp	FLXa1396.ePiR_I09_Size:634bp	FLXa1398.ePiR_F05_Size:678bp
147860110	UniProtKB	A5B6Y9	-	VITISV_033139	29760	-	GO:0016021	integral to membrane	GO_REF:0000002	IEA	InterPro:IPR001280	Component	20100814	InterPro	FLXa1302.EPiF_N03_Size:606bp	FLXa1310.ePiR.1_E12_Size:680bp	FLXa1310.EPiF.1_M24_Size:585bp	FLXa1314.ePiR_P15_Size:619bp	FLXa1316.EPiF.1_C08_Size:702bp	FLXa1318.ePiR_J01_Size:660bp	FLXa1320.ePiR.1_P19_Size:277bp	FLXa1330.EPiF.1_D09_Size:739bp	FLXa1336.ePiR.1_H23_Size:661bp	FLXa1338.ePiR.1_H11_Size:687bp	FLXa1340.EPiF.1_F13_Size:337bp	FLXa1340.EPiF.1_N13_Size:735bp	FLXa1344.ePiR.1_L15_Size:667bp	FLXa1348.ePiR.2_F12_Size:813bp	FLXa1354.ePiR_A17_Size:462bp	FLXa1362.EPiF_N11_Size:579bp	FLXa1382.EPiF_B18_Size:659bp	FLXa1382.EPiF_N20_Size:476bp	FLXa1394.EPiF_C12_Size:737bp	FLXa1396.ePiR_I09_Size:634bp	FLXa1398.ePiR_F05_Size:678bp
147860110	UniProtKB	A5B6Y9	-	VITISV_033139	29760	-	GO:0006810	transport	GO_REF:0000004	IEA	SP_KW:KW-0813	Process	20100814	UniProtKB	FLXa1302.EPiF_N03_Size:606bp	FLXa1310.ePiR.1_E12_Size:680bp	FLXa1310.EPiF.1_M24_Size:585bp	FLXa1314.ePiR_P15_Size:619bp	FLXa1316.EPiF.1_C08_Size:702bp	FLXa1318.ePiR_J01_Size:660bp	FLXa1320.ePiR.1_P19_Size:277bp	FLXa1330.EPiF.1_D09_Size:739bp	FLXa1336.ePiR.1_H23_Size:661bp	FLXa1338.ePiR.1_H11_Size:687bp	FLXa1340.EPiF.1_F13_Size:337bp	FLXa1340.EPiF.1_N13_Size:735bp	FLXa1344.ePiR.1_L15_Size:667bp	FLXa1348.ePiR.2_F12_Size:813bp	FLXa1354.ePiR_A17_Size:462bp	FLXa1362.EPiF_N11_Size:579bp	FLXa1382.EPiF_B18_Size:659bp	FLXa1382.EPiF_N20_Size:476bp	FLXa1394.EPiF_C12_Size:737bp	FLXa1396.ePiR_I09_Size:634bp	FLXa1398.ePiR_F05_Size:678bp
147860110	UniProtKB	A5B6Y9	-	VITISV_033139	29760	-	GO:0016168	chlorophyll binding	GO_REF:0000004	IEA	SP_KW:KW-0148	Function	20100814	UniProtKB	FLXa1302.EPiF_N03_Size:606bp	FLXa1310.ePiR.1_E12_Size:680bp	FLXa1310.EPiF.1_M24_Size:585bp	FLXa1314.ePiR_P15_Size:619bp	FLXa1316.EPiF.1_C08_Size:702bp	FLXa1318.ePiR_J01_Size:660bp	FLXa1320.ePiR.1_P19_Size:277bp	FLXa1330.EPiF.1_D09_Size:739bp	FLXa1336.ePiR.1_H23_Size:661bp	FLXa1338.ePiR.1_H11_Size:687bp	FLXa1340.EPiF.1_F13_Size:337bp	FLXa1340.EPiF.1_N13_Size:735bp	FLXa1344.ePiR.1_L15_Size:667bp	FLXa1348.ePiR.2_F12_Size:813bp	FLXa1354.ePiR_A17_Size:462bp	FLXa1362.EPiF_N11_Size:579bp	FLXa1382.EPiF_B18_Size:659bp	FLXa1382.EPiF_N20_Size:476bp	FLXa1394.EPiF_C12_Size:737bp	FLXa1396.ePiR_I09_Size:634bp	FLXa1398.ePiR_F05_Size:678bp
147860110	UniProtKB	A5B6Y9	-	VITISV_033139	29760	-	GO:0009522	photosystem I	GO_REF:0000004	IEA	SP_KW:KW-0603	Component	20100814	UniProtKB	FLXa1302.EPiF_N03_Size:606bp	FLXa1310.ePiR.1_E12_Size:680bp	FLXa1310.EPiF.1_M24_Size:585bp	FLXa1314.ePiR_P15_Size:619bp	FLXa1316.EPiF.1_C08_Size:702bp	FLXa1318.ePiR_J01_Size:660bp	FLXa1320.ePiR.1_P19_Size:277bp	FLXa1330.EPiF.1_D09_Size:739bp	FLXa1336.ePiR.1_H23_Size:661bp	FLXa1338.ePiR.1_H11_Size:687bp	FLXa1340.EPiF.1_F13_Size:337bp	FLXa1340.EPiF.1_N13_Size:735bp	FLXa1344.ePiR.1_L15_Size:667bp	FLXa1348.ePiR.2_F12_Size:813bp	FLXa1354.ePiR_A17_Size:462bp	FLXa1362.EPiF_N11_Size:579bp	FLXa1382.EPiF_B18_Size:659bp	FLXa1382.EPiF_N20_Size:476bp	FLXa1394.EPiF_C12_Size:737bp	FLXa1396.ePiR_I09_Size:634bp	FLXa1398.ePiR_F05_Size:678bp
147860110	UniProtKB	A5B6Y9	-	VITISV_033139	29760	-	GO:0022900	electron transport chain	GO_REF:0000004	IEA	SP_KW:KW-0249	Process	20100814	UniProtKB	FLXa1302.EPiF_N03_Size:606bp	FLXa1310.ePiR.1_E12_Size:680bp	FLXa1310.EPiF.1_M24_Size:585bp	FLXa1314.ePiR_P15_Size:619bp	FLXa1316.EPiF.1_C08_Size:702bp	FLXa1318.ePiR_J01_Size:660bp	FLXa1320.ePiR.1_P19_Size:277bp	FLXa1330.EPiF.1_D09_Size:739bp	FLXa1336.ePiR.1_H23_Size:661bp	FLXa1338.ePiR.1_H11_Size:687bp	FLXa1340.EPiF.1_F13_Size:337bp	FLXa1340.EPiF.1_N13_Size:735bp	FLXa1344.ePiR.1_L15_Size:667bp	FLXa1348.ePiR.2_F12_Size:813bp	FLXa1354.ePiR_A17_Size:462bp	FLXa1362.EPiF_N11_Size:579bp	FLXa1382.EPiF_B18_Size:659bp	FLXa1382.EPiF_N20_Size:476bp	FLXa1394.EPiF_C12_Size:737bp	FLXa1396.ePiR_I09_Size:634bp	FLXa1398.ePiR_F05_Size:678bp
147860110	UniProtKB	A5B6Y9	-	VITISV_033139	29760	-	GO:0016020	membrane	GO_REF:0000023	IEA	SP_SL:SL-0162	Component	20100814	UniProtKB	FLXa1302.EPiF_N03_Size:606bp	FLXa1310.ePiR.1_E12_Size:680bp	FLXa1310.EPiF.1_M24_Size:585bp	FLXa1314.ePiR_P15_Size:619bp	FLXa1316.EPiF.1_C08_Size:702bp	FLXa1318.ePiR_J01_Size:660bp	FLXa1320.ePiR.1_P19_Size:277bp	FLXa1330.EPiF.1_D09_Size:739bp	FLXa1336.ePiR.1_H23_Size:661bp	FLXa1338.ePiR.1_H11_Size:687bp	FLXa1340.EPiF.1_F13_Size:337bp	FLXa1340.EPiF.1_N13_Size:735bp	FLXa1344.ePiR.1_L15_Size:667bp	FLXa1348.ePiR.2_F12_Size:813bp	FLXa1354.ePiR_A17_Size:462bp	FLXa1362.EPiF_N11_Size:579bp	FLXa1382.EPiF_B18_Size:659bp	FLXa1382.EPiF_N20_Size:476bp	FLXa1394.EPiF_C12_Size:737bp	FLXa1396.ePiR_I09_Size:634bp	FLXa1398.ePiR_F05_Size:678bp
147860110	UniProtKB	A5B6Y9	-	VITISV_033139	29760	-	GO:0051536	iron-sulfur cluster binding	GO_REF:0000004	IEA	SP_KW:KW-0411	Function	20100814	UniProtKB	FLXa1302.EPiF_N03_Size:606bp	FLXa1310.ePiR.1_E12_Size:680bp	FLXa1310.EPiF.1_M24_Size:585bp	FLXa1314.ePiR_P15_Size:619bp	FLXa1316.EPiF.1_C08_Size:702bp	FLXa1318.ePiR_J01_Size:660bp	FLXa1320.ePiR.1_P19_Size:277bp	FLXa1330.EPiF.1_D09_Size:739bp	FLXa1336.ePiR.1_H23_Size:661bp	FLXa1338.ePiR.1_H11_Size:687bp	FLXa1340.EPiF.1_F13_Size:337bp	FLXa1340.EPiF.1_N13_Size:735bp	FLXa1344.ePiR.1_L15_Size:667bp	FLXa1348.ePiR.2_F12_Size:813bp	FLXa1354.ePiR_A17_Size:462bp	FLXa1362.EPiF_N11_Size:579bp	FLXa1382.EPiF_B18_Size:659bp	FLXa1382.EPiF_N20_Size:476bp	FLXa1394.EPiF_C12_Size:737bp	FLXa1396.ePiR_I09_Size:634bp	FLXa1398.ePiR_F05_Size:678bp
147860110	UniProtKB	A5B6Y9	-	VITISV_033139	29760	-	GO:0009536	plastid	GO_REF:0000004	IEA	SP_KW:KW-0934	Component	20100814	UniProtKB	FLXa1302.EPiF_N03_Size:606bp	FLXa1310.ePiR.1_E12_Size:680bp	FLXa1310.EPiF.1_M24_Size:585bp	FLXa1314.ePiR_P15_Size:619bp	FLXa1316.EPiF.1_C08_Size:702bp	FLXa1318.ePiR_J01_Size:660bp	FLXa1320.ePiR.1_P19_Size:277bp	FLXa1330.EPiF.1_D09_Size:739bp	FLXa1336.ePiR.1_H23_Size:661bp	FLXa1338.ePiR.1_H11_Size:687bp	FLXa1340.EPiF.1_F13_Size:337bp	FLXa1340.EPiF.1_N13_Size:735bp	FLXa1344.ePiR.1_L15_Size:667bp	FLXa1348.ePiR.2_F12_Size:813bp	FLXa1354.ePiR_A17_Size:462bp	FLXa1362.EPiF_N11_Size:579bp	FLXa1382.EPiF_B18_Size:659bp	FLXa1382.EPiF_N20_Size:476bp	FLXa1394.EPiF_C12_Size:737bp	FLXa1396.ePiR_I09_Size:634bp	FLXa1398.ePiR_F05_Size:678bp
147860110	UniProtKB	A5B6Y9	-	VITISV_033139	29760	-	GO:0046872	metal ion binding	GO_REF:0000004	IEA	SP_KW:KW-0479	Function	20100814	UniProtKB	FLXa1302.EPiF_N03_Size:606bp	FLXa1310.ePiR.1_E12_Size:680bp	FLXa1310.EPiF.1_M24_Size:585bp	FLXa1314.ePiR_P15_Size:619bp	FLXa1316.EPiF.1_C08_Size:702bp	FLXa1318.ePiR_J01_Size:660bp	FLXa1320.ePiR.1_P19_Size:277bp	FLXa1330.EPiF.1_D09_Size:739bp	FLXa1336.ePiR.1_H23_Size:661bp	FLXa1338.ePiR.1_H11_Size:687bp	FLXa1340.EPiF.1_F13_Size:337bp	FLXa1340.EPiF.1_N13_Size:735bp	FLXa1344.ePiR.1_L15_Size:667bp	FLXa1348.ePiR.2_F12_Size:813bp	FLXa1354.ePiR_A17_Size:462bp	FLXa1362.EPiF_N11_Size:579bp	FLXa1382.EPiF_B18_Size:659bp	FLXa1382.EPiF_N20_Size:476bp	FLXa1394.EPiF_C12_Size:737bp	FLXa1396.ePiR_I09_Size:634bp	FLXa1398.ePiR_F05_Size:678bp
255552179	UniProtKB	B9RTR5	-	RCOM_0912010	3988	-	GO:0009055	electron carrier activity	GO_REF:0000002	IEA	InterPro:IPR010241	Function	20100814	InterPro	FLXa1302.EPiF_N06_Size:771bp
255552179	UniProtKB	B9RTR5	-	RCOM_0912010	3988	-	GO:0051536	iron-sulfur cluster binding	GO_REF:0000004	IEA	SP_KW:KW-0411	Function	20100814	UniProtKB	FLXa1302.EPiF_N06_Size:771bp
255552179	UniProtKB	B9RTR5	-	RCOM_0912010	3988	-	GO:0051537	2 iron, 2 sulfur cluster binding	GO_REF:0000002	IEA	InterPro:IPR010241	Function	20100814	InterPro	FLXa1302.EPiF_N06_Size:771bp
255552179	UniProtKB	B9RTR5	-	RCOM_0912010	3988	-	GO:0009055	electron carrier activity	GO_REF:0000002	IEA	InterPro:IPR001041	Function	20100814	InterPro	FLXa1302.EPiF_N06_Size:771bp
255552179	UniProtKB	B9RTR5	-	RCOM_0912010	3988	-	GO:0046872	metal ion binding	GO_REF:0000004	IEA	SP_KW:KW-0479	Function	20100814	UniProtKB	FLXa1302.EPiF_N06_Size:771bp
1617274	UniProtKB	Q96338	-	Q96338	3708	-	GO:0008152	metabolic process	GO_REF:0000002	IEA	InterPro:IPR000873	Process	20100814	InterPro	FLXa1302.ePiR_N06_Size:790bp
1617274	UniProtKB	Q96338	-	Q96338	3708	-	GO:0003824	catalytic activity	GO_REF:0000002	IEA	InterPro:IPR000873	Function	20100814	InterPro	FLXa1302.ePiR_N06_Size:790bp
224126451	UniProtKB	B9N2W2	-	PtrEXLB1	3694	-	GO:0005576	extracellular region	GO_REF:0000002	IEA	InterPro:IPR007118	Component	20100814	InterPro	FLXa1302.EPiF_N07_Size:572bp	FLXb1444.ePiR_J21_Size:791bp	FLXb1476.ePiR_G12_Size:759bp
297843094	UniProtKB	D7KBE6	-	ARALYDRAFT_887446	81972	-	GO:0004674	protein serine/threonine kinase activity	GO_REF:0000002	IEA	InterPro:IPR008271	Function	20100814	InterPro	FLXa1302.EPiF_N08_Size:740bp
297843094	UniProtKB	D7KBE6	-	ARALYDRAFT_887446	81972	-	GO:0006468	protein amino acid phosphorylation	GO_REF:0000002	IEA	InterPro:IPR000719	Process	20100814	InterPro	FLXa1302.EPiF_N08_Size:740bp
297843094	UniProtKB	D7KBE6	-	ARALYDRAFT_887446	81972	-	GO:0005524	ATP binding	GO_REF:0000002	IEA	InterPro:IPR017441	Function	20100814	InterPro	FLXa1302.EPiF_N08_Size:740bp
297843094	UniProtKB	D7KBE6	-	ARALYDRAFT_887446	81972	-	GO:0004672	protein kinase activity	GO_REF:0000002	IEA	InterPro:IPR017442	Function	20100814	InterPro	FLXa1302.EPiF_N08_Size:740bp
224097957	UniProtKB	B9HLL9	-	POPTRDRAFT_820259	3694	-	GO:0006629	lipid metabolic process	GO_REF:0000002	IEA	InterPro:IPR002641	Process	20100814	InterPro	FLXa1302.ePiR_N08_Size:693bp	FLXa1394.EPiF_A24_Size:251bp
224097957	UniProtKB	B9HLL9	-	POPTRDRAFT_820259	3694	-	GO:0008152	metabolic process	GO_REF:0000002	IEA	InterPro:IPR016035	Process	20100814	InterPro	FLXa1302.ePiR_N08_Size:693bp	FLXa1394.EPiF_A24_Size:251bp
224097957	UniProtKB	B9HLL9	-	POPTRDRAFT_820259	3694	-	GO:0016787	hydrolase activity	GO_REF:0000004	IEA	SP_KW:KW-0378	Function	20100814	UniProtKB	FLXa1302.ePiR_N08_Size:693bp	FLXa1394.EPiF_A24_Size:251bp
224097957	UniProtKB	B9HLL9	-	POPTRDRAFT_820259	3694	-	GO:0016042	lipid catabolic process	GO_REF:0000004	IEA	SP_KW:KW-0442	Process	20100814	UniProtKB	FLXa1302.ePiR_N08_Size:693bp	FLXa1394.EPiF_A24_Size:251bp
224069914	UniProtKB	B9GR84	-	POPTRDRAFT_553251	3694	-	GO:0006468	protein amino acid phosphorylation	GO_REF:0000002	IEA	InterPro:IPR000719	Process	20100814	InterPro	FLXa1302.EPiF_N09_Size:749bp
224069914	UniProtKB	B9GR84	-	POPTRDRAFT_553251	3694	-	GO:0005524	ATP binding	GO_REF:0000002	IEA	InterPro:IPR000719	Function	20100814	InterPro	FLXa1302.EPiF_N09_Size:749bp
224069914	UniProtKB	B9GR84	-	POPTRDRAFT_553251	3694	-	GO:0004672	protein kinase activity	GO_REF:0000002	IEA	InterPro:IPR001245	Function	20100814	InterPro	FLXa1302.EPiF_N09_Size:749bp
224069914	UniProtKB	B9GR84	-	POPTRDRAFT_553251	3694	-	GO:0005515	protein binding	GO_REF:0000002	IEA	InterPro:IPR001611	Function	20100814	InterPro	FLXa1302.EPiF_N09_Size:749bp
147867288	UniProtKB	A5BIS8	-	VITISV_022848	29760	-	GO:0016787	hydrolase activity	GO_REF:0000002	IEA	InterPro:IPR006935	Function	20100814	InterPro	FLXa1302.ePiR_N10_Size:695bp	FLXa1304.EPiF_M15_Size:738bp	FLXa1386.ePiR_D13_Size:824bp	FLXb1428.EPiF_M19_Size:704bp	FLXb1448.ePiR_J07_Size:746bp	FLXb1462.EPiF_I12_Size:801bp	FLXb1470.ePiR_I05_Size:760bp
147867288	UniProtKB	A5BIS8	-	VITISV_022848	29760	-	GO:0017111	nucleoside-triphosphatase activity	GO_REF:0000002	IEA	InterPro:IPR003593	Function	20100814	InterPro	FLXa1302.ePiR_N10_Size:695bp	FLXa1304.EPiF_M15_Size:738bp	FLXa1386.ePiR_D13_Size:824bp	FLXb1428.EPiF_M19_Size:704bp	FLXb1448.ePiR_J07_Size:746bp	FLXb1462.EPiF_I12_Size:801bp	FLXb1470.ePiR_I05_Size:760bp
147867288	UniProtKB	A5BIS8	-	VITISV_022848	29760	-	GO:0005524	ATP binding	GO_REF:0000004	IEA	SP_KW:KW-0067	Function	20100814	UniProtKB	FLXa1302.ePiR_N10_Size:695bp	FLXa1304.EPiF_M15_Size:738bp	FLXa1386.ePiR_D13_Size:824bp	FLXb1428.EPiF_M19_Size:704bp	FLXb1448.ePiR_J07_Size:746bp	FLXb1462.EPiF_I12_Size:801bp	FLXb1470.ePiR_I05_Size:760bp
147867288	UniProtKB	A5BIS8	-	VITISV_022848	29760	-	GO:0000166	nucleotide binding	GO_REF:0000004	IEA	SP_KW:KW-0547	Function	20100814	UniProtKB	FLXa1302.ePiR_N10_Size:695bp	FLXa1304.EPiF_M15_Size:738bp	FLXa1386.ePiR_D13_Size:824bp	FLXb1428.EPiF_M19_Size:704bp	FLXb1448.ePiR_J07_Size:746bp	FLXb1462.EPiF_I12_Size:801bp	FLXb1470.ePiR_I05_Size:760bp
147867288	UniProtKB	A5BIS8	-	VITISV_022848	29760	-	GO:0003677	DNA binding	GO_REF:0000002	IEA	InterPro:IPR006935	Function	20100814	InterPro	FLXa1302.ePiR_N10_Size:695bp	FLXa1304.EPiF_M15_Size:738bp	FLXa1386.ePiR_D13_Size:824bp	FLXb1428.EPiF_M19_Size:704bp	FLXb1448.ePiR_J07_Size:746bp	FLXb1462.EPiF_I12_Size:801bp	FLXb1470.ePiR_I05_Size:760bp
115482252	UniProtKB	Q109M1	-	Os10g0447100	39947	-	GO:0004842	ubiquitin-protein ligase activity	GO_REF:0000002	IEA	InterPro:IPR015581	Function	20100814	InterPro	FLXa1302.ePiR_N15_Size:767bp
115482252	UniProtKB	Q109M1	-	Os10g0447100	39947	-	GO:0019787	small conjugating protein ligase activity	GO_REF:0000002	IEA	InterPro:IPR000608	Function	20100814	InterPro	FLXa1302.ePiR_N15_Size:767bp
115482252	UniProtKB	Q109M1	-	Os10g0447100	39947	-	GO:0016874	ligase activity	GO_REF:0000004	IEA	SP_KW:KW-0436	Function	20100814	UniProtKB	FLXa1302.ePiR_N15_Size:767bp
115482252	UniProtKB	Q109M1	-	Os10g0447100	39947	-	GO:0051246	regulation of protein metabolic process	GO_REF:0000002	IEA	InterPro:IPR000608	Process	20100814	InterPro	FLXa1302.ePiR_N15_Size:767bp
115482252	UniProtKB	Q109M1	-	Os10g0447100	39947	-	GO:0016567	protein ubiquitination	GO_REF:0000002	IEA	InterPro:IPR015581	Process	20100814	InterPro	FLXa1302.ePiR_N15_Size:767bp
115482252	UniProtKB	Q109M1	-	Os10g0447100	39947	-	GO:0043687	post-translational protein modification	GO_REF:0000002	IEA	InterPro:IPR000608	Process	20100814	InterPro	FLXa1302.ePiR_N15_Size:767bp
297739784	UniProtKB	D7TI90	-	VIT_00033430001	29760	-	GO:0005634	nucleus	GO_REF:0000002	IEA	InterPro:IPR008847	Component	20100814	InterPro	FLXa1302.EPiF_N17_Size:728bp
297739784	UniProtKB	D7TI90	-	VIT_00033430001	29760	-	GO:0006396	RNA processing	GO_REF:0000002	IEA	InterPro:IPR003107	Process	20100814	InterPro	FLXa1302.EPiF_N17_Size:728bp
297739784	UniProtKB	D7TI90	-	VIT_00033430001	29760	-	GO:0003723	RNA binding	GO_REF:0000002	IEA	InterPro:IPR003029	Function	20100814	InterPro	FLXa1302.EPiF_N17_Size:728bp
297739784	UniProtKB	D7TI90	-	VIT_00033430001	29760	-	GO:0005622	intracellular	GO_REF:0000002	IEA	InterPro:IPR003107	Component	20100814	InterPro	FLXa1302.EPiF_N17_Size:728bp
297739784	UniProtKB	D7TI90	-	VIT_00033430001	29760	-	GO:0006397	mRNA processing	GO_REF:0000002	IEA	InterPro:IPR008847	Process	20100814	InterPro	FLXa1302.EPiF_N17_Size:728bp
255559861	UniProtKB	B9S4P2	-	RCOM_0990510	3988	-	GO:0005488	binding	GO_REF:0000002	IEA	InterPro:IPR016024	Function	20100814	InterPro	FLXa1302.ePiR_N21_Size:739bp	FLXa1308.ePiR.2_A18_Size:688bp
222612692	UniProtKB	B9G5C7	-	OsJ_31232	39947	-	GO:0004523	ribonuclease H activity	GO_REF:0000002	IEA	InterPro:IPR002156	Function	20100814	InterPro	FLXa1302.ePiR_N22_Size:733bp	FLXb1436.ePiR_B05_Size:774bp
222612692	UniProtKB	B9G5C7	-	OsJ_31232	39947	-	GO:0003723	RNA binding	GO_REF:0000002	IEA	InterPro:IPR000477	Function	20100814	InterPro	FLXa1302.ePiR_N22_Size:733bp	FLXb1436.ePiR_B05_Size:774bp
222612692	UniProtKB	B9G5C7	-	OsJ_31232	39947	-	GO:0006278	RNA-dependent DNA replication	GO_REF:0000002	IEA	InterPro:IPR000477	Process	20100814	InterPro	FLXa1302.ePiR_N22_Size:733bp	FLXb1436.ePiR_B05_Size:774bp
222612692	UniProtKB	B9G5C7	-	OsJ_31232	39947	-	GO:0003676	nucleic acid binding	GO_REF:0000002	IEA	InterPro:IPR012337	Function	20100814	InterPro	FLXa1302.ePiR_N22_Size:733bp	FLXb1436.ePiR_B05_Size:774bp
222612692	UniProtKB	B9G5C7	-	OsJ_31232	39947	-	GO:0008270	zinc ion binding	GO_REF:0000002	IEA	InterPro:IPR001878	Function	20100814	InterPro	FLXa1302.ePiR_N22_Size:733bp	FLXb1436.ePiR_B05_Size:774bp
222612692	UniProtKB	B9G5C7	-	OsJ_31232	39947	-	GO:0003964	RNA-directed DNA polymerase activity	GO_REF:0000002	IEA	InterPro:IPR000477	Function	20100814	InterPro	FLXa1302.ePiR_N22_Size:733bp	FLXb1436.ePiR_B05_Size:774bp
255568263	UniProtKB	B9SGI7	-	RCOM_0553250	3988	-	GO:0046983	protein dimerization activity	GO_REF:0000002	IEA	InterPro:IPR011616	Function	20100814	InterPro	FLXa1302.ePiR_N23_Size:746bp
255568263	UniProtKB	B9SGI7	-	RCOM_0553250	3988	-	GO:0003700	transcription factor activity	GO_REF:0000002	IEA	InterPro:IPR004827	Function	20100814	InterPro	FLXa1302.ePiR_N23_Size:746bp
255568263	UniProtKB	B9SGI7	-	RCOM_0553250	3988	-	GO:0006355	regulation of transcription, DNA-dependent	GO_REF:0000002	IEA	InterPro:IPR004827	Process	20100814	InterPro	FLXa1302.ePiR_N23_Size:746bp
255568263	UniProtKB	B9SGI7	-	RCOM_0553250	3988	-	GO:0003677	DNA binding	GO_REF:0000004	IEA	SP_KW:KW-0238	Function	20100814	UniProtKB	FLXa1302.ePiR_N23_Size:746bp
255568263	UniProtKB	B9SGI7	-	RCOM_0553250	3988	-	GO:0006355	regulation of transcription, DNA-dependent	GO_REF:0000002	IEA	InterPro:IPR011616	Process	20100814	InterPro	FLXa1302.ePiR_N23_Size:746bp
255568263	UniProtKB	B9SGI7	-	RCOM_0553250	3988	-	GO:0043565	sequence-specific DNA binding	GO_REF:0000002	IEA	InterPro:IPR004827	Function	20100814	InterPro	FLXa1302.ePiR_N23_Size:746bp
255568263	UniProtKB	B9SGI7	-	RCOM_0553250	3988	-	GO:0006351	transcription, DNA-dependent	GO_REF:0000002	IEA	InterPro:IPR012900	Process	20100814	InterPro	FLXa1302.ePiR_N23_Size:746bp
255568263	UniProtKB	B9SGI7	-	RCOM_0553250	3988	-	GO:0005634	nucleus	GO_REF:0000004	IEA	SP_KW:KW-0539	Component	20100814	UniProtKB	FLXa1302.ePiR_N23_Size:746bp
255568263	UniProtKB	B9SGI7	-	RCOM_0553250	3988	-	GO:0045449	regulation of transcription	GO_REF:0000002	IEA	InterPro:IPR012900	Process	20100814	InterPro	FLXa1302.ePiR_N23_Size:746bp
225447500	UniProtKB	D7TD93	-	VIT_00030117001	29760	-	GO:0009507	chloroplast	GO_REF:0000002	IEA	InterPro:IPR011192	Component	20100814	InterPro	FLXa1302.ePiR_O01_Size:471bp	FLXa1308.ePiR.2_E06_Size:781bp	FLXa1360.EPiF_F11_Size:758bp
225447500	UniProtKB	D7TD93	-	VIT_00030117001	29760	-	GO:0030785	[ribulose-bisphosphate carboxylase]-lysine N-methyltransferase activity	GO_REF:0000002	IEA	InterPro:IPR011192	Function	20100814	InterPro	FLXa1302.ePiR_O01_Size:471bp	FLXa1308.ePiR.2_E06_Size:781bp	FLXa1360.EPiF_F11_Size:758bp
242096068	UniProtKB	C5Z454	-	Sb10g021360	4558	-	GO:0005634	nucleus	GO_REF:0000004	IEA	SP_KW:KW-0539	Component	20100814	UniProtKB	FLXa1302.ePiR_O03_Size:762bp
242096068	UniProtKB	C5Z454	-	Sb10g021360	4558	-	GO:0003677	DNA binding	GO_REF:0000002	IEA	InterPro:IPR012287	Function	20100814	InterPro	FLXa1302.ePiR_O03_Size:762bp
242096068	UniProtKB	C5Z454	-	Sb10g021360	4558	-	GO:0045449	regulation of transcription	GO_REF:0000002	IEA	InterPro:IPR012287	Process	20100814	InterPro	FLXa1302.ePiR_O03_Size:762bp
224066863	UniProtKB	B9GUD6	-	POPTRDRAFT_410514	3694	-	GO:0004540	ribonuclease activity	GO_REF:0000002	IEA	InterPro:IPR001900	Function	20100814	InterPro	FLXa1302.EPiF_O06_Size:655bp	FLXa1318.EPiF_J05_Size:747bp
224066863	UniProtKB	B9GUD6	-	POPTRDRAFT_410514	3694	-	GO:0003723	RNA binding	GO_REF:0000002	IEA	InterPro:IPR001900	Function	20100814	InterPro	FLXa1302.EPiF_O06_Size:655bp	FLXa1318.EPiF_J05_Size:747bp
255582706	UniProtKB	B9T1L2	-	RCOM_1099830	3988	-	GO:0005488	binding	GO_REF:0000002	IEA	InterPro:IPR016024	Function	20100814	InterPro	FLXa1302.EPiF_O08_Size:783bp	FLXa1302.EPiF_P07_Size:590bp	FLXa1314.ePiR_O04_Size:769bp	FLXa1400.ePiR_F04_Size:799bp
147801801	UniProtKB	A5BGN2	-	VITISV_023717	29760	-	GO:0006350	transcription	GO_REF:0000004	IEA	SP_KW:KW-0804	Process	20100814	UniProtKB	FLXa1302.EPiF_O09_Size:774bp
147801801	UniProtKB	A5BGN2	-	VITISV_023717	29760	-	GO:0045449	regulation of transcription	GO_REF:0000004	IEA	SP_KW:KW-0805	Process	20100814	UniProtKB	FLXa1302.EPiF_O09_Size:774bp
147769978	UniProtKB	A5BA10	-	VITISV_009489	29760	-	GO:0015074	DNA integration	GO_REF:0000002	IEA	InterPro:IPR001584	Process	20100814	InterPro	FLXa1302.EPiF_O12_Size:673bp	FLXa1316.EPiF.1_O13_Size:728bp	FLXa1328.ePiR.1_C02_Size:786bp
147769978	UniProtKB	A5BA10	-	VITISV_009489	29760	-	GO:0005634	nucleus	GO_REF:0000002	IEA	InterPro:IPR000953	Component	20100814	InterPro	FLXa1302.EPiF_O12_Size:673bp	FLXa1316.EPiF.1_O13_Size:728bp	FLXa1328.ePiR.1_C02_Size:786bp
147769978	UniProtKB	A5BA10	-	VITISV_009489	29760	-	GO:0003964	RNA-directed DNA polymerase activity	GO_REF:0000002	IEA	InterPro:IPR000477	Function	20100814	InterPro	FLXa1302.EPiF_O12_Size:673bp	FLXa1316.EPiF.1_O13_Size:728bp	FLXa1328.ePiR.1_C02_Size:786bp
147769978	UniProtKB	A5BA10	-	VITISV_009489	29760	-	GO:0000785	chromatin	GO_REF:0000002	IEA	InterPro:IPR000953	Component	20100814	InterPro	FLXa1302.EPiF_O12_Size:673bp	FLXa1316.EPiF.1_O13_Size:728bp	FLXa1328.ePiR.1_C02_Size:786bp
147769978	UniProtKB	A5BA10	-	VITISV_009489	29760	-	GO:0006278	RNA-dependent DNA replication	GO_REF:0000002	IEA	InterPro:IPR000477	Process	20100814	InterPro	FLXa1302.EPiF_O12_Size:673bp	FLXa1316.EPiF.1_O13_Size:728bp	FLXa1328.ePiR.1_C02_Size:786bp
147769978	UniProtKB	A5BA10	-	VITISV_009489	29760	-	GO:0003723	RNA binding	GO_REF:0000002	IEA	InterPro:IPR000477	Function	20100814	InterPro	FLXa1302.EPiF_O12_Size:673bp	FLXa1316.EPiF.1_O13_Size:728bp	FLXa1328.ePiR.1_C02_Size:786bp
147769978	UniProtKB	A5BA10	-	VITISV_009489	29760	-	GO:0003676	nucleic acid binding	GO_REF:0000002	IEA	InterPro:IPR012337	Function	20100814	InterPro	FLXa1302.EPiF_O12_Size:673bp	FLXa1316.EPiF.1_O13_Size:728bp	FLXa1328.ePiR.1_C02_Size:786bp
147769978	UniProtKB	A5BA10	-	VITISV_009489	29760	-	GO:0006333	chromatin assembly or disassembly	GO_REF:0000002	IEA	InterPro:IPR000953	Process	20100814	InterPro	FLXa1302.EPiF_O12_Size:673bp	FLXa1316.EPiF.1_O13_Size:728bp	FLXa1328.ePiR.1_C02_Size:786bp
147769978	UniProtKB	A5BA10	-	VITISV_009489	29760	-	GO:0003682	chromatin binding	GO_REF:0000002	IEA	InterPro:IPR000953	Function	20100814	InterPro	FLXa1302.EPiF_O12_Size:673bp	FLXa1316.EPiF.1_O13_Size:728bp	FLXa1328.ePiR.1_C02_Size:786bp
147769978	UniProtKB	A5BA10	-	VITISV_009489	29760	-	GO:0003677	DNA binding	GO_REF:0000002	IEA	InterPro:IPR001584	Function	20100814	InterPro	FLXa1302.EPiF_O12_Size:673bp	FLXa1316.EPiF.1_O13_Size:728bp	FLXa1328.ePiR.1_C02_Size:786bp
255561124	UniProtKB	B9S6F5	-	RCOM_0536110	3988	-	GO:0006284	base-excision repair	GO_REF:0000002	IEA	InterPro:IPR003265	Process	20100814	InterPro	FLXa1302.EPiF_O14_Size:759bp	FLXb1508.ePiR_G23_Size:393bp
255561124	UniProtKB	B9S6F5	-	RCOM_0536110	3988	-	GO:0003824	catalytic activity	GO_REF:0000002	IEA	InterPro:IPR011257	Function	20100814	InterPro	FLXa1302.EPiF_O14_Size:759bp	FLXb1508.ePiR_G23_Size:393bp
255561124	UniProtKB	B9S6F5	-	RCOM_0536110	3988	-	GO:0016787	hydrolase activity	GO_REF:0000004	IEA	SP_KW:KW-0378	Function	20100814	UniProtKB	FLXa1302.EPiF_O14_Size:759bp	FLXb1508.ePiR_G23_Size:393bp
255561124	UniProtKB	B9S6F5	-	RCOM_0536110	3988	-	GO:0016798	hydrolase activity, acting on glycosyl bonds	GO_REF:0000004	IEA	SP_KW:KW-0326	Function	20100814	UniProtKB	FLXa1302.EPiF_O14_Size:759bp	FLXb1508.ePiR_G23_Size:393bp
255561124	UniProtKB	B9S6F5	-	RCOM_0536110	3988	-	GO:0008152	metabolic process	GO_REF:0000004	IEA	SP_KW:KW-0326	Process	20100814	UniProtKB	FLXa1302.EPiF_O14_Size:759bp	FLXb1508.ePiR_G23_Size:393bp
255561124	UniProtKB	B9S6F5	-	RCOM_0536110	3988	-	GO:0003905	alkylbase DNA N-glycosylase activity	GO_REF:0000003	IEA	EC:3.2.2.21	Function	20100703	UniProtKB	FLXa1302.EPiF_O14_Size:759bp	FLXb1508.ePiR_G23_Size:393bp
255561124	UniProtKB	B9S6F5	-	RCOM_0536110	3988	-	GO:0006281	DNA repair	GO_REF:0000002	IEA	InterPro:IPR011257	Process	20100814	InterPro	FLXa1302.EPiF_O14_Size:759bp	FLXb1508.ePiR_G23_Size:393bp
255545325	UniProtKB	B9RJ04	-	RCOM_1754100	3988	-	GO:0016567	protein ubiquitination	GO_REF:0000002	IEA	InterPro:IPR003613	Process	20100814	InterPro	FLXa1302.ePiR_O15_Size:772bp
255545325	UniProtKB	B9RJ04	-	RCOM_1754100	3988	-	GO:0004842	ubiquitin-protein ligase activity	GO_REF:0000002	IEA	InterPro:IPR003613	Function	20100814	InterPro	FLXa1302.ePiR_O15_Size:772bp
255545325	UniProtKB	B9RJ04	-	RCOM_1754100	3988	-	GO:0000151	ubiquitin ligase complex	GO_REF:0000002	IEA	InterPro:IPR003613	Component	20100814	InterPro	FLXa1302.ePiR_O15_Size:772bp
255545325	UniProtKB	B9RJ04	-	RCOM_1754100	3988	-	GO:0005488	binding	GO_REF:0000002	IEA	InterPro:IPR011989	Function	20100814	InterPro	FLXa1302.ePiR_O15_Size:772bp
255545325	UniProtKB	B9RJ04	-	RCOM_1754100	3988	-	GO:0016874	ligase activity	GO_REF:0000004	IEA	SP_KW:KW-0436	Function	20100814	UniProtKB	FLXa1302.ePiR_O15_Size:772bp
224077612	UniProtKB	B9H3Y1	-	POPTRDRAFT_1076165	3694	-	GO:0030246	carbohydrate binding	GO_REF:0000002	IEA	InterPro:IPR011013	Function	20100814	InterPro	FLXa1302.ePiR_O17_Size:716bp
224077612	UniProtKB	B9H3Y1	-	POPTRDRAFT_1076165	3694	-	GO:0016853	isomerase activity	GO_REF:0000002	IEA	InterPro:IPR015443	Function	20100814	InterPro	FLXa1302.ePiR_O17_Size:716bp
224077612	UniProtKB	B9H3Y1	-	POPTRDRAFT_1076165	3694	-	GO:0005975	carbohydrate metabolic process	GO_REF:0000002	IEA	InterPro:IPR008183	Process	20100814	InterPro	FLXa1302.ePiR_O17_Size:716bp
224077612	UniProtKB	B9H3Y1	-	POPTRDRAFT_1076165	3694	-	GO:0003824	catalytic activity	GO_REF:0000002	IEA	InterPro:IPR014718	Function	20100814	InterPro	FLXa1302.ePiR_O17_Size:716bp
224077612	UniProtKB	B9H3Y1	-	POPTRDRAFT_1076165	3694	-	GO:0019318	hexose metabolic process	GO_REF:0000002	IEA	InterPro:IPR015443	Process	20100814	InterPro	FLXa1302.ePiR_O17_Size:716bp
79403309	UniProtKB	Q27GK7	-	TPR4	3702	-	GO:0006350	transcription	GO_REF:0000004	IEA	SP_KW:KW-0804	Process	20100814	UniProtKB	FLXa1302.EPiF_O21_Size:674bp
79403309	UniProtKB	Q27GK7	-	TPR4	3702	-	GO:0045449	regulation of transcription	GO_REF:0000004	IEA	SP_KW:KW-0805	Process	20100814	UniProtKB	FLXa1302.EPiF_O21_Size:674bp
79403309	UniProtKB	Q27GK7	-	TPR4	3702	-	GO:0010072	primary shoot apical meristem specification	PMID:16763149	IGI	:	Process	20060928	TAIR	FLXa1302.EPiF_O21_Size:674bp
79403309	UniProtKB	Q27GK7	-	TPR4	3702	-	GO:0005634	nucleus	GO_REF:0000004	IEA	SP_KW:KW-0539	Component	20100814	UniProtKB	FLXa1302.EPiF_O21_Size:674bp
79403309	UniProtKB	Q27GK7	-	TPR4	3702	-	GO:0005515	protein binding	PMID:16461579	IPI	:	Function	20080822	TAIR	FLXa1302.EPiF_O21_Size:674bp
224127114	UniProtKB	B9N296	-	POPTRDRAFT_783913	3694	-	GO:0031429	box H/ACA snoRNP complex	GO_REF:0000002	IEA	InterPro:IPR007504	Component	20100814	InterPro	FLXa1302.ePiR_O21_Size:695bp
224127114	UniProtKB	B9N296	-	POPTRDRAFT_783913	3694	-	GO:0030515	snoRNA binding	GO_REF:0000002	IEA	InterPro:IPR007504	Function	20100814	InterPro	FLXa1302.ePiR_O21_Size:695bp
224127114	UniProtKB	B9N296	-	POPTRDRAFT_783913	3694	-	GO:0009982	pseudouridine synthase activity	GO_REF:0000002	IEA	InterPro:IPR007504	Function	20100814	InterPro	FLXa1302.ePiR_O21_Size:695bp
255565495	UniProtKB	B9SCL9	-	RCOM_0475450	3988	-	GO:0008270	zinc ion binding	GO_REF:0000002	IEA	InterPro:IPR001965	Function	20100814	InterPro	FLXa1302.EPiF_P09_Size:711bp	FLXa1356.ePiR_K24_Size:785bp	FLXa1398.EPiF_K01_Size:610bp
255565495	UniProtKB	B9SCL9	-	RCOM_0475450	3988	-	GO:0046872	metal ion binding	GO_REF:0000004	IEA	SP_KW:KW-0479	Function	20100814	UniProtKB	FLXa1302.EPiF_P09_Size:711bp	FLXa1356.ePiR_K24_Size:785bp	FLXa1398.EPiF_K01_Size:610bp
255565495	UniProtKB	B9SCL9	-	RCOM_0475450	3988	-	GO:0005515	protein binding	GO_REF:0000002	IEA	InterPro:IPR001965	Function	20100814	InterPro	FLXa1302.EPiF_P09_Size:711bp	FLXa1356.ePiR_K24_Size:785bp	FLXa1398.EPiF_K01_Size:610bp
255553749	UniProtKB	B9RVZ6	-	RCOM_1174510	3988	-	GO:0000148	1,3-beta-glucan synthase complex	GO_REF:0000002	IEA	InterPro:IPR003440	Component	20100814	InterPro	FLXa1302.EPiF_P11_Size:739bp	FLXa1318.EPiF_I20_Size:692bp	FLXa1360.ePiR_C02_Size:785bp	FLXa1398.ePiR_L01_Size:782bp	FLXb1466.EPiF_C10_Size:770bp	FLXb1490.EPiF_G17_Size:679bp	FLXb1526.EPiF_L10_Size:795bp
255553749	UniProtKB	B9RVZ6	-	RCOM_1174510	3988	-	GO:0006075	1,3-beta-glucan biosynthetic process	GO_REF:0000002	IEA	InterPro:IPR003440	Process	20100814	InterPro	FLXa1302.EPiF_P11_Size:739bp	FLXa1318.EPiF_I20_Size:692bp	FLXa1360.ePiR_C02_Size:785bp	FLXa1398.ePiR_L01_Size:782bp	FLXb1466.EPiF_C10_Size:770bp	FLXb1490.EPiF_G17_Size:679bp	FLXb1526.EPiF_L10_Size:795bp
255553749	UniProtKB	B9RVZ6	-	RCOM_1174510	3988	-	GO:0016757	transferase activity, transferring glycosyl groups	GO_REF:0000004	IEA	SP_KW:KW-0328	Function	20100814	UniProtKB	FLXa1302.EPiF_P11_Size:739bp	FLXa1318.EPiF_I20_Size:692bp	FLXa1360.ePiR_C02_Size:785bp	FLXa1398.ePiR_L01_Size:782bp	FLXb1466.EPiF_C10_Size:770bp	FLXb1490.EPiF_G17_Size:679bp	FLXb1526.EPiF_L10_Size:795bp
255553749	UniProtKB	B9RVZ6	-	RCOM_1174510	3988	-	GO:0016020	membrane	GO_REF:0000002	IEA	InterPro:IPR003440	Component	20100814	InterPro	FLXa1302.EPiF_P11_Size:739bp	FLXa1318.EPiF_I20_Size:692bp	FLXa1360.ePiR_C02_Size:785bp	FLXa1398.ePiR_L01_Size:782bp	FLXb1466.EPiF_C10_Size:770bp	FLXb1490.EPiF_G17_Size:679bp	FLXb1526.EPiF_L10_Size:795bp
255553749	UniProtKB	B9RVZ6	-	RCOM_1174510	3988	-	GO:0003843	1,3-beta-glucan synthase activity	GO_REF:0000002	IEA	InterPro:IPR003440	Function	20100814	InterPro	FLXa1302.EPiF_P11_Size:739bp	FLXa1318.EPiF_I20_Size:692bp	FLXa1360.ePiR_C02_Size:785bp	FLXa1398.ePiR_L01_Size:782bp	FLXb1466.EPiF_C10_Size:770bp	FLXb1490.EPiF_G17_Size:679bp	FLXb1526.EPiF_L10_Size:795bp
255553749	UniProtKB	B9RVZ6	-	RCOM_1174510	3988	-	GO:0016740	transferase activity	GO_REF:0000004	IEA	SP_KW:KW-0808	Function	20100814	UniProtKB	FLXa1302.EPiF_P11_Size:739bp	FLXa1318.EPiF_I20_Size:692bp	FLXa1360.ePiR_C02_Size:785bp	FLXa1398.ePiR_L01_Size:782bp	FLXb1466.EPiF_C10_Size:770bp	FLXb1490.EPiF_G17_Size:679bp	FLXb1526.EPiF_L10_Size:795bp
255553749	UniProtKB	B9RVZ6	-	RCOM_1174510	3988	-	GO:0003843	1,3-beta-glucan synthase activity	GO_REF:0000003	IEA	EC:2.4.1.34	Function	20100703	UniProtKB	FLXa1302.EPiF_P11_Size:739bp	FLXa1318.EPiF_I20_Size:692bp	FLXa1360.ePiR_C02_Size:785bp	FLXa1398.ePiR_L01_Size:782bp	FLXb1466.EPiF_C10_Size:770bp	FLXb1490.EPiF_G17_Size:679bp	FLXb1526.EPiF_L10_Size:795bp
255542414	UniProtKB	B9REV1	-	RCOM_1429050	3988	-	GO:0016740	transferase activity	GO_REF:0000004	IEA	SP_KW:KW-0808	Function	20100814	UniProtKB	FLXa1302.ePiR_P12_Size:760bp	FLXa1354.EPiF_F06_Size:613bp	FLXa1382.ePiR_J21_Size:706bp
255542414	UniProtKB	B9REV1	-	RCOM_1429050	3988	-	GO:0016905	myosin heavy chain kinase activity	GO_REF:0000003	IEA	EC:2.7.11.7	Function	20100703	UniProtKB	FLXa1302.ePiR_P12_Size:760bp	FLXa1354.EPiF_F06_Size:613bp	FLXa1382.ePiR_J21_Size:706bp
255584858	UniProtKB	B9T4H6	-	RCOM_0198410	3988	-	GO:0016787	hydrolase activity	GO_REF:0000004	IEA	SP_KW:KW-0378	Function	20100814	UniProtKB	FLXa1304.EPiF_A18_Size:605bp	FLXa1332.EPiF.1_K15_Size:627bp	FLXa1338.EPiF.1_I15_Size:686bp	FLXa1404.EPiF_F15_Size:709bp
255584858	UniProtKB	B9T4H6	-	RCOM_0198410	3988	-	GO:0005992	trehalose biosynthetic process	GO_REF:0000002	IEA	InterPro:IPR003337	Process	20100814	InterPro	FLXa1304.EPiF_A18_Size:605bp	FLXa1332.EPiF.1_K15_Size:627bp	FLXa1338.EPiF.1_I15_Size:686bp	FLXa1404.EPiF_F15_Size:709bp
255584858	UniProtKB	B9T4H6	-	RCOM_0198410	3988	-	GO:0003824	catalytic activity	GO_REF:0000002	IEA	InterPro:IPR006379	Function	20100814	InterPro	FLXa1304.EPiF_A18_Size:605bp	FLXa1332.EPiF.1_K15_Size:627bp	FLXa1338.EPiF.1_I15_Size:686bp	FLXa1404.EPiF_F15_Size:709bp
255584858	UniProtKB	B9T4H6	-	RCOM_0198410	3988	-	GO:0004805	trehalose-phosphatase activity	GO_REF:0000003	IEA	EC:3.1.3.12	Function	20100703	UniProtKB	FLXa1304.EPiF_A18_Size:605bp	FLXa1332.EPiF.1_K15_Size:627bp	FLXa1338.EPiF.1_I15_Size:686bp	FLXa1404.EPiF_F15_Size:709bp
255584858	UniProtKB	B9T4H6	-	RCOM_0198410	3988	-	GO:0008152	metabolic process	GO_REF:0000002	IEA	InterPro:IPR006379	Process	20100814	InterPro	FLXa1304.EPiF_A18_Size:605bp	FLXa1332.EPiF.1_K15_Size:627bp	FLXa1338.EPiF.1_I15_Size:686bp	FLXa1404.EPiF_F15_Size:709bp
224094460	UniProtKB	B9HE89	-	POPTRDRAFT_802871	3694	-	GO:0016491	oxidoreductase activity	GO_REF:0000002	IEA	InterPro:IPR011707	Function	20100814	InterPro	FLXa1304.ePiR_A18_Size:686bp	FLXa1342.ePiR.1_I20_Size:768bp
224094460	UniProtKB	B9HE89	-	POPTRDRAFT_802871	3694	-	GO:0005507	copper ion binding	GO_REF:0000002	IEA	InterPro:IPR011707	Function	20100814	InterPro	FLXa1304.ePiR_A18_Size:686bp	FLXa1342.ePiR.1_I20_Size:768bp
224094460	UniProtKB	B9HE89	-	POPTRDRAFT_802871	3694	-	GO:0055114	oxidation reduction	GO_REF:0000002	IEA	InterPro:IPR001117	Process	20100814	InterPro	FLXa1304.ePiR_A18_Size:686bp	FLXa1342.ePiR.1_I20_Size:768bp
224073675	UniProtKB	B9GW04	-	POPTRDRAFT_645825	3694	-	GO:0004252	serine-type endopeptidase activity	GO_REF:0000002	IEA	InterPro:IPR000209	Function	20100814	InterPro	FLXa1304.EPiF_A19_Size:776bp
224073675	UniProtKB	B9GW04	-	POPTRDRAFT_645825	3694	-	GO:0006508	proteolysis	GO_REF:0000002	IEA	InterPro:IPR000209	Process	20100814	InterPro	FLXa1304.EPiF_A19_Size:776bp
224107335	UniProtKB	B9HSB4	-	POPTRDRAFT_821764	3694	-	GO:0000166	nucleotide binding	GO_REF:0000002	IEA	InterPro:IPR018163	Function	20100814	InterPro	FLXa1304.EPiF_B02_Size:591bp
224107335	UniProtKB	B9HSB4	-	POPTRDRAFT_821764	3694	-	GO:0005524	ATP binding	GO_REF:0000002	IEA	InterPro:IPR018165	Function	20100814	InterPro	FLXa1304.EPiF_B02_Size:591bp
224107335	UniProtKB	B9HSB4	-	POPTRDRAFT_821764	3694	-	GO:0004813	alanine-tRNA ligase activity	GO_REF:0000002	IEA	InterPro:IPR018165	Function	20100814	InterPro	FLXa1304.EPiF_B02_Size:591bp
224107335	UniProtKB	B9HSB4	-	POPTRDRAFT_821764	3694	-	GO:0003676	nucleic acid binding	GO_REF:0000002	IEA	InterPro:IPR018165	Function	20100814	InterPro	FLXa1304.EPiF_B02_Size:591bp
224107335	UniProtKB	B9HSB4	-	POPTRDRAFT_821764	3694	-	GO:0006412	translation	GO_REF:0000002	IEA	InterPro:IPR018164	Process	20100814	InterPro	FLXa1304.EPiF_B02_Size:591bp
224107335	UniProtKB	B9HSB4	-	POPTRDRAFT_821764	3694	-	GO:0006419	alanyl-tRNA aminoacylation	GO_REF:0000002	IEA	InterPro:IPR018164	Process	20100814	InterPro	FLXa1304.EPiF_B02_Size:591bp
224107335	UniProtKB	B9HSB4	-	POPTRDRAFT_821764	3694	-	GO:0005737	cytoplasm	GO_REF:0000002	IEA	InterPro:IPR018164	Component	20100814	InterPro	FLXa1304.EPiF_B02_Size:591bp
255587856	UniProtKB	B9T849	-	RCOM_0100760	3988	-	GO:0005694	chromosome	GO_REF:0000002	IEA	InterPro:IPR003395	Component	20100814	InterPro	FLXa1304.ePiR_B06_Size:677bp	FLXa1330.ePiR.1_N11_Size:792bp	FLXb1416.ePiR_H12_Size:805bp	FLXb1420.EPiF_K10_Size:728bp	FLXb1466.EPiF_H13_Size:762bp	FLXb1468.EPiF_C19_Size:779bp	FLXb1496.ePiR_E10_Size:702bp	FLXb1516.ePiR_E21_Size:820bp
255587856	UniProtKB	B9T849	-	RCOM_0100760	3988	-	GO:0005524	ATP binding	GO_REF:0000002	IEA	InterPro:IPR010935	Function	20100814	InterPro	FLXa1304.ePiR_B06_Size:677bp	FLXa1330.ePiR.1_N11_Size:792bp	FLXb1416.ePiR_H12_Size:805bp	FLXb1420.EPiF_K10_Size:728bp	FLXb1466.EPiF_H13_Size:762bp	FLXb1468.EPiF_C19_Size:779bp	FLXb1496.ePiR_E10_Size:702bp	FLXb1516.ePiR_E21_Size:820bp
255587856	UniProtKB	B9T849	-	RCOM_0100760	3988	-	GO:0005515	protein binding	GO_REF:0000002	IEA	InterPro:IPR010935	Function	20100814	InterPro	FLXa1304.ePiR_B06_Size:677bp	FLXa1330.ePiR.1_N11_Size:792bp	FLXb1416.ePiR_H12_Size:805bp	FLXb1420.EPiF_K10_Size:728bp	FLXb1466.EPiF_H13_Size:762bp	FLXb1468.EPiF_C19_Size:779bp	FLXb1496.ePiR_E10_Size:702bp	FLXb1516.ePiR_E21_Size:820bp
255587856	UniProtKB	B9T849	-	RCOM_0100760	3988	-	GO:0051276	chromosome organization	GO_REF:0000002	IEA	InterPro:IPR010935	Process	20100814	InterPro	FLXa1304.ePiR_B06_Size:677bp	FLXa1330.ePiR.1_N11_Size:792bp	FLXb1416.ePiR_H12_Size:805bp	FLXb1420.EPiF_K10_Size:728bp	FLXb1466.EPiF_H13_Size:762bp	FLXb1468.EPiF_C19_Size:779bp	FLXb1496.ePiR_E10_Size:702bp	FLXb1516.ePiR_E21_Size:820bp
290488814	UniProtKB	D3WAL1	-	psaB	4151	-	GO:0015979	photosynthesis	GO_REF:0000020	IEA	HAMAP:MF_00482	Process	20100814	UniProtKB	FLXa1304.EPiF_B13_Size:723bp	FLXa1310.ePiR.1_C03_Size:727bp	FLXa1330.EPiF.1_B01_Size:707bp	FLXa1338.ePiR.1_P13_Size:727bp
290488814	UniProtKB	D3WAL1	-	psaB	4151	-	GO:0009579	thylakoid	GO_REF:0000002	IEA	InterPro:IPR001280	Component	20100814	InterPro	FLXa1304.EPiF_B13_Size:723bp	FLXa1310.ePiR.1_C03_Size:727bp	FLXa1330.EPiF.1_B01_Size:707bp	FLXa1338.ePiR.1_P13_Size:727bp
290488814	UniProtKB	D3WAL1	-	psaB	4151	-	GO:0016021	integral to membrane	GO_REF:0000002	IEA	InterPro:IPR001280	Component	20100814	InterPro	FLXa1304.EPiF_B13_Size:723bp	FLXa1310.ePiR.1_C03_Size:727bp	FLXa1330.EPiF.1_B01_Size:707bp	FLXa1338.ePiR.1_P13_Size:727bp
290488814	UniProtKB	D3WAL1	-	psaB	4151	-	GO:0016168	chlorophyll binding	GO_REF:0000004	IEA	SP_KW:KW-0148	Function	20100814	UniProtKB	FLXa1304.EPiF_B13_Size:723bp	FLXa1310.ePiR.1_C03_Size:727bp	FLXa1330.EPiF.1_B01_Size:707bp	FLXa1338.ePiR.1_P13_Size:727bp
290488814	UniProtKB	D3WAL1	-	psaB	4151	-	GO:0009055	electron carrier activity	GO_REF:0000020	IEA	HAMAP:MF_00482	Function	20100814	UniProtKB	FLXa1304.EPiF_B13_Size:723bp	FLXa1310.ePiR.1_C03_Size:727bp	FLXa1330.EPiF.1_B01_Size:707bp	FLXa1338.ePiR.1_P13_Size:727bp
290488814	UniProtKB	D3WAL1	-	psaB	4151	-	GO:0009522	photosystem I	GO_REF:0000002	IEA	InterPro:IPR006244	Component	20100814	InterPro	FLXa1304.EPiF_B13_Size:723bp	FLXa1310.ePiR.1_C03_Size:727bp	FLXa1330.EPiF.1_B01_Size:707bp	FLXa1338.ePiR.1_P13_Size:727bp
290488814	UniProtKB	D3WAL1	-	psaB	4151	-	GO:0009507	chloroplast	GO_REF:0000004	IEA	SP_KW:KW-0150	Component	20100814	UniProtKB	FLXa1304.EPiF_B13_Size:723bp	FLXa1310.ePiR.1_C03_Size:727bp	FLXa1330.EPiF.1_B01_Size:707bp	FLXa1338.ePiR.1_P13_Size:727bp
290488814	UniProtKB	D3WAL1	-	psaB	4151	-	GO:0009536	plastid	GO_REF:0000004	IEA	SP_KW:KW-0934	Component	20100814	UniProtKB	FLXa1304.EPiF_B13_Size:723bp	FLXa1310.ePiR.1_C03_Size:727bp	FLXa1330.EPiF.1_B01_Size:707bp	FLXa1338.ePiR.1_P13_Size:727bp
290488814	UniProtKB	D3WAL1	-	psaB	4151	-	GO:0016020	membrane	GO_REF:0000023	IEA	SP_SL:SL-0162	Component	20100814	UniProtKB	FLXa1304.EPiF_B13_Size:723bp	FLXa1310.ePiR.1_C03_Size:727bp	FLXa1330.EPiF.1_B01_Size:707bp	FLXa1338.ePiR.1_P13_Size:727bp
290488814	UniProtKB	D3WAL1	-	psaB	4151	-	GO:0000287	magnesium ion binding	GO_REF:0000020	IEA	HAMAP:MF_00482	Function	20100814	UniProtKB	FLXa1304.EPiF_B13_Size:723bp	FLXa1310.ePiR.1_C03_Size:727bp	FLXa1330.EPiF.1_B01_Size:707bp	FLXa1338.ePiR.1_P13_Size:727bp
290488814	UniProtKB	D3WAL1	-	psaB	4151	-	GO:0051539	4 iron, 4 sulfur cluster binding	GO_REF:0000004	IEA	SP_KW:KW-0004	Function	20100814	UniProtKB	FLXa1304.EPiF_B13_Size:723bp	FLXa1310.ePiR.1_C03_Size:727bp	FLXa1330.EPiF.1_B01_Size:707bp	FLXa1338.ePiR.1_P13_Size:727bp
290488814	UniProtKB	D3WAL1	-	psaB	4151	-	GO:0006810	transport	GO_REF:0000004	IEA	SP_KW:KW-0813	Process	20100814	UniProtKB	FLXa1304.EPiF_B13_Size:723bp	FLXa1310.ePiR.1_C03_Size:727bp	FLXa1330.EPiF.1_B01_Size:707bp	FLXa1338.ePiR.1_P13_Size:727bp
290488814	UniProtKB	D3WAL1	-	psaB	4151	-	GO:0055114	oxidation reduction	GO_REF:0000020	IEA	HAMAP:MF_00482	Process	20100814	UniProtKB	FLXa1304.EPiF_B13_Size:723bp	FLXa1310.ePiR.1_C03_Size:727bp	FLXa1330.EPiF.1_B01_Size:707bp	FLXa1338.ePiR.1_P13_Size:727bp
290488814	UniProtKB	D3WAL1	-	psaB	4151	-	GO:0018298	protein-chromophore linkage	GO_REF:0000004	IEA	SP_KW:KW-0157	Process	20100814	UniProtKB	FLXa1304.EPiF_B13_Size:723bp	FLXa1310.ePiR.1_C03_Size:727bp	FLXa1330.EPiF.1_B01_Size:707bp	FLXa1338.ePiR.1_P13_Size:727bp
290488814	UniProtKB	D3WAL1	-	psaB	4151	-	GO:0022900	electron transport chain	GO_REF:0000004	IEA	SP_KW:KW-0249	Process	20100814	UniProtKB	FLXa1304.EPiF_B13_Size:723bp	FLXa1310.ePiR.1_C03_Size:727bp	FLXa1330.EPiF.1_B01_Size:707bp	FLXa1338.ePiR.1_P13_Size:727bp
290488814	UniProtKB	D3WAL1	-	psaB	4151	-	GO:0046872	metal ion binding	GO_REF:0000004	IEA	SP_KW:KW-0479	Function	20100814	UniProtKB	FLXa1304.EPiF_B13_Size:723bp	FLXa1310.ePiR.1_C03_Size:727bp	FLXa1330.EPiF.1_B01_Size:707bp	FLXa1338.ePiR.1_P13_Size:727bp
290488814	UniProtKB	D3WAL1	-	psaB	4151	-	GO:0051536	iron-sulfur cluster binding	GO_REF:0000004	IEA	SP_KW:KW-0411	Function	20100814	UniProtKB	FLXa1304.EPiF_B13_Size:723bp	FLXa1310.ePiR.1_C03_Size:727bp	FLXa1330.EPiF.1_B01_Size:707bp	FLXa1338.ePiR.1_P13_Size:727bp
225544124	UniProtKB	C0LE74	-	psaA	180498	-	GO:0051539	4 iron, 4 sulfur cluster binding	GO_REF:0000004	IEA	SP_KW:KW-0004	Function	20100814	UniProtKB	FLXa1304.ePiR_B13_Size:759bp	FLXa1336.ePiR.1_A12_Size:808bp	FLXb1472.EPiF_A02_Size:699bp	FLXb1476.EPiF_G15_Size:754bp	FLXb1494.EPiF_D01_Size:807bp
225544124	UniProtKB	C0LE74	-	psaA	180498	-	GO:0009579	thylakoid	GO_REF:0000004	IEA	SP_KW:KW-0793	Component	20100814	UniProtKB	FLXa1304.ePiR_B13_Size:759bp	FLXa1336.ePiR.1_A12_Size:808bp	FLXb1472.EPiF_A02_Size:699bp	FLXb1476.EPiF_G15_Size:754bp	FLXb1494.EPiF_D01_Size:807bp
225544124	UniProtKB	C0LE74	-	psaA	180498	-	GO:0015979	photosynthesis	GO_REF:0000004	IEA	SP_KW:KW-0602	Process	20100814	UniProtKB	FLXa1304.ePiR_B13_Size:759bp	FLXa1336.ePiR.1_A12_Size:808bp	FLXb1472.EPiF_A02_Size:699bp	FLXb1476.EPiF_G15_Size:754bp	FLXb1494.EPiF_D01_Size:807bp
225544124	UniProtKB	C0LE74	-	psaA	180498	-	GO:0016021	integral to membrane	GO_REF:0000002	IEA	InterPro:IPR006243	Component	20100814	InterPro	FLXa1304.ePiR_B13_Size:759bp	FLXa1336.ePiR.1_A12_Size:808bp	FLXb1472.EPiF_A02_Size:699bp	FLXb1476.EPiF_G15_Size:754bp	FLXb1494.EPiF_D01_Size:807bp
225544124	UniProtKB	C0LE74	-	psaA	180498	-	GO:0016168	chlorophyll binding	GO_REF:0000004	IEA	SP_KW:KW-0148	Function	20100814	UniProtKB	FLXa1304.ePiR_B13_Size:759bp	FLXa1336.ePiR.1_A12_Size:808bp	FLXb1472.EPiF_A02_Size:699bp	FLXb1476.EPiF_G15_Size:754bp	FLXb1494.EPiF_D01_Size:807bp
225544124	UniProtKB	C0LE74	-	psaA	180498	-	GO:0009522	photosystem I	GO_REF:0000002	IEA	InterPro:IPR001280	Component	20100814	InterPro	FLXa1304.ePiR_B13_Size:759bp	FLXa1336.ePiR.1_A12_Size:808bp	FLXb1472.EPiF_A02_Size:699bp	FLXb1476.EPiF_G15_Size:754bp	FLXb1494.EPiF_D01_Size:807bp
225544124	UniProtKB	C0LE74	-	psaA	180498	-	GO:0046872	metal ion binding	GO_REF:0000002	IEA	InterPro:IPR006243	Function	20100814	InterPro	FLXa1304.ePiR_B13_Size:759bp	FLXa1336.ePiR.1_A12_Size:808bp	FLXb1472.EPiF_A02_Size:699bp	FLXb1476.EPiF_G15_Size:754bp	FLXb1494.EPiF_D01_Size:807bp
225544124	UniProtKB	C0LE74	-	psaA	180498	-	GO:0006810	transport	GO_REF:0000004	IEA	SP_KW:KW-0813	Process	20100814	UniProtKB	FLXa1304.ePiR_B13_Size:759bp	FLXa1336.ePiR.1_A12_Size:808bp	FLXb1472.EPiF_A02_Size:699bp	FLXb1476.EPiF_G15_Size:754bp	FLXb1494.EPiF_D01_Size:807bp
225544124	UniProtKB	C0LE74	-	psaA	180498	-	GO:0009536	plastid	GO_REF:0000004	IEA	SP_KW:KW-0934	Component	20100814	UniProtKB	FLXa1304.ePiR_B13_Size:759bp	FLXa1336.ePiR.1_A12_Size:808bp	FLXb1472.EPiF_A02_Size:699bp	FLXb1476.EPiF_G15_Size:754bp	FLXb1494.EPiF_D01_Size:807bp
225544124	UniProtKB	C0LE74	-	psaA	180498	-	GO:0009507	chloroplast	GO_REF:0000004	IEA	SP_KW:KW-0150	Component	20100814	UniProtKB	FLXa1304.ePiR_B13_Size:759bp	FLXa1336.ePiR.1_A12_Size:808bp	FLXb1472.EPiF_A02_Size:699bp	FLXb1476.EPiF_G15_Size:754bp	FLXb1494.EPiF_D01_Size:807bp
225544124	UniProtKB	C0LE74	-	psaA	180498	-	GO:0000287	magnesium ion binding	GO_REF:0000020	IEA	HAMAP:MF_00458	Function	20100814	UniProtKB	FLXa1304.ePiR_B13_Size:759bp	FLXa1336.ePiR.1_A12_Size:808bp	FLXb1472.EPiF_A02_Size:699bp	FLXb1476.EPiF_G15_Size:754bp	FLXb1494.EPiF_D01_Size:807bp
225544124	UniProtKB	C0LE74	-	psaA	180498	-	GO:0018298	protein-chromophore linkage	GO_REF:0000004	IEA	SP_KW:KW-0157	Process	20100814	UniProtKB	FLXa1304.ePiR_B13_Size:759bp	FLXa1336.ePiR.1_A12_Size:808bp	FLXb1472.EPiF_A02_Size:699bp	FLXb1476.EPiF_G15_Size:754bp	FLXb1494.EPiF_D01_Size:807bp
225544124	UniProtKB	C0LE74	-	psaA	180498	-	GO:0022900	electron transport chain	GO_REF:0000004	IEA	SP_KW:KW-0249	Process	20100814	UniProtKB	FLXa1304.ePiR_B13_Size:759bp	FLXa1336.ePiR.1_A12_Size:808bp	FLXb1472.EPiF_A02_Size:699bp	FLXb1476.EPiF_G15_Size:754bp	FLXb1494.EPiF_D01_Size:807bp
225544124	UniProtKB	C0LE74	-	psaA	180498	-	GO:0016020	membrane	GO_REF:0000023	IEA	SP_SL:SL-0162	Component	20100814	UniProtKB	FLXa1304.ePiR_B13_Size:759bp	FLXa1336.ePiR.1_A12_Size:808bp	FLXb1472.EPiF_A02_Size:699bp	FLXb1476.EPiF_G15_Size:754bp	FLXb1494.EPiF_D01_Size:807bp
225544124	UniProtKB	C0LE74	-	psaA	180498	-	GO:0051536	iron-sulfur cluster binding	GO_REF:0000004	IEA	SP_KW:KW-0411	Function	20100814	UniProtKB	FLXa1304.ePiR_B13_Size:759bp	FLXa1336.ePiR.1_A12_Size:808bp	FLXb1472.EPiF_A02_Size:699bp	FLXb1476.EPiF_G15_Size:754bp	FLXb1494.EPiF_D01_Size:807bp
225544124	UniProtKB	C0LE74	-	psaA	180498	-	GO:0009055	electron carrier activity	GO_REF:0000020	IEA	HAMAP:MF_00458	Function	20100814	UniProtKB	FLXa1304.ePiR_B13_Size:759bp	FLXa1336.ePiR.1_A12_Size:808bp	FLXb1472.EPiF_A02_Size:699bp	FLXb1476.EPiF_G15_Size:754bp	FLXb1494.EPiF_D01_Size:807bp
224108896	UniProtKB	B9NDJ5	-	POPTRDRAFT_828859	3694	-	GO:0006508	proteolysis	GO_REF:0000002	IEA	InterPro:IPR008758	Process	20100814	InterPro	FLXa1304.EPiF_B15_Size:747bp
224108896	UniProtKB	B9NDJ5	-	POPTRDRAFT_828859	3694	-	GO:0008236	serine-type peptidase activity	GO_REF:0000002	IEA	InterPro:IPR008758	Function	20100814	InterPro	FLXa1304.EPiF_B15_Size:747bp
224094881	UniProtKB	B9HFB0	-	POPTRDRAFT_869356	3694	-	GO:0016740	transferase activity	GO_REF:0000002	IEA	InterPro:IPR006463	Function	20100814	InterPro	FLXa1304.ePiR_B15_Size:799bp
224094881	UniProtKB	B9HFB0	-	POPTRDRAFT_869356	3694	-	GO:0051536	iron-sulfur cluster binding	GO_REF:0000002	IEA	InterPro:IPR007197	Function	20100814	InterPro	FLXa1304.ePiR_B15_Size:799bp
224094881	UniProtKB	B9HFB0	-	POPTRDRAFT_869356	3694	-	GO:0003824	catalytic activity	GO_REF:0000002	IEA	InterPro:IPR013848	Function	20100814	InterPro	FLXa1304.ePiR_B15_Size:799bp
224094881	UniProtKB	B9HFB0	-	POPTRDRAFT_869356	3694	-	GO:0051539	4 iron, 4 sulfur cluster binding	GO_REF:0000002	IEA	InterPro:IPR006463	Function	20100814	InterPro	FLXa1304.ePiR_B15_Size:799bp
224094881	UniProtKB	B9HFB0	-	POPTRDRAFT_869356	3694	-	GO:0009451	RNA modification	GO_REF:0000002	IEA	InterPro:IPR013848	Process	20100814	InterPro	FLXa1304.ePiR_B15_Size:799bp
224094881	UniProtKB	B9HFB0	-	POPTRDRAFT_869356	3694	-	GO:0005737	cytoplasm	GO_REF:0000002	IEA	InterPro:IPR006463	Component	20100814	InterPro	FLXa1304.ePiR_B15_Size:799bp
224094881	UniProtKB	B9HFB0	-	POPTRDRAFT_869356	3694	-	GO:0005575	cellular_component	GO_REF:0000002	IEA	InterPro:IPR020612	Component	20100814	InterPro	FLXa1304.ePiR_B15_Size:799bp
224094881	UniProtKB	B9HFB0	-	POPTRDRAFT_869356	3694	-	GO:0051539	4 iron, 4 sulfur cluster binding	GO_REF:0000002	IEA	InterPro:IPR020612	Function	20100814	InterPro	FLXa1304.ePiR_B15_Size:799bp
224094881	UniProtKB	B9HFB0	-	POPTRDRAFT_869356	3694	-	GO:0009451	RNA modification	GO_REF:0000002	IEA	InterPro:IPR005839	Process	20100814	InterPro	FLXa1304.ePiR_B15_Size:799bp
224094881	UniProtKB	B9HFB0	-	POPTRDRAFT_869356	3694	-	GO:0006400	tRNA modification	GO_REF:0000002	IEA	InterPro:IPR006463	Process	20100814	InterPro	FLXa1304.ePiR_B15_Size:799bp
224094881	UniProtKB	B9HFB0	-	POPTRDRAFT_869356	3694	-	GO:0051539	4 iron, 4 sulfur cluster binding	GO_REF:0000002	IEA	InterPro:IPR013848	Function	20100814	InterPro	FLXa1304.ePiR_B15_Size:799bp
296086610	UniProtKB	D7TP22	-	VIT_00010968001	29760	-	GO:0006812	cation transport	GO_REF:0000002	IEA	InterPro:IPR002524	Process	20100814	InterPro	FLXa1304.ePiR_B16_Size:780bp
296086610	UniProtKB	D7TP22	-	VIT_00010968001	29760	-	GO:0016020	membrane	GO_REF:0000002	IEA	InterPro:IPR002524	Component	20100814	InterPro	FLXa1304.ePiR_B16_Size:780bp
296086610	UniProtKB	D7TP22	-	VIT_00010968001	29760	-	GO:0008324	cation transmembrane transporter activity	GO_REF:0000002	IEA	InterPro:IPR002524	Function	20100814	InterPro	FLXa1304.ePiR_B16_Size:780bp
296086610	UniProtKB	D7TP22	-	VIT_00010968001	29760	-	GO:0055085	transmembrane transport	GO_REF:0000002	IEA	InterPro:IPR002524	Process	20100814	InterPro	FLXa1304.ePiR_B16_Size:780bp
255555503	UniProtKB	B9RY21	-	RCOM_0813990	3988	-	GO:0046872	metal ion binding	GO_REF:0000002	IEA	InterPro:IPR011237	Function	20100814	InterPro	FLXa1304.ePiR_B18_Size:665bp
255555503	UniProtKB	B9RY21	-	RCOM_0813990	3988	-	GO:0004222	metalloendopeptidase activity	GO_REF:0000002	IEA	InterPro:IPR011765	Function	20100814	InterPro	FLXa1304.ePiR_B18_Size:665bp
255555503	UniProtKB	B9RY21	-	RCOM_0813990	3988	-	GO:0003824	catalytic activity	GO_REF:0000002	IEA	InterPro:IPR011237	Function	20100814	InterPro	FLXa1304.ePiR_B18_Size:665bp
255555503	UniProtKB	B9RY21	-	RCOM_0813990	3988	-	GO:0008237	metallopeptidase activity	GO_REF:0000004	IEA	SP_KW:KW-0482	Function	20100814	UniProtKB	FLXa1304.ePiR_B18_Size:665bp
255555503	UniProtKB	B9RY21	-	RCOM_0813990	3988	-	GO:0006508	proteolysis	GO_REF:0000002	IEA	InterPro:IPR011765	Process	20100814	InterPro	FLXa1304.ePiR_B18_Size:665bp
255555503	UniProtKB	B9RY21	-	RCOM_0813990	3988	-	GO:0008233	peptidase activity	GO_REF:0000004	IEA	SP_KW:KW-0645	Function	20100814	UniProtKB	FLXa1304.ePiR_B18_Size:665bp
255561979	UniProtKB	B9S7M9	-	RCOM_0609820	3988	-	GO:0016874	ligase activity	GO_REF:0000004	IEA	SP_KW:KW-0436	Function	20100814	UniProtKB	FLXa1304.EPiF_B19_Size:777bp	FLXb1502.EPiF.1_G19_Size:644bp
255564192	UniProtKB	B9SAS4	-	RCOM_1178370	3988	-	GO:0008168	methyltransferase activity	GO_REF:0000002	IEA	InterPro:IPR007213	Function	20100814	InterPro	FLXa1304.EPiF_B20_Size:776bp	FLXa1364.ePiR_H15_Size:759bp	FLXa1386.ePiR_L17_Size:730bp
224071521	UniProtKB	B9GVE9	-	POPTRDRAFT_799853	3694	-	GO:0055085	transmembrane transport	GO_REF:0000002	IEA	InterPro:IPR011701	Process	20100814	InterPro	FLXa1304.ePiR_B20_Size:615bp	FLXa1392.EPiF_M12_Size:436bp
297738220	UniProtKB	D7TA99	-	VIT_00010139001	29760	-	GO:0009234	menaquinone biosynthetic process	GO_REF:0000002	IEA	InterPro:IPR010196	Process	20100814	InterPro	FLXa1304.ePiR_B24_Size:466bp
297738220	UniProtKB	D7TA99	-	VIT_00010139001	29760	-	GO:0009063	cellular amino acid catabolic process	GO_REF:0000002	IEA	InterPro:IPR018110	Process	20100814	InterPro	FLXa1304.ePiR_B24_Size:466bp
297738220	UniProtKB	D7TA99	-	VIT_00010139001	29760	-	GO:0016836	hydro-lyase activity	GO_REF:0000002	IEA	InterPro:IPR010196	Function	20100814	InterPro	FLXa1304.ePiR_B24_Size:466bp
297738220	UniProtKB	D7TA99	-	VIT_00010139001	29760	-	GO:0000287	magnesium ion binding	GO_REF:0000002	IEA	InterPro:IPR010196	Function	20100814	InterPro	FLXa1304.ePiR_B24_Size:466bp
255564990	UniProtKB	B9SBW9	-	RCOM_1045390	3988	-	GO:0005524	ATP binding	GO_REF:0000002	IEA	InterPro:IPR014016	Function	20100814	InterPro	FLXa1304.ePiR_C09_Size:838bp
255564990	UniProtKB	B9SBW9	-	RCOM_1045390	3988	-	GO:0016787	hydrolase activity	GO_REF:0000002	IEA	InterPro:IPR014016	Function	20100814	InterPro	FLXa1304.ePiR_C09_Size:838bp
255564990	UniProtKB	B9SBW9	-	RCOM_1045390	3988	-	GO:0004003	ATP-dependent DNA helicase activity	GO_REF:0000002	IEA	InterPro:IPR000212	Function	20100814	InterPro	FLXa1304.ePiR_C09_Size:838bp
255564990	UniProtKB	B9SBW9	-	RCOM_1045390	3988	-	GO:0006281	DNA repair	GO_REF:0000002	IEA	InterPro:IPR000212	Process	20100814	InterPro	FLXa1304.ePiR_C09_Size:838bp
255564990	UniProtKB	B9SBW9	-	RCOM_1045390	3988	-	GO:0003677	DNA binding	GO_REF:0000002	IEA	InterPro:IPR000212	Function	20100814	InterPro	FLXa1304.ePiR_C09_Size:838bp
255555427	UniProtKB	B9RYG6	-	RCOM_0813100	3988	-	GO:0042802	identical protein binding	GO_REF:0000002	IEA	InterPro:IPR010259	Function	20100814	InterPro	FLXa1304.EPiF_C10_Size:682bp	FLXb1520.ePiR_G24_Size:685bp
255555427	UniProtKB	B9RYG6	-	RCOM_0813100	3988	-	GO:0004252	serine-type endopeptidase activity	GO_REF:0000002	IEA	InterPro:IPR010259	Function	20100814	InterPro	FLXa1304.EPiF_C10_Size:682bp	FLXb1520.ePiR_G24_Size:685bp
255555427	UniProtKB	B9RYG6	-	RCOM_0813100	3988	-	GO:0006508	proteolysis	GO_REF:0000002	IEA	InterPro:IPR000209	Process	20100814	InterPro	FLXa1304.EPiF_C10_Size:682bp	FLXb1520.ePiR_G24_Size:685bp
255555427	UniProtKB	B9RYG6	-	RCOM_0813100	3988	-	GO:0043086	negative regulation of catalytic activity	GO_REF:0000002	IEA	InterPro:IPR010259	Process	20100814	InterPro	FLXa1304.EPiF_C10_Size:682bp	FLXb1520.ePiR_G24_Size:685bp
255555427	UniProtKB	B9RYG6	-	RCOM_0813100	3988	-	GO:0008233	peptidase activity	GO_REF:0000004	IEA	SP_KW:KW-0645	Function	20100814	UniProtKB	FLXa1304.EPiF_C10_Size:682bp	FLXb1520.ePiR_G24_Size:685bp
255555427	UniProtKB	B9RYG6	-	RCOM_0813100	3988	-	GO:0008236	serine-type peptidase activity	GO_REF:0000004	IEA	SP_KW:KW-0720	Function	20100814	UniProtKB	FLXa1304.EPiF_C10_Size:682bp	FLXb1520.ePiR_G24_Size:685bp
255555427	UniProtKB	B9RYG6	-	RCOM_0813100	3988	-	GO:0016787	hydrolase activity	GO_REF:0000004	IEA	SP_KW:KW-0378	Function	20100814	UniProtKB	FLXa1304.EPiF_C10_Size:682bp	FLXb1520.ePiR_G24_Size:685bp
224108083	UniProtKB	B9HV81	-	POPTRDRAFT_566277	3694	-	GO:0005488	binding	GO_REF:0000002	IEA	InterPro:IPR016024	Function	20100814	InterPro	FLXa1304.EPiF_C13_Size:628bp
224108083	UniProtKB	B9HV81	-	POPTRDRAFT_566277	3694	-	GO:0005515	protein binding	GO_REF:0000002	IEA	InterPro:IPR011333	Function	20100814	InterPro	FLXa1304.EPiF_C13_Size:628bp
297830704	UniProtKB	D7LAX0	-	ARALYDRAFT_479539	81972	-	GO:0006468	protein amino acid phosphorylation	GO_REF:0000002	IEA	InterPro:IPR000719	Process	20100814	InterPro	FLXa1304.EPiF_C19_Size:663bp
297830704	UniProtKB	D7LAX0	-	ARALYDRAFT_479539	81972	-	GO:0004672	protein kinase activity	GO_REF:0000002	IEA	InterPro:IPR000719	Function	20100814	InterPro	FLXa1304.EPiF_C19_Size:663bp
297830704	UniProtKB	D7LAX0	-	ARALYDRAFT_479539	81972	-	GO:0005524	ATP binding	GO_REF:0000002	IEA	InterPro:IPR000719	Function	20100814	InterPro	FLXa1304.EPiF_C19_Size:663bp
297830704	UniProtKB	D7LAX0	-	ARALYDRAFT_479539	81972	-	GO:0005515	protein binding	GO_REF:0000002	IEA	InterPro:IPR001611	Function	20100814	InterPro	FLXa1304.EPiF_C19_Size:663bp
224129992	UniProtKB	B9N0R4	-	N21L3	3694	-	GO:0016787	hydrolase activity	GO_REF:0000002	IEA	InterPro:IPR000407	Function	20100814	InterPro	FLXa1304.ePiR_C19_Size:824bp
11131766	UniProtKB	Q39994	-	Q39994	4233	-	GO:0016020	membrane	GO_REF:0000004	IEA	SP_KW:KW-0472	Component	20100814	UniProtKB	FLXa1304.ePiR_C20_Size:740bp	FLXa1404.EPiF_B19_Size:752bp
11131766	UniProtKB	Q39994	-	Q39994	4233	-	GO:0016021	integral to membrane	GO_REF:0000004	IEA	SP_KW:KW-0812	Component	20100814	UniProtKB	FLXa1304.ePiR_C20_Size:740bp	FLXa1404.EPiF_B19_Size:752bp
11131766	UniProtKB	Q39994	-	Q39994	4233	-	GO:0005509	calcium ion binding	GO_REF:0000002	IEA	InterPro:IPR009033	Function	20100814	InterPro	FLXa1304.ePiR_C20_Size:740bp	FLXa1404.EPiF_B19_Size:752bp
11131766	UniProtKB	Q39994	-	Q39994	4233	-	GO:0005783	endoplasmic reticulum	GO_REF:0000002	IEA	InterPro:IPR009033	Component	20100814	InterPro	FLXa1304.ePiR_C20_Size:740bp	FLXa1404.EPiF_B19_Size:752bp
11131766	UniProtKB	Q39994	-	Q39994	4233	-	GO:0005529	sugar binding	GO_REF:0000004	IEA	SP_KW:KW-0430	Function	20100814	UniProtKB	FLXa1304.ePiR_C20_Size:740bp	FLXa1404.EPiF_B19_Size:752bp
11131766	UniProtKB	Q39994	-	Q39994	4233	-	GO:0046872	metal ion binding	GO_REF:0000004	IEA	SP_KW:KW-0479	Function	20100814	UniProtKB	FLXa1304.ePiR_C20_Size:740bp	FLXa1404.EPiF_B19_Size:752bp
11131766	UniProtKB	Q39994	-	Q39994	4233	-	GO:0051082	unfolded protein binding	GO_REF:0000002	IEA	InterPro:IPR009033	Function	20100814	InterPro	FLXa1304.ePiR_C20_Size:740bp	FLXa1404.EPiF_B19_Size:752bp
11131766	UniProtKB	Q39994	-	Q39994	4233	-	GO:0005789	endoplasmic reticulum membrane	GO_REF:0000023	IEA	SP_SL:SL-0097	Component	20100814	UniProtKB	FLXa1304.ePiR_C20_Size:740bp	FLXa1404.EPiF_B19_Size:752bp
11131766	UniProtKB	Q39994	-	Q39994	4233	-	GO:0006457	protein folding	GO_REF:0000002	IEA	InterPro:IPR009033	Process	20100814	InterPro	FLXa1304.ePiR_C20_Size:740bp	FLXa1404.EPiF_B19_Size:752bp
18398206	UniProtKB	P35134	-	UBC11	3702	-	GO:0006511	ubiquitin-dependent protein catabolic process	PMID:16339806	IDA	:	Process	20060330	TAIR	FLXa1304.EPiF_D03_Size:647bp
18398206	UniProtKB	P35134	-	UBC11	3702	-	GO:0019787	small conjugating protein ligase activity	GO_REF:0000002	IEA	InterPro:IPR000608	Function	20100814	InterPro	FLXa1304.EPiF_D03_Size:647bp
18398206	UniProtKB	P35134	-	UBC11	3702	-	GO:0000166	nucleotide binding	GO_REF:0000004	IEA	SP_KW:KW-0547	Function	20100814	UniProtKB	FLXa1304.EPiF_D03_Size:647bp
18398206	UniProtKB	P35134	-	UBC11	3702	-	GO:0004842	ubiquitin-protein ligase activity	GO_REF:0000003	IEA	EC:6.3.2.19	Function	20100703	UniProtKB	FLXa1304.EPiF_D03_Size:647bp
18398206	UniProtKB	P35134	-	UBC11	3702	-	GO:0043687	post-translational protein modification	GO_REF:0000002	IEA	InterPro:IPR000608	Process	20100814	InterPro	FLXa1304.EPiF_D03_Size:647bp
18398206	UniProtKB	P35134	-	UBC11	3702	-	GO:0016874	ligase activity	GO_REF:0000004	IEA	SP_KW:KW-0436	Function	20100814	UniProtKB	FLXa1304.EPiF_D03_Size:647bp
18398206	UniProtKB	P35134	-	UBC11	3702	-	GO:0051246	regulation of protein metabolic process	GO_REF:0000002	IEA	InterPro:IPR000608	Process	20100814	InterPro	FLXa1304.EPiF_D03_Size:647bp
18398206	UniProtKB	P35134	-	UBC11	3702	-	GO:0005524	ATP binding	GO_REF:0000004	IEA	SP_KW:KW-0067	Function	20100814	UniProtKB	FLXa1304.EPiF_D03_Size:647bp
255558548	UniProtKB	B9S2T0	-	RCOM_0561530	3988	-	GO:0008152	metabolic process	GO_REF:0000002	IEA	InterPro:IPR002618	Process	20100814	InterPro	FLXa1304.ePiR_D03_Size:681bp	FLXa1332.EPiF.1_O18_Size:667bp	FLXb1432.EPiF_C01_Size:708bp
255558548	UniProtKB	B9S2T0	-	RCOM_0561530	3988	-	GO:0016779	nucleotidyltransferase activity	GO_REF:0000002	IEA	InterPro:IPR002618	Function	20100814	InterPro	FLXa1304.ePiR_D03_Size:681bp	FLXa1332.EPiF.1_O18_Size:667bp	FLXb1432.EPiF_C01_Size:708bp
255563997	UniProtKB	B9SAH9	-	RCOM_0586970	3988	-	GO:0005622	intracellular	GO_REF:0000002	IEA	InterPro:IPR000467	Component	20100814	InterPro	FLXa1304.EPiF_D04_Size:663bp
255563997	UniProtKB	B9SAH9	-	RCOM_0586970	3988	-	GO:0003676	nucleic acid binding	GO_REF:0000002	IEA	InterPro:IPR000467	Function	20100814	InterPro	FLXa1304.EPiF_D04_Size:663bp
224059464	UniProtKB	B9GJ97	-	POPTRDRAFT_752121	3694	-	GO:0005488	binding	GO_REF:0000002	IEA	InterPro:IPR011989	Function	20100814	InterPro	FLXa1304.ePiR_D06_Size:758bp	FLXb1526.EPiF_I20_Size:721bp
224059464	UniProtKB	B9GJ97	-	POPTRDRAFT_752121	3694	-	GO:0003723	RNA binding	GO_REF:0000002	IEA	InterPro:IPR001313	Function	20100814	InterPro	FLXa1304.ePiR_D06_Size:758bp	FLXb1526.EPiF_I20_Size:721bp
255564100	UniProtKB	B9SAM9	-	RCOM_1105030	3988	-	GO:0016779	nucleotidyltransferase activity	GO_REF:0000002	IEA	InterPro:IPR002934	Function	20100814	InterPro	FLXa1304.ePiR_D11_Size:698bp
3047086	UniProtKB	O65244	-	F21E10.5	3702	-	GO:0003964	RNA-directed DNA polymerase activity	GO_REF:0000002	IEA	InterPro:IPR000477	Function	20100814	InterPro	FLXa1304.ePiR_D12_Size:737bp	FLXa1336.EPiF.2_F15_Size:745bp	FLXa1404.EPiF_J12_Size:761bp	FLXb1500.ePiR.1_E24_Size:636bp
3047086	UniProtKB	O65244	-	F21E10.5	3702	-	GO:0006278	RNA-dependent DNA replication	GO_REF:0000002	IEA	InterPro:IPR000477	Process	20100814	InterPro	FLXa1304.ePiR_D12_Size:737bp	FLXa1336.EPiF.2_F15_Size:745bp	FLXa1404.EPiF_J12_Size:761bp	FLXb1500.ePiR.1_E24_Size:636bp
3047086	UniProtKB	O65244	-	F21E10.5	3702	-	GO:0003723	RNA binding	GO_REF:0000002	IEA	InterPro:IPR000477	Function	20100814	InterPro	FLXa1304.ePiR_D12_Size:737bp	FLXa1336.EPiF.2_F15_Size:745bp	FLXa1404.EPiF_J12_Size:761bp	FLXb1500.ePiR.1_E24_Size:636bp
224116012	UniProtKB	B9N9T5	-	POPTRDRAFT_787203	3694	-	GO:0016459	myosin complex	GO_REF:0000004	IEA	SP_KW:KW-0518	Component	20100814	UniProtKB	FLXa1304.EPiF_D21_Size:727bp
224116012	UniProtKB	B9N9T5	-	POPTRDRAFT_787203	3694	-	GO:0003774	motor activity	GO_REF:0000004	IEA	SP_KW:KW-0505	Function	20100814	UniProtKB	FLXa1304.EPiF_D21_Size:727bp
224116012	UniProtKB	B9N9T5	-	POPTRDRAFT_787203	3694	-	GO:0005524	ATP binding	GO_REF:0000004	IEA	SP_KW:KW-0067	Function	20100814	UniProtKB	FLXa1304.EPiF_D21_Size:727bp
224116012	UniProtKB	B9N9T5	-	POPTRDRAFT_787203	3694	-	GO:0000166	nucleotide binding	GO_REF:0000004	IEA	SP_KW:KW-0547	Function	20100814	UniProtKB	FLXa1304.EPiF_D21_Size:727bp
224108223	UniProtKB	B9HVS4	-	POPTRDRAFT_566410	3694	-	GO:0006468	protein amino acid phosphorylation	GO_REF:0000002	IEA	InterPro:IPR008271	Process	20100814	InterPro	FLXa1304.ePiR_D22_Size:721bp
224108223	UniProtKB	B9HVS4	-	POPTRDRAFT_566410	3694	-	GO:0005524	ATP binding	GO_REF:0000002	IEA	InterPro:IPR017442	Function	20100814	InterPro	FLXa1304.ePiR_D22_Size:721bp
224108223	UniProtKB	B9HVS4	-	POPTRDRAFT_566410	3694	-	GO:0004674	protein serine/threonine kinase activity	GO_REF:0000002	IEA	InterPro:IPR008271	Function	20100814	InterPro	FLXa1304.ePiR_D22_Size:721bp
224108223	UniProtKB	B9HVS4	-	POPTRDRAFT_566410	3694	-	GO:0000166	nucleotide binding	GO_REF:0000004	IEA	SP_KW:KW-0547	Function	20100814	UniProtKB	FLXa1304.ePiR_D22_Size:721bp
224108223	UniProtKB	B9HVS4	-	POPTRDRAFT_566410	3694	-	GO:0004672	protein kinase activity	GO_REF:0000002	IEA	InterPro:IPR017441	Function	20100814	InterPro	FLXa1304.ePiR_D22_Size:721bp
224108223	UniProtKB	B9HVS4	-	POPTRDRAFT_566410	3694	-	GO:0016021	integral to membrane	GO_REF:0000004	IEA	SP_KW:KW-0812	Component	20100814	UniProtKB	FLXa1304.ePiR_D22_Size:721bp
224108223	UniProtKB	B9HVS4	-	POPTRDRAFT_566410	3694	-	GO:0005515	protein binding	GO_REF:0000002	IEA	InterPro:IPR001611	Function	20100814	InterPro	FLXa1304.ePiR_D22_Size:721bp
224108223	UniProtKB	B9HVS4	-	POPTRDRAFT_566410	3694	-	GO:0016020	membrane	GO_REF:0000004	IEA	SP_KW:KW-0472	Component	20100814	UniProtKB	FLXa1304.ePiR_D22_Size:721bp
224106433	UniProtKB	B9HPE1	-	POPTRDRAFT_203647	3694	-	GO:0005488	binding	GO_REF:0000002	IEA	InterPro:IPR016024	Function	20100814	InterPro	FLXa1304.ePiR_D23_Size:767bp	FLXa1338.ePiR.1_N22_Size:725bp
224106433	UniProtKB	B9HPE1	-	POPTRDRAFT_203647	3694	-	GO:0003723	RNA binding	GO_REF:0000002	IEA	InterPro:IPR001313	Function	20100814	InterPro	FLXa1304.ePiR_D23_Size:767bp	FLXa1338.ePiR.1_N22_Size:725bp
255583528	UniProtKB	B9T2Q2	-	RCOM_0243690	3988	-	GO:0006468	protein amino acid phosphorylation	GO_REF:0000002	IEA	InterPro:IPR008271	Process	20100814	InterPro	FLXa1304.EPiF_E03_Size:729bp	FLXa1388.EPiF_E08_Size:688bp	FLXb1436.ePiR_J06_Size:821bp	FLXb1448.EPiF_H15_Size:763bp	FLXb1506.EPiF_L07_Size:787bp	FLXb1528.ePiR_I20_Size:712bp
255583528	UniProtKB	B9T2Q2	-	RCOM_0243690	3988	-	GO:0005524	ATP binding	GO_REF:0000002	IEA	InterPro:IPR000719	Function	20100814	InterPro	FLXa1304.EPiF_E03_Size:729bp	FLXa1388.EPiF_E08_Size:688bp	FLXb1436.ePiR_J06_Size:821bp	FLXb1448.EPiF_H15_Size:763bp	FLXb1506.EPiF_L07_Size:787bp	FLXb1528.ePiR_I20_Size:712bp
255583528	UniProtKB	B9T2Q2	-	RCOM_0243690	3988	-	GO:0004672	protein kinase activity	GO_REF:0000002	IEA	InterPro:IPR017442	Function	20100814	InterPro	FLXa1304.EPiF_E03_Size:729bp	FLXa1388.EPiF_E08_Size:688bp	FLXb1436.ePiR_J06_Size:821bp	FLXb1448.EPiF_H15_Size:763bp	FLXb1506.EPiF_L07_Size:787bp	FLXb1528.ePiR_I20_Size:712bp
255583528	UniProtKB	B9T2Q2	-	RCOM_0243690	3988	-	GO:0008353	RNA polymerase II carboxy-terminal domain kinase activity	GO_REF:0000003	IEA	EC:2.7.11.23	Function	20100703	UniProtKB	FLXa1304.EPiF_E03_Size:729bp	FLXa1388.EPiF_E08_Size:688bp	FLXb1436.ePiR_J06_Size:821bp	FLXb1448.EPiF_H15_Size:763bp	FLXb1506.EPiF_L07_Size:787bp	FLXb1528.ePiR_I20_Size:712bp
255583528	UniProtKB	B9T2Q2	-	RCOM_0243690	3988	-	GO:0016740	transferase activity	GO_REF:0000004	IEA	SP_KW:KW-0808	Function	20100814	UniProtKB	FLXa1304.EPiF_E03_Size:729bp	FLXa1388.EPiF_E08_Size:688bp	FLXb1436.ePiR_J06_Size:821bp	FLXb1448.EPiF_H15_Size:763bp	FLXb1506.EPiF_L07_Size:787bp	FLXb1528.ePiR_I20_Size:712bp
255583528	UniProtKB	B9T2Q2	-	RCOM_0243690	3988	-	GO:0004674	protein serine/threonine kinase activity	GO_REF:0000004	IEA	SP_KW:KW-0723	Function	20100814	UniProtKB	FLXa1304.EPiF_E03_Size:729bp	FLXa1388.EPiF_E08_Size:688bp	FLXb1436.ePiR_J06_Size:821bp	FLXb1448.EPiF_H15_Size:763bp	FLXb1506.EPiF_L07_Size:787bp	FLXb1528.ePiR_I20_Size:712bp
255583528	UniProtKB	B9T2Q2	-	RCOM_0243690	3988	-	GO:0000166	nucleotide binding	GO_REF:0000004	IEA	SP_KW:KW-0547	Function	20100814	UniProtKB	FLXa1304.EPiF_E03_Size:729bp	FLXa1388.EPiF_E08_Size:688bp	FLXb1436.ePiR_J06_Size:821bp	FLXb1448.EPiF_H15_Size:763bp	FLXb1506.EPiF_L07_Size:787bp	FLXb1528.ePiR_I20_Size:712bp
242086535	UniProtKB	C5YXZ5	-	Sb09g000460	4558	-	GO:0004867	serine-type endopeptidase inhibitor activity	GO_REF:0000002	IEA	InterPro:IPR000215	Function	20100814	InterPro	FLXa1304.ePiR_E11_Size:733bp
157689858	UniProtKB	A9XVQ6	-	psbB	377274	-	GO:0009767	photosynthetic electron transport chain	GO_REF:0000002	IEA	InterPro:IPR000932	Process	20100814	InterPro	FLXa1304.EPiF_E12_Size:663bp	FLXa1308.EPiF.2_A17_Size:684bp	FLXa1320.EPiF.2_L03_Size:726bp	FLXa1378.EPiF_I20_Size:667bp	FLXa1392.EPiF_K01_Size:721bp	FLXa1406.EPiF.2_N09_Size:404bp	FLXb1488.ePiR.1_B22_Size:459bp
157689858	UniProtKB	A9XVQ6	-	psbB	377274	-	GO:0015979	photosynthesis	GO_REF:0000004	IEA	SP_KW:KW-0602	Process	20100814	UniProtKB	FLXa1304.EPiF_E12_Size:663bp	FLXa1308.EPiF.2_A17_Size:684bp	FLXa1320.EPiF.2_L03_Size:726bp	FLXa1378.EPiF_I20_Size:667bp	FLXa1392.EPiF_K01_Size:721bp	FLXa1406.EPiF.2_N09_Size:404bp	FLXb1488.ePiR.1_B22_Size:459bp
157689858	UniProtKB	A9XVQ6	-	psbB	377274	-	GO:0018298	protein-chromophore linkage	GO_REF:0000004	IEA	SP_KW:KW-0157	Process	20100814	UniProtKB	FLXa1304.EPiF_E12_Size:663bp	FLXa1308.EPiF.2_A17_Size:684bp	FLXa1320.EPiF.2_L03_Size:726bp	FLXa1378.EPiF_I20_Size:667bp	FLXa1392.EPiF_K01_Size:721bp	FLXa1406.EPiF.2_N09_Size:404bp	FLXb1488.ePiR.1_B22_Size:459bp
157689858	UniProtKB	A9XVQ6	-	psbB	377274	-	GO:0009535	chloroplast thylakoid membrane	GO_REF:0000023	IEA	SP_SL:SL-0058	Component	20100814	UniProtKB	FLXa1304.EPiF_E12_Size:663bp	FLXa1308.EPiF.2_A17_Size:684bp	FLXa1320.EPiF.2_L03_Size:726bp	FLXa1378.EPiF_I20_Size:667bp	FLXa1392.EPiF_K01_Size:721bp	FLXa1406.EPiF.2_N09_Size:404bp	FLXb1488.ePiR.1_B22_Size:459bp
157689858	UniProtKB	A9XVQ6	-	psbB	377274	-	GO:0006810	transport	GO_REF:0000004	IEA	SP_KW:KW-0813	Process	20100814	UniProtKB	FLXa1304.EPiF_E12_Size:663bp	FLXa1308.EPiF.2_A17_Size:684bp	FLXa1320.EPiF.2_L03_Size:726bp	FLXa1378.EPiF_I20_Size:667bp	FLXa1392.EPiF_K01_Size:721bp	FLXa1406.EPiF.2_N09_Size:404bp	FLXb1488.ePiR.1_B22_Size:459bp
157689858	UniProtKB	A9XVQ6	-	psbB	377274	-	GO:0009507	chloroplast	GO_REF:0000004	IEA	SP_KW:KW-0150	Component	20100814	UniProtKB	FLXa1304.EPiF_E12_Size:663bp	FLXa1308.EPiF.2_A17_Size:684bp	FLXa1320.EPiF.2_L03_Size:726bp	FLXa1378.EPiF_I20_Size:667bp	FLXa1392.EPiF_K01_Size:721bp	FLXa1406.EPiF.2_N09_Size:404bp	FLXb1488.ePiR.1_B22_Size:459bp
157689858	UniProtKB	A9XVQ6	-	psbB	377274	-	GO:0009536	plastid	GO_REF:0000004	IEA	SP_KW:KW-0934	Component	20100814	UniProtKB	FLXa1304.EPiF_E12_Size:663bp	FLXa1308.EPiF.2_A17_Size:684bp	FLXa1320.EPiF.2_L03_Size:726bp	FLXa1378.EPiF_I20_Size:667bp	FLXa1392.EPiF_K01_Size:721bp	FLXa1406.EPiF.2_N09_Size:404bp	FLXb1488.ePiR.1_B22_Size:459bp
157689858	UniProtKB	A9XVQ6	-	psbB	377274	-	GO:0016020	membrane	GO_REF:0000004	IEA	SP_KW:KW-0472	Component	20100814	UniProtKB	FLXa1304.EPiF_E12_Size:663bp	FLXa1308.EPiF.2_A17_Size:684bp	FLXa1320.EPiF.2_L03_Size:726bp	FLXa1378.EPiF_I20_Size:667bp	FLXa1392.EPiF_K01_Size:721bp	FLXa1406.EPiF.2_N09_Size:404bp	FLXb1488.ePiR.1_B22_Size:459bp
157689858	UniProtKB	A9XVQ6	-	psbB	377274	-	GO:0022900	electron transport chain	GO_REF:0000004	IEA	SP_KW:KW-0249	Process	20100814	UniProtKB	FLXa1304.EPiF_E12_Size:663bp	FLXa1308.EPiF.2_A17_Size:684bp	FLXa1320.EPiF.2_L03_Size:726bp	FLXa1378.EPiF_I20_Size:667bp	FLXa1392.EPiF_K01_Size:721bp	FLXa1406.EPiF.2_N09_Size:404bp	FLXb1488.ePiR.1_B22_Size:459bp
157689858	UniProtKB	A9XVQ6	-	psbB	377274	-	GO:0009521	photosystem	GO_REF:0000002	IEA	InterPro:IPR000932	Component	20100814	InterPro	FLXa1304.EPiF_E12_Size:663bp	FLXa1308.EPiF.2_A17_Size:684bp	FLXa1320.EPiF.2_L03_Size:726bp	FLXa1378.EPiF_I20_Size:667bp	FLXa1392.EPiF_K01_Size:721bp	FLXa1406.EPiF.2_N09_Size:404bp	FLXb1488.ePiR.1_B22_Size:459bp
157689858	UniProtKB	A9XVQ6	-	psbB	377274	-	GO:0016021	integral to membrane	GO_REF:0000004	IEA	SP_KW:KW-0812	Component	20100814	UniProtKB	FLXa1304.EPiF_E12_Size:663bp	FLXa1308.EPiF.2_A17_Size:684bp	FLXa1320.EPiF.2_L03_Size:726bp	FLXa1378.EPiF_I20_Size:667bp	FLXa1392.EPiF_K01_Size:721bp	FLXa1406.EPiF.2_N09_Size:404bp	FLXb1488.ePiR.1_B22_Size:459bp
157689858	UniProtKB	A9XVQ6	-	psbB	377274	-	GO:0016168	chlorophyll binding	GO_REF:0000004	IEA	SP_KW:KW-0148	Function	20100814	UniProtKB	FLXa1304.EPiF_E12_Size:663bp	FLXa1308.EPiF.2_A17_Size:684bp	FLXa1320.EPiF.2_L03_Size:726bp	FLXa1378.EPiF_I20_Size:667bp	FLXa1392.EPiF_K01_Size:721bp	FLXa1406.EPiF.2_N09_Size:404bp	FLXb1488.ePiR.1_B22_Size:459bp
157689858	UniProtKB	A9XVQ6	-	psbB	377274	-	GO:0019684	photosynthesis, light reaction	GO_REF:0000002	IEA	InterPro:IPR000932	Process	20100814	InterPro	FLXa1304.EPiF_E12_Size:663bp	FLXa1308.EPiF.2_A17_Size:684bp	FLXa1320.EPiF.2_L03_Size:726bp	FLXa1378.EPiF_I20_Size:667bp	FLXa1392.EPiF_K01_Size:721bp	FLXa1406.EPiF.2_N09_Size:404bp	FLXb1488.ePiR.1_B22_Size:459bp
157689858	UniProtKB	A9XVQ6	-	psbB	377274	-	GO:0009523	photosystem II	GO_REF:0000004	IEA	SP_KW:KW-0604	Component	20100814	UniProtKB	FLXa1304.EPiF_E12_Size:663bp	FLXa1308.EPiF.2_A17_Size:684bp	FLXa1320.EPiF.2_L03_Size:726bp	FLXa1378.EPiF_I20_Size:667bp	FLXa1392.EPiF_K01_Size:721bp	FLXa1406.EPiF.2_N09_Size:404bp	FLXb1488.ePiR.1_B22_Size:459bp
290488466	UniProtKB	D3WAL6	-	psbB	4151	-	GO:0019684	photosynthesis, light reaction	GO_REF:0000002	IEA	InterPro:IPR000932	Process	20100814	InterPro	FLXa1304.ePiR_E12_Size:715bp	FLXa1320.ePiR.1_A23_Size:546bp	FLXa1326.EPiF.1_I18_Size:636bp	FLXa1336.EPiF.2_L18_Size:723bp	FLXa1392.ePiR_K01_Size:780bp
290488466	UniProtKB	D3WAL6	-	psbB	4151	-	GO:0016168	chlorophyll binding	GO_REF:0000004	IEA	SP_KW:KW-0148	Function	20100814	UniProtKB	FLXa1304.ePiR_E12_Size:715bp	FLXa1320.ePiR.1_A23_Size:546bp	FLXa1326.EPiF.1_I18_Size:636bp	FLXa1336.EPiF.2_L18_Size:723bp	FLXa1392.ePiR_K01_Size:780bp
224081166	UniProtKB	B9H547	-	POPTRDRAFT_831370	3694	-	GO:0055114	oxidation reduction	GO_REF:0000002	IEA	InterPro:IPR002655	Process	20100814	InterPro	FLXa1304.EPiF_E13_Size:685bp
224081166	UniProtKB	B9H547	-	POPTRDRAFT_831370	3694	-	GO:0016627	oxidoreductase activity, acting on the CH-CH group of donors	GO_REF:0000002	IEA	InterPro:IPR009075	Function	20100814	InterPro	FLXa1304.EPiF_E13_Size:685bp
224081166	UniProtKB	B9H547	-	POPTRDRAFT_831370	3694	-	GO:0003995	acyl-CoA dehydrogenase activity	GO_REF:0000002	IEA	InterPro:IPR006091	Function	20100814	InterPro	FLXa1304.EPiF_E13_Size:685bp
224081166	UniProtKB	B9H547	-	POPTRDRAFT_831370	3694	-	GO:0003997	acyl-CoA oxidase activity	GO_REF:0000002	IEA	InterPro:IPR012258	Function	20100814	InterPro	FLXa1304.EPiF_E13_Size:685bp
224081166	UniProtKB	B9H547	-	POPTRDRAFT_831370	3694	-	GO:0050660	FAD binding	GO_REF:0000002	IEA	InterPro:IPR012258	Function	20100814	InterPro	FLXa1304.EPiF_E13_Size:685bp
224081166	UniProtKB	B9H547	-	POPTRDRAFT_831370	3694	-	GO:0006635	fatty acid beta-oxidation	GO_REF:0000002	IEA	InterPro:IPR002655	Process	20100814	InterPro	FLXa1304.EPiF_E13_Size:685bp
224081166	UniProtKB	B9H547	-	POPTRDRAFT_831370	3694	-	GO:0006631	fatty acid metabolic process	GO_REF:0000002	IEA	InterPro:IPR012258	Process	20100814	InterPro	FLXa1304.EPiF_E13_Size:685bp
224081166	UniProtKB	B9H547	-	POPTRDRAFT_831370	3694	-	GO:0005777	peroxisome	GO_REF:0000002	IEA	InterPro:IPR002655	Component	20100814	InterPro	FLXa1304.EPiF_E13_Size:685bp
224081166	UniProtKB	B9H547	-	POPTRDRAFT_831370	3694	-	GO:0016627	oxidoreductase activity, acting on the CH-CH group of donors	GO_REF:0000002	IEA	InterPro:IPR006090	Function	20100814	InterPro	FLXa1304.EPiF_E13_Size:685bp
224081166	UniProtKB	B9H547	-	POPTRDRAFT_831370	3694	-	GO:0008152	metabolic process	GO_REF:0000002	IEA	InterPro:IPR009100	Process	20100814	InterPro	FLXa1304.EPiF_E13_Size:685bp
224081166	UniProtKB	B9H547	-	POPTRDRAFT_831370	3694	-	GO:0016491	oxidoreductase activity	GO_REF:0000002	IEA	InterPro:IPR013764	Function	20100814	InterPro	FLXa1304.EPiF_E13_Size:685bp
255561130	UniProtKB	B9S6F8	-	RCOM_0536140	3988	-	GO:0016740	transferase activity	GO_REF:0000004	IEA	SP_KW:KW-0808	Function	20100814	UniProtKB	FLXa1304.ePiR_E13_Size:816bp	FLXa1330.ePiR.1_N03_Size:818bp	FLXa1362.ePiR.1_C12_Size:826bp
255561130	UniProtKB	B9S6F8	-	RCOM_0536140	3988	-	GO:0004674	protein serine/threonine kinase activity	GO_REF:0000002	IEA	InterPro:IPR008271	Function	20100814	InterPro	FLXa1304.ePiR_E13_Size:816bp	FLXa1330.ePiR.1_N03_Size:818bp	FLXa1362.ePiR.1_C12_Size:826bp
255561130	UniProtKB	B9S6F8	-	RCOM_0536140	3988	-	GO:0006468	protein amino acid phosphorylation	GO_REF:0000002	IEA	InterPro:IPR017441	Process	20100814	InterPro	FLXa1304.ePiR_E13_Size:816bp	FLXa1330.ePiR.1_N03_Size:818bp	FLXa1362.ePiR.1_C12_Size:826bp
255561130	UniProtKB	B9S6F8	-	RCOM_0536140	3988	-	GO:0005524	ATP binding	GO_REF:0000004	IEA	SP_KW:KW-0067	Function	20100814	UniProtKB	FLXa1304.ePiR_E13_Size:816bp	FLXa1330.ePiR.1_N03_Size:818bp	FLXa1362.ePiR.1_C12_Size:826bp
255561130	UniProtKB	B9S6F8	-	RCOM_0536140	3988	-	GO:0016301	kinase activity	GO_REF:0000004	IEA	SP_KW:KW-0418	Function	20100814	UniProtKB	FLXa1304.ePiR_E13_Size:816bp	FLXa1330.ePiR.1_N03_Size:818bp	FLXa1362.ePiR.1_C12_Size:826bp
255561130	UniProtKB	B9S6F8	-	RCOM_0536140	3988	-	GO:0000166	nucleotide binding	GO_REF:0000004	IEA	SP_KW:KW-0547	Function	20100814	UniProtKB	FLXa1304.ePiR_E13_Size:816bp	FLXa1330.ePiR.1_N03_Size:818bp	FLXa1362.ePiR.1_C12_Size:826bp
255561130	UniProtKB	B9S6F8	-	RCOM_0536140	3988	-	GO:0004703	G-protein coupled receptor kinase activity	GO_REF:0000003	IEA	EC:2.7.11.16	Function	20100703	UniProtKB	FLXa1304.ePiR_E13_Size:816bp	FLXa1330.ePiR.1_N03_Size:818bp	FLXa1362.ePiR.1_C12_Size:826bp
255561130	UniProtKB	B9S6F8	-	RCOM_0536140	3988	-	GO:0004672	protein kinase activity	GO_REF:0000002	IEA	InterPro:IPR017441	Function	20100814	InterPro	FLXa1304.ePiR_E13_Size:816bp	FLXa1330.ePiR.1_N03_Size:818bp	FLXa1362.ePiR.1_C12_Size:826bp
255561130	UniProtKB	B9S6F8	-	RCOM_0536140	3988	-	GO:0004872	receptor activity	GO_REF:0000004	IEA	SP_KW:KW-0675	Function	20100814	UniProtKB	FLXa1304.ePiR_E13_Size:816bp	FLXa1330.ePiR.1_N03_Size:818bp	FLXa1362.ePiR.1_C12_Size:826bp
27650423	UniProtKB	Q84KR8	-	Q84KR8	82528	-	GO:0020037	heme binding	GO_REF:0000002	IEA	InterPro:IPR002207	Function	20100814	InterPro	FLXa1304.ePiR_E22_Size:728bp
27650423	UniProtKB	Q84KR8	-	Q84KR8	82528	-	GO:0004601	peroxidase activity	GO_REF:0000002	IEA	InterPro:IPR002207	Function	20100814	InterPro	FLXa1304.ePiR_E22_Size:728bp
27650423	UniProtKB	Q84KR8	-	Q84KR8	82528	-	GO:0055114	oxidation reduction	GO_REF:0000002	IEA	InterPro:IPR002207	Process	20100814	InterPro	FLXa1304.ePiR_E22_Size:728bp
27650423	UniProtKB	Q84KR8	-	Q84KR8	82528	-	GO:0046872	metal ion binding	GO_REF:0000004	IEA	SP_KW:KW-0479	Function	20100814	UniProtKB	FLXa1304.ePiR_E22_Size:728bp
27650423	UniProtKB	Q84KR8	-	Q84KR8	82528	-	GO:0006979	response to oxidative stress	GO_REF:0000002	IEA	InterPro:IPR010255	Process	20100814	InterPro	FLXa1304.ePiR_E22_Size:728bp
27650423	UniProtKB	Q84KR8	-	Q84KR8	82528	-	GO:0016491	oxidoreductase activity	GO_REF:0000004	IEA	SP_KW:KW-0560	Function	20100814	UniProtKB	FLXa1304.ePiR_E22_Size:728bp
255568932	UniProtKB	B9SHG7	-	RCOM_1121740	3988	-	GO:0003824	catalytic activity	GO_REF:0000002	IEA	InterPro:IPR011013	Function	20100814	InterPro	FLXa1304.EPiF_F02_Size:747bp
255568932	UniProtKB	B9SHG7	-	RCOM_1121740	3988	-	GO:0030246	carbohydrate binding	GO_REF:0000002	IEA	InterPro:IPR011013	Function	20100814	InterPro	FLXa1304.EPiF_F02_Size:747bp
255568932	UniProtKB	B9SHG7	-	RCOM_1121740	3988	-	GO:0005975	carbohydrate metabolic process	GO_REF:0000002	IEA	InterPro:IPR011013	Process	20100814	InterPro	FLXa1304.EPiF_F02_Size:747bp
38347492	UniProtKB	Q7F966	-	OSJNBa0091C07.2	39947	-	GO:0008270	zinc ion binding	GO_REF:0000002	IEA	InterPro:IPR007527	Function	20100814	InterPro	FLXa1304.ePiR_F05_Size:836bp
38347492	UniProtKB	Q7F966	-	OSJNBa0091C07.2	39947	-	GO:0003676	nucleic acid binding	GO_REF:0000002	IEA	InterPro:IPR001878	Function	20100814	InterPro	FLXa1304.ePiR_F05_Size:836bp
255550838	UniProtKB	B9RRU8	-	RCOM_0798270	3988	-	GO:0004325	ferrochelatase activity	GO_REF:0000003	IEA	EC:4.99.1.1	Function	20100703	UniProtKB	FLXa1304.ePiR_F06_Size:801bp	FLXa1402.EPiF_H01_Size:731bp	FLXb1452.EPiF_C15_Size:805bp
255550838	UniProtKB	B9RRU8	-	RCOM_0798270	3988	-	GO:0005737	cytoplasm	GO_REF:0000020	IEA	HAMAP:MF_00323	Component	20100814	UniProtKB	FLXa1304.ePiR_F06_Size:801bp	FLXa1402.EPiF_H01_Size:731bp	FLXb1452.EPiF_C15_Size:805bp
255550838	UniProtKB	B9RRU8	-	RCOM_0798270	3988	-	GO:0006783	heme biosynthetic process	GO_REF:0000002	IEA	InterPro:IPR019772	Process	20100814	InterPro	FLXa1304.ePiR_F06_Size:801bp	FLXa1402.EPiF_H01_Size:731bp	FLXb1452.EPiF_C15_Size:805bp
255550838	UniProtKB	B9RRU8	-	RCOM_0798270	3988	-	GO:0016829	lyase activity	GO_REF:0000004	IEA	SP_KW:KW-0456	Function	20100814	UniProtKB	FLXa1304.ePiR_F06_Size:801bp	FLXa1402.EPiF_H01_Size:731bp	FLXb1452.EPiF_C15_Size:805bp
255550838	UniProtKB	B9RRU8	-	RCOM_0798270	3988	-	GO:0006779	porphyrin biosynthetic process	GO_REF:0000020	IEA	HAMAP:MF_00323	Process	20100814	UniProtKB	FLXa1304.ePiR_F06_Size:801bp	FLXa1402.EPiF_H01_Size:731bp	FLXb1452.EPiF_C15_Size:805bp
224149651	UniProtKB	B9P768	-	POPTRDRAFT_679342	3694	-	GO:0055114	oxidation reduction	GO_REF:0000002	IEA	InterPro:IPR001834	Process	20100814	InterPro	FLXa1304.EPiF_F11_Size:713bp
224149651	UniProtKB	B9P768	-	POPTRDRAFT_679342	3694	-	GO:0016491	oxidoreductase activity	GO_REF:0000002	IEA	InterPro:IPR017927	Function	20100814	InterPro	FLXa1304.EPiF_F11_Size:713bp
10945669	UniProtKB	Q9FEG6	-	Q9FEG6	4039	-	GO:0051082	unfolded protein binding	GO_REF:0000002	IEA	InterPro:IPR008971	Function	20100814	InterPro	FLXa1304.ePiR_F11_Size:686bp	FLXa1326.EPiF.1_E10_Size:667bp
10945669	UniProtKB	Q9FEG6	-	Q9FEG6	4039	-	GO:0031072	heat shock protein binding	GO_REF:0000002	IEA	InterPro:IPR001305	Function	20100814	InterPro	FLXa1304.ePiR_F11_Size:686bp	FLXa1326.EPiF.1_E10_Size:667bp
10945669	UniProtKB	Q9FEG6	-	Q9FEG6	4039	-	GO:0006457	protein folding	GO_REF:0000002	IEA	InterPro:IPR008971	Process	20100814	InterPro	FLXa1304.ePiR_F11_Size:686bp	FLXa1326.EPiF.1_E10_Size:667bp
10945669	UniProtKB	Q9FEG6	-	Q9FEG6	4039	-	GO:0005524	ATP binding	GO_REF:0000002	IEA	InterPro:IPR012724	Function	20100814	InterPro	FLXa1304.ePiR_F11_Size:686bp	FLXa1326.EPiF.1_E10_Size:667bp
10945669	UniProtKB	Q9FEG6	-	Q9FEG6	4039	-	GO:0005737	cytoplasm	GO_REF:0000020	IEA	HAMAP:MF_01152	Component	20100814	UniProtKB	FLXa1304.ePiR_F11_Size:686bp	FLXa1326.EPiF.1_E10_Size:667bp
10945669	UniProtKB	Q9FEG6	-	Q9FEG6	4039	-	GO:0009408	response to heat	GO_REF:0000002	IEA	InterPro:IPR012724	Process	20100814	InterPro	FLXa1304.ePiR_F11_Size:686bp	FLXa1326.EPiF.1_E10_Size:667bp
10945669	UniProtKB	Q9FEG6	-	Q9FEG6	4039	-	GO:0046872	metal ion binding	GO_REF:0000004	IEA	SP_KW:KW-0479	Function	20100814	UniProtKB	FLXa1304.ePiR_F11_Size:686bp	FLXa1326.EPiF.1_E10_Size:667bp
224145672	UniProtKB	B9IP24	-	CPK12	3694	-	GO:0006468	protein amino acid phosphorylation	GO_REF:0000002	IEA	InterPro:IPR000719	Process	20100814	InterPro	FLXa1304.ePiR_F12_Size:767bp
224145672	UniProtKB	B9IP24	-	CPK12	3694	-	GO:0005524	ATP binding	GO_REF:0000002	IEA	InterPro:IPR017441	Function	20100814	InterPro	FLXa1304.ePiR_F12_Size:767bp
224145672	UniProtKB	B9IP24	-	CPK12	3694	-	GO:0004674	protein serine/threonine kinase activity	GO_REF:0000002	IEA	InterPro:IPR002290	Function	20100814	InterPro	FLXa1304.ePiR_F12_Size:767bp
224145672	UniProtKB	B9IP24	-	CPK12	3694	-	GO:0000166	nucleotide binding	GO_REF:0000004	IEA	SP_KW:KW-0547	Function	20100814	UniProtKB	FLXa1304.ePiR_F12_Size:767bp
224145672	UniProtKB	B9IP24	-	CPK12	3694	-	GO:0016301	kinase activity	GO_REF:0000004	IEA	SP_KW:KW-0418	Function	20100814	UniProtKB	FLXa1304.ePiR_F12_Size:767bp
224145672	UniProtKB	B9IP24	-	CPK12	3694	-	GO:0016740	transferase activity	GO_REF:0000004	IEA	SP_KW:KW-0808	Function	20100814	UniProtKB	FLXa1304.ePiR_F12_Size:767bp
224145672	UniProtKB	B9IP24	-	CPK12	3694	-	GO:0005509	calcium ion binding	GO_REF:0000002	IEA	InterPro:IPR011992	Function	20100814	InterPro	FLXa1304.ePiR_F12_Size:767bp
224145672	UniProtKB	B9IP24	-	CPK12	3694	-	GO:0005515	protein binding	GO_REF:0000002	IEA	InterPro:IPR020642	Function	20100814	InterPro	FLXa1304.ePiR_F12_Size:767bp
224145672	UniProtKB	B9IP24	-	CPK12	3694	-	GO:0004672	protein kinase activity	GO_REF:0000002	IEA	InterPro:IPR000719	Function	20100814	InterPro	FLXa1304.ePiR_F12_Size:767bp
224104681	UniProtKB	B9HQD5	-	POPTRDRAFT_833331	3694	-	GO:0051082	unfolded protein binding	GO_REF:0000020	IEA	HAMAP:MF_00600	Function	20100814	UniProtKB	FLXa1304.EPiF_F20_Size:845bp
224104681	UniProtKB	B9HQD5	-	POPTRDRAFT_833331	3694	-	GO:0005524	ATP binding	GO_REF:0000004	IEA	SP_KW:KW-0067	Function	20100814	UniProtKB	FLXa1304.EPiF_F20_Size:845bp
224104681	UniProtKB	B9HQD5	-	POPTRDRAFT_833331	3694	-	GO:0005737	cytoplasm	GO_REF:0000002	IEA	InterPro:IPR018370	Component	20100814	InterPro	FLXa1304.EPiF_F20_Size:845bp
224104681	UniProtKB	B9HQD5	-	POPTRDRAFT_833331	3694	-	GO:0005515	protein binding	GO_REF:0000002	IEA	InterPro:IPR002423	Function	20100814	InterPro	FLXa1304.EPiF_F20_Size:845bp
224104681	UniProtKB	B9HQD5	-	POPTRDRAFT_833331	3694	-	GO:0000166	nucleotide binding	GO_REF:0000004	IEA	SP_KW:KW-0547	Function	20100814	UniProtKB	FLXa1304.EPiF_F20_Size:845bp
224104681	UniProtKB	B9HQD5	-	POPTRDRAFT_833331	3694	-	GO:0006457	protein folding	GO_REF:0000002	IEA	InterPro:IPR018370	Process	20100814	InterPro	FLXa1304.EPiF_F20_Size:845bp
224104681	UniProtKB	B9HQD5	-	POPTRDRAFT_833331	3694	-	GO:0042026	protein refolding	GO_REF:0000020	IEA	HAMAP:MF_00600	Process	20100814	UniProtKB	FLXa1304.EPiF_F20_Size:845bp
224104681	UniProtKB	B9HQD5	-	POPTRDRAFT_833331	3694	-	GO:0044267	cellular protein metabolic process	GO_REF:0000002	IEA	InterPro:IPR002423	Process	20100814	InterPro	FLXa1304.EPiF_F20_Size:845bp
224116914	UniProtKB	B9N991	-	PtrPHT1-10	3694	-	GO:0005215	transporter activity	GO_REF:0000002	IEA	InterPro:IPR005828	Function	20100814	InterPro	FLXa1304.EPiF_F21_Size:739bp	FLXa1386.EPiF_J08_Size:810bp
224116914	UniProtKB	B9N991	-	PtrPHT1-10	3694	-	GO:0055085	transmembrane transport	GO_REF:0000002	IEA	InterPro:IPR005828	Process	20100814	InterPro	FLXa1304.EPiF_F21_Size:739bp	FLXa1386.EPiF_J08_Size:810bp
224116914	UniProtKB	B9N991	-	PtrPHT1-10	3694	-	GO:0016021	integral to membrane	GO_REF:0000002	IEA	InterPro:IPR005828	Component	20100814	InterPro	FLXa1304.EPiF_F21_Size:739bp	FLXa1386.EPiF_J08_Size:810bp
224116914	UniProtKB	B9N991	-	PtrPHT1-10	3694	-	GO:0006810	transport	GO_REF:0000002	IEA	InterPro:IPR005828	Process	20100814	InterPro	FLXa1304.EPiF_F21_Size:739bp	FLXa1386.EPiF_J08_Size:810bp
224135633	UniProtKB	B9IEF4	-	POPTRDRAFT_824615	3694	-	GO:0016020	membrane	GO_REF:0000004	IEA	SP_KW:KW-0472	Component	20100814	UniProtKB	FLXa1304.EPiF_F22_Size:737bp	FLXa1378.ePiR_J16_Size:803bp
224135633	UniProtKB	B9IEF4	-	POPTRDRAFT_824615	3694	-	GO:0006468	protein amino acid phosphorylation	GO_REF:0000002	IEA	InterPro:IPR000719	Process	20100814	InterPro	FLXa1304.EPiF_F22_Size:737bp	FLXa1378.ePiR_J16_Size:803bp
224135633	UniProtKB	B9IEF4	-	POPTRDRAFT_824615	3694	-	GO:0016021	integral to membrane	GO_REF:0000004	IEA	SP_KW:KW-0812	Component	20100814	UniProtKB	FLXa1304.EPiF_F22_Size:737bp	FLXa1378.ePiR_J16_Size:803bp
224135633	UniProtKB	B9IEF4	-	POPTRDRAFT_824615	3694	-	GO:0005524	ATP binding	GO_REF:0000002	IEA	InterPro:IPR017442	Function	20100814	InterPro	FLXa1304.EPiF_F22_Size:737bp	FLXa1378.ePiR_J16_Size:803bp
224135633	UniProtKB	B9IEF4	-	POPTRDRAFT_824615	3694	-	GO:0004672	protein kinase activity	GO_REF:0000002	IEA	InterPro:IPR017442	Function	20100814	InterPro	FLXa1304.EPiF_F22_Size:737bp	FLXa1378.ePiR_J16_Size:803bp
224135633	UniProtKB	B9IEF4	-	POPTRDRAFT_824615	3694	-	GO:0000166	nucleotide binding	GO_REF:0000004	IEA	SP_KW:KW-0547	Function	20100814	UniProtKB	FLXa1304.EPiF_F22_Size:737bp	FLXa1378.ePiR_J16_Size:803bp
255543819	UniProtKB	B9RHB3	-	RCOM_1449310	3988	-	GO:0007018	microtubule-based movement	GO_REF:0000002	IEA	InterPro:IPR001752	Process	20100814	InterPro	FLXa1304.ePiR_F22_Size:611bp	FLXa1324.ePiR_C04_Size:783bp
255543819	UniProtKB	B9RHB3	-	RCOM_1449310	3988	-	GO:0003777	microtubule motor activity	GO_REF:0000002	IEA	InterPro:IPR019821	Function	20100814	InterPro	FLXa1304.ePiR_F22_Size:611bp	FLXa1324.ePiR_C04_Size:783bp
255543819	UniProtKB	B9RHB3	-	RCOM_1449310	3988	-	GO:0005874	microtubule	GO_REF:0000004	IEA	SP_KW:KW-0493	Component	20100814	UniProtKB	FLXa1304.ePiR_F22_Size:611bp	FLXa1324.ePiR_C04_Size:783bp
255543819	UniProtKB	B9RHB3	-	RCOM_1449310	3988	-	GO:0005524	ATP binding	GO_REF:0000002	IEA	InterPro:IPR001752	Function	20100814	InterPro	FLXa1304.ePiR_F22_Size:611bp	FLXa1324.ePiR_C04_Size:783bp
255543819	UniProtKB	B9RHB3	-	RCOM_1449310	3988	-	GO:0003774	motor activity	GO_REF:0000004	IEA	SP_KW:KW-0505	Function	20100814	UniProtKB	FLXa1304.ePiR_F22_Size:611bp	FLXa1324.ePiR_C04_Size:783bp
255543819	UniProtKB	B9RHB3	-	RCOM_1449310	3988	-	GO:0000166	nucleotide binding	GO_REF:0000004	IEA	SP_KW:KW-0547	Function	20100814	UniProtKB	FLXa1304.ePiR_F22_Size:611bp	FLXa1324.ePiR_C04_Size:783bp
224099571	UniProtKB	B9HJH7	-	RDR902	3694	-	GO:0003968	RNA-directed RNA polymerase activity	GO_REF:0000004	IEA	SP_KW:KW-0696	Function	20100814	UniProtKB	FLXa1304.EPiF_F23_Size:681bp	FLXa1308.ePiR.2_H23_Size:649bp	FLXa1338.EPiF.1_J02_Size:718bp	FLXb1468.ePiR_C14_Size:787bp	FLXb1500.ePiR.1_O08_Size:740bp
224099571	UniProtKB	B9HJH7	-	RDR902	3694	-	GO:0003676	nucleic acid binding	GO_REF:0000002	IEA	InterPro:IPR000504	Function	20100814	InterPro	FLXa1304.EPiF_F23_Size:681bp	FLXa1308.ePiR.2_H23_Size:649bp	FLXa1338.EPiF.1_J02_Size:718bp	FLXb1468.ePiR_C14_Size:787bp	FLXb1500.ePiR.1_O08_Size:740bp
255553307	UniProtKB	B9RVC7	-	RCOM_0902160	3988	-	GO:0007165	signal transduction	GO_REF:0000002	IEA	InterPro:IPR000157	Process	20100814	InterPro	FLXa1304.EPiF_F24_Size:666bp
255553307	UniProtKB	B9RVC7	-	RCOM_0902160	3988	-	GO:0006952	defense response	GO_REF:0000002	IEA	InterPro:IPR000767	Process	20100814	InterPro	FLXa1304.EPiF_F24_Size:666bp
255553307	UniProtKB	B9RVC7	-	RCOM_0902160	3988	-	GO:0005515	protein binding	GO_REF:0000002	IEA	InterPro:IPR001611	Function	20100814	InterPro	FLXa1304.EPiF_F24_Size:666bp
255553307	UniProtKB	B9RVC7	-	RCOM_0902160	3988	-	GO:0045087	innate immune response	GO_REF:0000002	IEA	InterPro:IPR000157	Process	20100814	InterPro	FLXa1304.EPiF_F24_Size:666bp
255553307	UniProtKB	B9RVC7	-	RCOM_0902160	3988	-	GO:0006915	apoptosis	GO_REF:0000002	IEA	InterPro:IPR002182	Process	20100814	InterPro	FLXa1304.EPiF_F24_Size:666bp
255553307	UniProtKB	B9RVC7	-	RCOM_0902160	3988	-	GO:0031224	intrinsic to membrane	GO_REF:0000002	IEA	InterPro:IPR000157	Component	20100814	InterPro	FLXa1304.EPiF_F24_Size:666bp
255553307	UniProtKB	B9RVC7	-	RCOM_0902160	3988	-	GO:0004888	transmembrane receptor activity	GO_REF:0000002	IEA	InterPro:IPR000157	Function	20100814	InterPro	FLXa1304.EPiF_F24_Size:666bp
255553307	UniProtKB	B9RVC7	-	RCOM_0902160	3988	-	GO:0005524	ATP binding	GO_REF:0000002	IEA	InterPro:IPR002182	Function	20100814	InterPro	FLXa1304.EPiF_F24_Size:666bp
255572860	UniProtKB	B9SMZ3	-	RCOM_0482820	3988	-	GO:0005622	intracellular	GO_REF:0000002	IEA	InterPro:IPR000569	Component	20100814	InterPro	FLXa1304.ePiR_G02_Size:769bp	FLXa1386.ePiR_H03_Size:772bp	FLXb1430.ePiR_F13_Size:620bp	FLXb1440.EPiF_J17_Size:641bp	FLXb1478.ePiR_L08_Size:795bp	FLXb1480.ePiR_J20_Size:726bp	FLXb1486.ePiR_B04_Size:733bp
255572860	UniProtKB	B9SMZ3	-	RCOM_0482820	3988	-	GO:0016881	acid-amino acid ligase activity	GO_REF:0000002	IEA	InterPro:IPR000569	Function	20100814	InterPro	FLXa1304.ePiR_G02_Size:769bp	FLXa1386.ePiR_H03_Size:772bp	FLXb1430.ePiR_F13_Size:620bp	FLXb1440.EPiF_J17_Size:641bp	FLXb1478.ePiR_L08_Size:795bp	FLXb1480.ePiR_J20_Size:726bp	FLXb1486.ePiR_B04_Size:733bp
255572860	UniProtKB	B9SMZ3	-	RCOM_0482820	3988	-	GO:0005488	binding	GO_REF:0000002	IEA	InterPro:IPR016024	Function	20100814	InterPro	FLXa1304.ePiR_G02_Size:769bp	FLXa1386.ePiR_H03_Size:772bp	FLXb1430.ePiR_F13_Size:620bp	FLXb1440.EPiF_J17_Size:641bp	FLXb1478.ePiR_L08_Size:795bp	FLXb1480.ePiR_J20_Size:726bp	FLXb1486.ePiR_B04_Size:733bp
255572860	UniProtKB	B9SMZ3	-	RCOM_0482820	3988	-	GO:0016874	ligase activity	GO_REF:0000004	IEA	SP_KW:KW-0436	Function	20100814	UniProtKB	FLXa1304.ePiR_G02_Size:769bp	FLXa1386.ePiR_H03_Size:772bp	FLXb1430.ePiR_F13_Size:620bp	FLXb1440.EPiF_J17_Size:641bp	FLXb1478.ePiR_L08_Size:795bp	FLXb1480.ePiR_J20_Size:726bp	FLXb1486.ePiR_B04_Size:733bp
255572860	UniProtKB	B9SMZ3	-	RCOM_0482820	3988	-	GO:0006464	protein modification process	GO_REF:0000002	IEA	InterPro:IPR000569	Process	20100814	InterPro	FLXa1304.ePiR_G02_Size:769bp	FLXa1386.ePiR_H03_Size:772bp	FLXb1430.ePiR_F13_Size:620bp	FLXb1440.EPiF_J17_Size:641bp	FLXb1478.ePiR_L08_Size:795bp	FLXb1480.ePiR_J20_Size:726bp	FLXb1486.ePiR_B04_Size:733bp
77555192	UniProtKB	Q2QS92	-	LOC_Os12g24920	39947	-	GO:0003676	nucleic acid binding	GO_REF:0000002	IEA	InterPro:IPR001878	Function	20100814	InterPro	FLXa1304.EPiF_G07_Size:616bp	FLXa1314.ePiR_E24_Size:736bp	FLXa1318.ePiR_E22_Size:679bp	FLXa1324.ePiR_B17_Size:771bp	FLXa1338.ePiR.1_M21_Size:744bp	FLXa1342.ePiR.1_G07_Size:822bp	FLXa1344.ePiR.1_F15_Size:665bp	FLXa1346.ePiR.1_B06_Size:809bp	FLXa1348.ePiR.2_C16_Size:774bp	FLXa1384.EPiF_L13_Size:735bp	FLXa1388.EPiF_D23_Size:724bp	FLXa1402.ePiR_M08_Size:823bp	FLXa1404.EPiF_K16_Size:779bp	FLXb1442.ePiR_F20_Size:747bp
77555192	UniProtKB	Q2QS92	-	LOC_Os12g24920	39947	-	GO:0008270	zinc ion binding	GO_REF:0000002	IEA	InterPro:IPR001878	Function	20100814	InterPro	FLXa1304.EPiF_G07_Size:616bp	FLXa1314.ePiR_E24_Size:736bp	FLXa1318.ePiR_E22_Size:679bp	FLXa1324.ePiR_B17_Size:771bp	FLXa1338.ePiR.1_M21_Size:744bp	FLXa1342.ePiR.1_G07_Size:822bp	FLXa1344.ePiR.1_F15_Size:665bp	FLXa1346.ePiR.1_B06_Size:809bp	FLXa1348.ePiR.2_C16_Size:774bp	FLXa1384.EPiF_L13_Size:735bp	FLXa1388.EPiF_D23_Size:724bp	FLXa1402.ePiR_M08_Size:823bp	FLXa1404.EPiF_K16_Size:779bp	FLXb1442.ePiR_F20_Size:747bp
255573621	UniProtKB	B9SP14	-	RCOM_1247670	3988	-	GO:0006177	GMP biosynthetic process	GO_REF:0000002	IEA	InterPro:IPR001674	Process	20100814	InterPro	FLXa1304.EPiF_G09_Size:171bp	FLXa1324.ePiR_M09_Size:752bp
255573621	UniProtKB	B9SP14	-	RCOM_1247670	3988	-	GO:0005524	ATP binding	GO_REF:0000002	IEA	InterPro:IPR001674	Function	20100814	InterPro	FLXa1304.EPiF_G09_Size:171bp	FLXa1324.ePiR_M09_Size:752bp
255573621	UniProtKB	B9SP14	-	RCOM_1247670	3988	-	GO:0003922	GMP synthase (glutamine-hydrolyzing) activity	GO_REF:0000002	IEA	InterPro:IPR001674	Function	20100814	InterPro	FLXa1304.EPiF_G09_Size:171bp	FLXa1324.ePiR_M09_Size:752bp
255573621	UniProtKB	B9SP14	-	RCOM_1247670	3988	-	GO:0006164	purine nucleotide biosynthetic process	GO_REF:0000002	IEA	InterPro:IPR001674	Process	20100814	InterPro	FLXa1304.EPiF_G09_Size:171bp	FLXa1324.ePiR_M09_Size:752bp
255575243	UniProtKB	B9SRA6	-	RCOM_0613110	3988	-	GO:0016787	hydrolase activity	GO_REF:0000002	IEA	InterPro:IPR006186	Function	20100814	InterPro	FLXa1304.EPiF_G12_Size:734bp	FLXa1304.EPiF_H11_Size:720bp
224053521	UniProtKB	B9GMN8	-	POPTRDRAFT_708767	3694	-	GO:0003824	catalytic activity	GO_REF:0000002	IEA	InterPro:IPR016040	Function	20100814	InterPro	FLXa1304.ePiR_G14_Size:792bp
224053521	UniProtKB	B9GMN8	-	POPTRDRAFT_708767	3694	-	GO:0008152	metabolic process	GO_REF:0000002	IEA	InterPro:IPR016040	Process	20100814	InterPro	FLXa1304.ePiR_G14_Size:792bp
224053521	UniProtKB	B9GMN8	-	POPTRDRAFT_708767	3694	-	GO:0004345	glucose-6-phosphate dehydrogenase activity	GO_REF:0000003	IEA	EC:1.1.1.49	Function	20100703	UniProtKB	FLXa1304.ePiR_G14_Size:792bp
224053521	UniProtKB	B9GMN8	-	POPTRDRAFT_708767	3694	-	GO:0006006	glucose metabolic process	GO_REF:0000002	IEA	InterPro:IPR019796	Process	20100814	InterPro	FLXa1304.ePiR_G14_Size:792bp
224053521	UniProtKB	B9GMN8	-	POPTRDRAFT_708767	3694	-	GO:0055114	oxidation reduction	GO_REF:0000002	IEA	InterPro:IPR019796	Process	20100814	InterPro	FLXa1304.ePiR_G14_Size:792bp
224053521	UniProtKB	B9GMN8	-	POPTRDRAFT_708767	3694	-	GO:0016491	oxidoreductase activity	GO_REF:0000004	IEA	SP_KW:KW-0560	Function	20100814	UniProtKB	FLXa1304.ePiR_G14_Size:792bp
224053521	UniProtKB	B9GMN8	-	POPTRDRAFT_708767	3694	-	GO:0005488	binding	GO_REF:0000002	IEA	InterPro:IPR016040	Function	20100814	InterPro	FLXa1304.ePiR_G14_Size:792bp
224053521	UniProtKB	B9GMN8	-	POPTRDRAFT_708767	3694	-	GO:0005975	carbohydrate metabolic process	GO_REF:0000004	IEA	SP_KW:KW-0119	Process	20100814	UniProtKB	FLXa1304.ePiR_G14_Size:792bp
224101797	UniProtKB	B9HJ79	-	POPTRDRAFT_418961	3694	-	GO:0016020	membrane	GO_REF:0000002	IEA	InterPro:IPR002528	Component	20100814	InterPro	FLXa1304.ePiR_H04_Size:827bp	FLXb1408.ePiR_N12_Size:448bp
224101797	UniProtKB	B9HJ79	-	POPTRDRAFT_418961	3694	-	GO:0006855	drug transmembrane transport	GO_REF:0000002	IEA	InterPro:IPR002528	Process	20100814	InterPro	FLXa1304.ePiR_H04_Size:827bp	FLXb1408.ePiR_N12_Size:448bp
224101797	UniProtKB	B9HJ79	-	POPTRDRAFT_418961	3694	-	GO:0055085	transmembrane transport	GO_REF:0000002	IEA	InterPro:IPR002528	Process	20100814	InterPro	FLXa1304.ePiR_H04_Size:827bp	FLXb1408.ePiR_N12_Size:448bp
224101797	UniProtKB	B9HJ79	-	POPTRDRAFT_418961	3694	-	GO:0015238	drug transmembrane transporter activity	GO_REF:0000002	IEA	InterPro:IPR002528	Function	20100814	InterPro	FLXa1304.ePiR_H04_Size:827bp	FLXb1408.ePiR_N12_Size:448bp
224101797	UniProtKB	B9HJ79	-	POPTRDRAFT_418961	3694	-	GO:0015297	antiporter activity	GO_REF:0000002	IEA	InterPro:IPR002528	Function	20100814	InterPro	FLXa1304.ePiR_H04_Size:827bp	FLXb1408.ePiR_N12_Size:448bp
255576178	UniProtKB	B9SSL4	-	RCOM_0985450	3988	-	GO:0005488	binding	GO_REF:0000002	IEA	InterPro:IPR016024	Function	20100814	InterPro	FLXa1304.ePiR_H05_Size:769bp	FLXa1348.ePiR.2_H17_Size:849bp	FLXa1358.ePiR_M24_Size:674bp	FLXb1410.ePiR_A19_Size:682bp	FLXb1450.ePiR_P12_Size:605bp	FLXb1456.ePiR_M21_Size:808bp
255576178	UniProtKB	B9SSL4	-	RCOM_0985450	3988	-	GO:0016874	ligase activity	GO_REF:0000004	IEA	SP_KW:KW-0436	Function	20100814	UniProtKB	FLXa1304.ePiR_H05_Size:769bp	FLXa1348.ePiR.2_H17_Size:849bp	FLXa1358.ePiR_M24_Size:674bp	FLXb1410.ePiR_A19_Size:682bp	FLXb1450.ePiR_P12_Size:605bp	FLXb1456.ePiR_M21_Size:808bp
255576066	UniProtKB	B9SSF9	-	RCOM_1061140	3988	-	GO:0005215	transporter activity	GO_REF:0000002	IEA	InterPro:IPR001071	Function	20100814	InterPro	FLXa1304.EPiF_H06_Size:744bp	FLXa1366.ePiR_A15_Size:719bp
255576066	UniProtKB	B9SSF9	-	RCOM_1061140	3988	-	GO:0006810	transport	GO_REF:0000002	IEA	InterPro:IPR001071	Process	20100814	InterPro	FLXa1304.EPiF_H06_Size:744bp	FLXa1366.ePiR_A15_Size:719bp
255576066	UniProtKB	B9SSF9	-	RCOM_1061140	3988	-	GO:0005622	intracellular	GO_REF:0000002	IEA	InterPro:IPR001071	Component	20100814	InterPro	FLXa1304.EPiF_H06_Size:744bp	FLXa1366.ePiR_A15_Size:719bp
6671365	UniProtKB	Q9SDM5	-	CMDR1	3635	-	GO:0042626	ATPase activity, coupled to transmembrane movement of substances	GO_REF:0000002	IEA	InterPro:IPR001140	Function	20100814	InterPro	FLXa1304.ePiR_H16_Size:747bp
6671365	UniProtKB	Q9SDM5	-	CMDR1	3635	-	GO:0005524	ATP binding	GO_REF:0000002	IEA	InterPro:IPR001140	Function	20100814	InterPro	FLXa1304.ePiR_H16_Size:747bp
6671365	UniProtKB	Q9SDM5	-	CMDR1	3635	-	GO:0006810	transport	GO_REF:0000002	IEA	InterPro:IPR001140	Process	20100814	InterPro	FLXa1304.ePiR_H16_Size:747bp
6671365	UniProtKB	Q9SDM5	-	CMDR1	3635	-	GO:0016887	ATPase activity	GO_REF:0000002	IEA	InterPro:IPR003439	Function	20100814	InterPro	FLXa1304.ePiR_H16_Size:747bp
6671365	UniProtKB	Q9SDM5	-	CMDR1	3635	-	GO:0042626	ATPase activity, coupled to transmembrane movement of substances	GO_REF:0000002	IEA	InterPro:IPR011527	Function	20100814	InterPro	FLXa1304.ePiR_H16_Size:747bp
6671365	UniProtKB	Q9SDM5	-	CMDR1	3635	-	GO:0005524	ATP binding	GO_REF:0000002	IEA	InterPro:IPR017871	Function	20100814	InterPro	FLXa1304.ePiR_H16_Size:747bp
6671365	UniProtKB	Q9SDM5	-	CMDR1	3635	-	GO:0017111	nucleoside-triphosphatase activity	GO_REF:0000002	IEA	InterPro:IPR003593	Function	20100814	InterPro	FLXa1304.ePiR_H16_Size:747bp
6671365	UniProtKB	Q9SDM5	-	CMDR1	3635	-	GO:0000166	nucleotide binding	GO_REF:0000002	IEA	InterPro:IPR003593	Function	20100814	InterPro	FLXa1304.ePiR_H16_Size:747bp
6671365	UniProtKB	Q9SDM5	-	CMDR1	3635	-	GO:0016021	integral to membrane	GO_REF:0000002	IEA	InterPro:IPR001140	Component	20100814	InterPro	FLXa1304.ePiR_H16_Size:747bp
6671365	UniProtKB	Q9SDM5	-	CMDR1	3635	-	GO:0055085	transmembrane transport	GO_REF:0000002	IEA	InterPro:IPR001140	Process	20100814	InterPro	FLXa1304.ePiR_H16_Size:747bp
224115136	UniProtKB	B9I053	-	POPTRDRAFT_888283	3694	-	GO:0004674	protein serine/threonine kinase activity	GO_REF:0000002	IEA	InterPro:IPR008271	Function	20100814	InterPro	FLXa1304.EPiF_H18_Size:663bp
224115136	UniProtKB	B9I053	-	POPTRDRAFT_888283	3694	-	GO:0005524	ATP binding	GO_REF:0000002	IEA	InterPro:IPR017442	Function	20100814	InterPro	FLXa1304.EPiF_H18_Size:663bp
224115136	UniProtKB	B9I053	-	POPTRDRAFT_888283	3694	-	GO:0006468	protein amino acid phosphorylation	GO_REF:0000002	IEA	InterPro:IPR008271	Process	20100814	InterPro	FLXa1304.EPiF_H18_Size:663bp
224115136	UniProtKB	B9I053	-	POPTRDRAFT_888283	3694	-	GO:0005529	sugar binding	GO_REF:0000002	IEA	InterPro:IPR001480	Function	20100814	InterPro	FLXa1304.EPiF_H18_Size:663bp
224115136	UniProtKB	B9I053	-	POPTRDRAFT_888283	3694	-	GO:0004672	protein kinase activity	GO_REF:0000002	IEA	InterPro:IPR000719	Function	20100814	InterPro	FLXa1304.EPiF_H18_Size:663bp
224115136	UniProtKB	B9I053	-	POPTRDRAFT_888283	3694	-	GO:0048544	recognition of pollen	GO_REF:0000002	IEA	InterPro:IPR000858	Process	20100814	InterPro	FLXa1304.EPiF_H18_Size:663bp
255571236	UniProtKB	B9SKP9	-	RCOM_0543240	3988	-	GO:0016020	membrane	GO_REF:0000002	IEA	InterPro:IPR000109	Component	20100814	InterPro	FLXa1304.ePiR_H19_Size:790bp	FLXa1342.ePiR.1_G21_Size:743bp	FLXb1440.EPiF_L22_Size:648bp	FLXb1504.ePiR.1_G14_Size:771bp	FLXb1504.ePiR.1_O11_Size:694bp	FLXb1514.EPiF_E11_Size:800bp
255571236	UniProtKB	B9SKP9	-	RCOM_0543240	3988	-	GO:0005215	transporter activity	GO_REF:0000002	IEA	InterPro:IPR000109	Function	20100814	InterPro	FLXa1304.ePiR_H19_Size:790bp	FLXa1342.ePiR.1_G21_Size:743bp	FLXb1440.EPiF_L22_Size:648bp	FLXb1504.ePiR.1_G14_Size:771bp	FLXb1504.ePiR.1_O11_Size:694bp	FLXb1514.EPiF_E11_Size:800bp
255571236	UniProtKB	B9SKP9	-	RCOM_0543240	3988	-	GO:0006857	oligopeptide transport	GO_REF:0000002	IEA	InterPro:IPR000109	Process	20100814	InterPro	FLXa1304.ePiR_H19_Size:790bp	FLXa1342.ePiR.1_G21_Size:743bp	FLXb1440.EPiF_L22_Size:648bp	FLXb1504.ePiR.1_G14_Size:771bp	FLXb1504.ePiR.1_O11_Size:694bp	FLXb1514.EPiF_E11_Size:800bp
255586905	UniProtKB	B9T738	-	RCOM_0012320	3988	-	GO:0016021	integral to membrane	GO_REF:0000004	IEA	SP_KW:KW-0812	Component	20100814	UniProtKB	FLXa1304.EPiF_H21_Size:723bp
224071307	UniProtKB	B9GYY2	-	POPTRDRAFT_646195	3694	-	GO:0017111	nucleoside-triphosphatase activity	GO_REF:0000002	IEA	InterPro:IPR003593	Function	20100814	InterPro	FLXa1304.ePiR_I06_Size:802bp	FLXb1514.EPiF_O06_Size:757bp
224071307	UniProtKB	B9GYY2	-	POPTRDRAFT_646195	3694	-	GO:0005524	ATP binding	GO_REF:0000004	IEA	SP_KW:KW-0067	Function	20100814	UniProtKB	FLXa1304.ePiR_I06_Size:802bp	FLXb1514.EPiF_O06_Size:757bp
224071307	UniProtKB	B9GYY2	-	POPTRDRAFT_646195	3694	-	GO:0000166	nucleotide binding	GO_REF:0000004	IEA	SP_KW:KW-0547	Function	20100814	UniProtKB	FLXa1304.ePiR_I06_Size:802bp	FLXb1514.EPiF_O06_Size:757bp
255557935	UniProtKB	B9S1X7	-	RCOM_1323880	3988	-	GO:0005622	intracellular	GO_REF:0000002	IEA	InterPro:IPR018256	Component	20100814	InterPro	FLXa1304.EPiF_I11_Size:714bp	FLXa1328.ePiR.1_F13_Size:731bp	FLXa1350.EPiF_F20_Size:684bp	FLXb1408.EPiF_F18_Size:712bp	FLXb1428.ePiR_O11_Size:746bp
255557935	UniProtKB	B9S1X7	-	RCOM_1323880	3988	-	GO:0003735	structural constituent of ribosome	GO_REF:0000002	IEA	InterPro:IPR018256	Function	20100814	InterPro	FLXa1304.EPiF_I11_Size:714bp	FLXa1328.ePiR.1_F13_Size:731bp	FLXa1350.EPiF_F20_Size:684bp	FLXb1408.EPiF_F18_Size:712bp	FLXb1428.ePiR_O11_Size:746bp
255557935	UniProtKB	B9S1X7	-	RCOM_1323880	3988	-	GO:0005840	ribosome	GO_REF:0000004	IEA	SP_KW:KW-0689	Component	20100814	UniProtKB	FLXa1304.EPiF_I11_Size:714bp	FLXa1328.ePiR.1_F13_Size:731bp	FLXa1350.EPiF_F20_Size:684bp	FLXb1408.EPiF_F18_Size:712bp	FLXb1428.ePiR_O11_Size:746bp
255557935	UniProtKB	B9S1X7	-	RCOM_1323880	3988	-	GO:0006412	translation	GO_REF:0000002	IEA	InterPro:IPR018256	Process	20100814	InterPro	FLXa1304.EPiF_I11_Size:714bp	FLXa1328.ePiR.1_F13_Size:731bp	FLXa1350.EPiF_F20_Size:684bp	FLXb1408.EPiF_F18_Size:712bp	FLXb1428.ePiR_O11_Size:746bp
255557935	UniProtKB	B9S1X7	-	RCOM_1323880	3988	-	GO:0030529	ribonucleoprotein complex	GO_REF:0000004	IEA	SP_KW:KW-0687	Component	20100814	UniProtKB	FLXa1304.EPiF_I11_Size:714bp	FLXa1328.ePiR.1_F13_Size:731bp	FLXa1350.EPiF_F20_Size:684bp	FLXb1408.EPiF_F18_Size:712bp	FLXb1428.ePiR_O11_Size:746bp
224110476	UniProtKB	B9HY52	-	POPTRDRAFT_768711	3694	-	GO:0006464	protein modification process	GO_REF:0000002	IEA	InterPro:IPR000127	Process	20100814	InterPro	FLXa1304.ePiR_I14_Size:755bp
224110476	UniProtKB	B9HY52	-	POPTRDRAFT_768711	3694	-	GO:0005524	ATP binding	GO_REF:0000002	IEA	InterPro:IPR014929	Function	20100814	InterPro	FLXa1304.ePiR_I14_Size:755bp
224110476	UniProtKB	B9HY52	-	POPTRDRAFT_768711	3694	-	GO:0016881	acid-amino acid ligase activity	GO_REF:0000002	IEA	InterPro:IPR014929	Function	20100814	InterPro	FLXa1304.ePiR_I14_Size:755bp
224110476	UniProtKB	B9HY52	-	POPTRDRAFT_768711	3694	-	GO:0003824	catalytic activity	GO_REF:0000002	IEA	InterPro:IPR016040	Function	20100814	InterPro	FLXa1304.ePiR_I14_Size:755bp
224110476	UniProtKB	B9HY52	-	POPTRDRAFT_768711	3694	-	GO:0045116	protein neddylation	GO_REF:0000002	IEA	InterPro:IPR014929	Process	20100814	InterPro	FLXa1304.ePiR_I14_Size:755bp
224110476	UniProtKB	B9HY52	-	POPTRDRAFT_768711	3694	-	GO:0008641	small protein activating enzyme activity	GO_REF:0000002	IEA	InterPro:IPR000011	Function	20100814	InterPro	FLXa1304.ePiR_I14_Size:755bp
224110476	UniProtKB	B9HY52	-	POPTRDRAFT_768711	3694	-	GO:0008152	metabolic process	GO_REF:0000002	IEA	InterPro:IPR016040	Process	20100814	InterPro	FLXa1304.ePiR_I14_Size:755bp
224110476	UniProtKB	B9HY52	-	POPTRDRAFT_768711	3694	-	GO:0005488	binding	GO_REF:0000002	IEA	InterPro:IPR016040	Function	20100814	InterPro	FLXa1304.ePiR_I14_Size:755bp
220983459	UniProtKB	B2Y1W0	-	atpH	3377	-	GO:0045263	proton-transporting ATP synthase complex, coupling factor F(o)	GO_REF:0000002	IEA	InterPro:IPR000454	Component	20100814	InterPro	FLXa1304.ePiR_I15_Size:706bp	FLXa1306.EPiF.1_B08_Size:700bp	FLXa1310.EPiF.1_E12_Size:636bp	FLXa1324.EPiF_A16_Size:448bp	FLXa1326.ePiR.1_M01_Size:203bp	FLXa1326.ePiR.1_O16_Size:742bp	FLXa1336.EPiF.2_O04_Size:769bp	FLXa1344.EPiF.1_E18_Size:702bp	FLXa1344.ePiR.1_M03_Size:862bp	FLXa1376.EPiF_H13_Size:747bp	FLXa1382.ePiR_H09_Size:780bp
220983459	UniProtKB	B2Y1W0	-	atpH	3377	-	GO:0015986	ATP synthesis coupled proton transport	GO_REF:0000002	IEA	InterPro:IPR002379	Process	20100814	InterPro	FLXa1304.ePiR_I15_Size:706bp	FLXa1306.EPiF.1_B08_Size:700bp	FLXa1310.EPiF.1_E12_Size:636bp	FLXa1324.EPiF_A16_Size:448bp	FLXa1326.ePiR.1_M01_Size:203bp	FLXa1326.ePiR.1_O16_Size:742bp	FLXa1336.EPiF.2_O04_Size:769bp	FLXa1344.EPiF.1_E18_Size:702bp	FLXa1344.ePiR.1_M03_Size:862bp	FLXa1376.EPiF_H13_Size:747bp	FLXa1382.ePiR_H09_Size:780bp
220983459	UniProtKB	B2Y1W0	-	atpH	3377	-	GO:0006811	ion transport	GO_REF:0000004	IEA	SP_KW:KW-0406	Process	20100814	UniProtKB	FLXa1304.ePiR_I15_Size:706bp	FLXa1306.EPiF.1_B08_Size:700bp	FLXa1310.EPiF.1_E12_Size:636bp	FLXa1324.EPiF_A16_Size:448bp	FLXa1326.ePiR.1_M01_Size:203bp	FLXa1326.ePiR.1_O16_Size:742bp	FLXa1336.EPiF.2_O04_Size:769bp	FLXa1344.EPiF.1_E18_Size:702bp	FLXa1344.ePiR.1_M03_Size:862bp	FLXa1376.EPiF_H13_Size:747bp	FLXa1382.ePiR_H09_Size:780bp
220983459	UniProtKB	B2Y1W0	-	atpH	3377	-	GO:0008289	lipid binding	GO_REF:0000004	IEA	SP_KW:KW-0446	Function	20100814	UniProtKB	FLXa1304.ePiR_I15_Size:706bp	FLXa1306.EPiF.1_B08_Size:700bp	FLXa1310.EPiF.1_E12_Size:636bp	FLXa1324.EPiF_A16_Size:448bp	FLXa1326.ePiR.1_M01_Size:203bp	FLXa1326.ePiR.1_O16_Size:742bp	FLXa1336.EPiF.2_O04_Size:769bp	FLXa1344.EPiF.1_E18_Size:702bp	FLXa1344.ePiR.1_M03_Size:862bp	FLXa1376.EPiF_H13_Size:747bp	FLXa1382.ePiR_H09_Size:780bp
220983459	UniProtKB	B2Y1W0	-	atpH	3377	-	GO:0009536	plastid	GO_REF:0000004	IEA	SP_KW:KW-0934	Component	20100814	UniProtKB	FLXa1304.ePiR_I15_Size:706bp	FLXa1306.EPiF.1_B08_Size:700bp	FLXa1310.EPiF.1_E12_Size:636bp	FLXa1324.EPiF_A16_Size:448bp	FLXa1326.ePiR.1_M01_Size:203bp	FLXa1326.ePiR.1_O16_Size:742bp	FLXa1336.EPiF.2_O04_Size:769bp	FLXa1344.EPiF.1_E18_Size:702bp	FLXa1344.ePiR.1_M03_Size:862bp	FLXa1376.EPiF_H13_Size:747bp	FLXa1382.ePiR_H09_Size:780bp
220983459	UniProtKB	B2Y1W0	-	atpH	3377	-	GO:0045263	proton-transporting ATP synthase complex, coupling factor F(o)	GO_REF:0000004	IEA	SP_KW:KW-0138	Component	20100814	UniProtKB	FLXa1304.ePiR_I15_Size:706bp	FLXa1306.EPiF.1_B08_Size:700bp	FLXa1310.EPiF.1_E12_Size:636bp	FLXa1324.EPiF_A16_Size:448bp	FLXa1326.ePiR.1_M01_Size:203bp	FLXa1326.ePiR.1_O16_Size:742bp	FLXa1336.EPiF.2_O04_Size:769bp	FLXa1344.EPiF.1_E18_Size:702bp	FLXa1344.ePiR.1_M03_Size:862bp	FLXa1376.EPiF_H13_Size:747bp	FLXa1382.ePiR_H09_Size:780bp
220983459	UniProtKB	B2Y1W0	-	atpH	3377	-	GO:0006810	transport	GO_REF:0000004	IEA	SP_KW:KW-0813	Process	20100814	UniProtKB	FLXa1304.ePiR_I15_Size:706bp	FLXa1306.EPiF.1_B08_Size:700bp	FLXa1310.EPiF.1_E12_Size:636bp	FLXa1324.EPiF_A16_Size:448bp	FLXa1326.ePiR.1_M01_Size:203bp	FLXa1326.ePiR.1_O16_Size:742bp	FLXa1336.EPiF.2_O04_Size:769bp	FLXa1344.EPiF.1_E18_Size:702bp	FLXa1344.ePiR.1_M03_Size:862bp	FLXa1376.EPiF_H13_Size:747bp	FLXa1382.ePiR_H09_Size:780bp
220983459	UniProtKB	B2Y1W0	-	atpH	3377	-	GO:0015078	hydrogen ion transmembrane transporter activity	GO_REF:0000002	IEA	InterPro:IPR002379	Function	20100814	InterPro	FLXa1304.ePiR_I15_Size:706bp	FLXa1306.EPiF.1_B08_Size:700bp	FLXa1310.EPiF.1_E12_Size:636bp	FLXa1324.EPiF_A16_Size:448bp	FLXa1326.ePiR.1_M01_Size:203bp	FLXa1326.ePiR.1_O16_Size:742bp	FLXa1336.EPiF.2_O04_Size:769bp	FLXa1344.EPiF.1_E18_Size:702bp	FLXa1344.ePiR.1_M03_Size:862bp	FLXa1376.EPiF_H13_Size:747bp	FLXa1382.ePiR_H09_Size:780bp
220983459	UniProtKB	B2Y1W0	-	atpH	3377	-	GO:0009535	chloroplast thylakoid membrane	GO_REF:0000023	IEA	SP_SL:SL-0058	Component	20100814	UniProtKB	FLXa1304.ePiR_I15_Size:706bp	FLXa1306.EPiF.1_B08_Size:700bp	FLXa1310.EPiF.1_E12_Size:636bp	FLXa1324.EPiF_A16_Size:448bp	FLXa1326.ePiR.1_M01_Size:203bp	FLXa1326.ePiR.1_O16_Size:742bp	FLXa1336.EPiF.2_O04_Size:769bp	FLXa1344.EPiF.1_E18_Size:702bp	FLXa1344.ePiR.1_M03_Size:862bp	FLXa1376.EPiF_H13_Size:747bp	FLXa1382.ePiR_H09_Size:780bp
220983459	UniProtKB	B2Y1W0	-	atpH	3377	-	GO:0015992	proton transport	GO_REF:0000004	IEA	SP_KW:KW-0375	Process	20100814	UniProtKB	FLXa1304.ePiR_I15_Size:706bp	FLXa1306.EPiF.1_B08_Size:700bp	FLXa1310.EPiF.1_E12_Size:636bp	FLXa1324.EPiF_A16_Size:448bp	FLXa1326.ePiR.1_M01_Size:203bp	FLXa1326.ePiR.1_O16_Size:742bp	FLXa1336.EPiF.2_O04_Size:769bp	FLXa1344.EPiF.1_E18_Size:702bp	FLXa1344.ePiR.1_M03_Size:862bp	FLXa1376.EPiF_H13_Size:747bp	FLXa1382.ePiR_H09_Size:780bp
220983459	UniProtKB	B2Y1W0	-	atpH	3377	-	GO:0033177	proton-transporting two-sector ATPase complex, proton-transporting domain	GO_REF:0000002	IEA	InterPro:IPR002379	Component	20100814	InterPro	FLXa1304.ePiR_I15_Size:706bp	FLXa1306.EPiF.1_B08_Size:700bp	FLXa1310.EPiF.1_E12_Size:636bp	FLXa1324.EPiF_A16_Size:448bp	FLXa1326.ePiR.1_M01_Size:203bp	FLXa1326.ePiR.1_O16_Size:742bp	FLXa1336.EPiF.2_O04_Size:769bp	FLXa1344.EPiF.1_E18_Size:702bp	FLXa1344.ePiR.1_M03_Size:862bp	FLXa1376.EPiF_H13_Size:747bp	FLXa1382.ePiR_H09_Size:780bp
220983459	UniProtKB	B2Y1W0	-	atpH	3377	-	GO:0006754	ATP biosynthetic process	GO_REF:0000004	IEA	SP_KW:KW-0066	Process	20100814	UniProtKB	FLXa1304.ePiR_I15_Size:706bp	FLXa1306.EPiF.1_B08_Size:700bp	FLXa1310.EPiF.1_E12_Size:636bp	FLXa1324.EPiF_A16_Size:448bp	FLXa1326.ePiR.1_M01_Size:203bp	FLXa1326.ePiR.1_O16_Size:742bp	FLXa1336.EPiF.2_O04_Size:769bp	FLXa1344.EPiF.1_E18_Size:702bp	FLXa1344.ePiR.1_M03_Size:862bp	FLXa1376.EPiF_H13_Size:747bp	FLXa1382.ePiR_H09_Size:780bp
220983459	UniProtKB	B2Y1W0	-	atpH	3377	-	GO:0009507	chloroplast	GO_REF:0000004	IEA	SP_KW:KW-0150	Component	20100814	UniProtKB	FLXa1304.ePiR_I15_Size:706bp	FLXa1306.EPiF.1_B08_Size:700bp	FLXa1310.EPiF.1_E12_Size:636bp	FLXa1324.EPiF_A16_Size:448bp	FLXa1326.ePiR.1_M01_Size:203bp	FLXa1326.ePiR.1_O16_Size:742bp	FLXa1336.EPiF.2_O04_Size:769bp	FLXa1344.EPiF.1_E18_Size:702bp	FLXa1344.ePiR.1_M03_Size:862bp	FLXa1376.EPiF_H13_Size:747bp	FLXa1382.ePiR_H09_Size:780bp
220983459	UniProtKB	B2Y1W0	-	atpH	3377	-	GO:0016021	integral to membrane	GO_REF:0000004	IEA	SP_KW:KW-0812	Component	20100814	UniProtKB	FLXa1304.ePiR_I15_Size:706bp	FLXa1306.EPiF.1_B08_Size:700bp	FLXa1310.EPiF.1_E12_Size:636bp	FLXa1324.EPiF_A16_Size:448bp	FLXa1326.ePiR.1_M01_Size:203bp	FLXa1326.ePiR.1_O16_Size:742bp	FLXa1336.EPiF.2_O04_Size:769bp	FLXa1344.EPiF.1_E18_Size:702bp	FLXa1344.ePiR.1_M03_Size:862bp	FLXa1376.EPiF_H13_Size:747bp	FLXa1382.ePiR_H09_Size:780bp
220983459	UniProtKB	B2Y1W0	-	atpH	3377	-	GO:0009579	thylakoid	GO_REF:0000004	IEA	SP_KW:KW-0793	Component	20100814	UniProtKB	FLXa1304.ePiR_I15_Size:706bp	FLXa1306.EPiF.1_B08_Size:700bp	FLXa1310.EPiF.1_E12_Size:636bp	FLXa1324.EPiF_A16_Size:448bp	FLXa1326.ePiR.1_M01_Size:203bp	FLXa1326.ePiR.1_O16_Size:742bp	FLXa1336.EPiF.2_O04_Size:769bp	FLXa1344.EPiF.1_E18_Size:702bp	FLXa1344.ePiR.1_M03_Size:862bp	FLXa1376.EPiF_H13_Size:747bp	FLXa1382.ePiR_H09_Size:780bp
220983459	UniProtKB	B2Y1W0	-	atpH	3377	-	GO:0016020	membrane	GO_REF:0000004	IEA	SP_KW:KW-0472	Component	20100814	UniProtKB	FLXa1304.ePiR_I15_Size:706bp	FLXa1306.EPiF.1_B08_Size:700bp	FLXa1310.EPiF.1_E12_Size:636bp	FLXa1324.EPiF_A16_Size:448bp	FLXa1326.ePiR.1_M01_Size:203bp	FLXa1326.ePiR.1_O16_Size:742bp	FLXa1336.EPiF.2_O04_Size:769bp	FLXa1344.EPiF.1_E18_Size:702bp	FLXa1344.ePiR.1_M03_Size:862bp	FLXa1376.EPiF_H13_Size:747bp	FLXa1382.ePiR_H09_Size:780bp
255576190	UniProtKB	B9SSM0	-	RCOM_0985510	3988	-	GO:0003676	nucleic acid binding	GO_REF:0000002	IEA	InterPro:IPR003034	Function	20100814	InterPro	FLXa1304.ePiR_I17_Size:785bp	FLXa1350.EPiF_E02_Size:711bp	FLXa1406.EPiF.2_C07_Size:855bp
255558350	UniProtKB	B9S2I3	-	RCOM_0699770	3988	-	GO:0030036	actin cytoskeleton organization	GO_REF:0000002	IEA	InterPro:IPR003104	Process	20100814	InterPro	FLXa1304.ePiR_I19_Size:779bp
255558350	UniProtKB	B9S2I3	-	RCOM_0699770	3988	-	GO:0016043	cellular component organization	GO_REF:0000002	IEA	InterPro:IPR003104	Process	20100814	InterPro	FLXa1304.ePiR_I19_Size:779bp
255558350	UniProtKB	B9S2I3	-	RCOM_0699770	3988	-	GO:0003779	actin binding	GO_REF:0000002	IEA	InterPro:IPR003104	Function	20100814	InterPro	FLXa1304.ePiR_I19_Size:779bp
290488532	UniProtKB	D3WEZ3	-	psbC	45172	-	GO:0009767	photosynthetic electron transport chain	GO_REF:0000002	IEA	InterPro:IPR000932	Process	20100814	InterPro	FLXa1304.EPiF_I23_Size:743bp	FLXa1310.ePiR.1_M12_Size:656bp	FLXa1312.ePiR.1_A15_Size:743bp	FLXa1326.EPiF.1_A05_Size:730bp	FLXa1328.EPiF.1_O04_Size:727bp	FLXa1332.ePiR.1_O13_Size:778bp	FLXa1334.EPiF.1_L07_Size:643bp	FLXa1334.ePiR.1_M01_Size:686bp	FLXa1336.ePiR.1_F03_Size:792bp	FLXa1336.ePiR.1_O04_Size:792bp	FLXa1348.ePiR.2_J22_Size:756bp	FLXa1374.EPiF_L08_Size:698bp	FLXa1390.EPiF_H19_Size:665bp	FLXa1400.EPiF_K17_Size:702bp	FLXa1404.EPiF_O22_Size:645bp
290488532	UniProtKB	D3WEZ3	-	psbC	45172	-	GO:0009535	chloroplast thylakoid membrane	GO_REF:0000023	IEA	SP_SL:SL-0058	Component	20100814	UniProtKB	FLXa1304.EPiF_I23_Size:743bp	FLXa1310.ePiR.1_M12_Size:656bp	FLXa1312.ePiR.1_A15_Size:743bp	FLXa1326.EPiF.1_A05_Size:730bp	FLXa1328.EPiF.1_O04_Size:727bp	FLXa1332.ePiR.1_O13_Size:778bp	FLXa1334.EPiF.1_L07_Size:643bp	FLXa1334.ePiR.1_M01_Size:686bp	FLXa1336.ePiR.1_F03_Size:792bp	FLXa1336.ePiR.1_O04_Size:792bp	FLXa1348.ePiR.2_J22_Size:756bp	FLXa1374.EPiF_L08_Size:698bp	FLXa1390.EPiF_H19_Size:665bp	FLXa1400.EPiF_K17_Size:702bp	FLXa1404.EPiF_O22_Size:645bp
290488532	UniProtKB	D3WEZ3	-	psbC	45172	-	GO:0030076	light-harvesting complex	GO_REF:0000002	IEA	InterPro:IPR005869	Component	20100814	InterPro	FLXa1304.EPiF_I23_Size:743bp	FLXa1310.ePiR.1_M12_Size:656bp	FLXa1312.ePiR.1_A15_Size:743bp	FLXa1326.EPiF.1_A05_Size:730bp	FLXa1328.EPiF.1_O04_Size:727bp	FLXa1332.ePiR.1_O13_Size:778bp	FLXa1334.EPiF.1_L07_Size:643bp	FLXa1334.ePiR.1_M01_Size:686bp	FLXa1336.ePiR.1_F03_Size:792bp	FLXa1336.ePiR.1_O04_Size:792bp	FLXa1348.ePiR.2_J22_Size:756bp	FLXa1374.EPiF_L08_Size:698bp	FLXa1390.EPiF_H19_Size:665bp	FLXa1400.EPiF_K17_Size:702bp	FLXa1404.EPiF_O22_Size:645bp
290488532	UniProtKB	D3WEZ3	-	psbC	45172	-	GO:0016020	membrane	GO_REF:0000004	IEA	SP_KW:KW-0472	Component	20100814	UniProtKB	FLXa1304.EPiF_I23_Size:743bp	FLXa1310.ePiR.1_M12_Size:656bp	FLXa1312.ePiR.1_A15_Size:743bp	FLXa1326.EPiF.1_A05_Size:730bp	FLXa1328.EPiF.1_O04_Size:727bp	FLXa1332.ePiR.1_O13_Size:778bp	FLXa1334.EPiF.1_L07_Size:643bp	FLXa1334.ePiR.1_M01_Size:686bp	FLXa1336.ePiR.1_F03_Size:792bp	FLXa1336.ePiR.1_O04_Size:792bp	FLXa1348.ePiR.2_J22_Size:756bp	FLXa1374.EPiF_L08_Size:698bp	FLXa1390.EPiF_H19_Size:665bp	FLXa1400.EPiF_K17_Size:702bp	FLXa1404.EPiF_O22_Size:645bp
290488532	UniProtKB	D3WEZ3	-	psbC	45172	-	GO:0009521	photosystem	GO_REF:0000002	IEA	InterPro:IPR000932	Component	20100814	InterPro	FLXa1304.EPiF_I23_Size:743bp	FLXa1310.ePiR.1_M12_Size:656bp	FLXa1312.ePiR.1_A15_Size:743bp	FLXa1326.EPiF.1_A05_Size:730bp	FLXa1328.EPiF.1_O04_Size:727bp	FLXa1332.ePiR.1_O13_Size:778bp	FLXa1334.EPiF.1_L07_Size:643bp	FLXa1334.ePiR.1_M01_Size:686bp	FLXa1336.ePiR.1_F03_Size:792bp	FLXa1336.ePiR.1_O04_Size:792bp	FLXa1348.ePiR.2_J22_Size:756bp	FLXa1374.EPiF_L08_Size:698bp	FLXa1390.EPiF_H19_Size:665bp	FLXa1400.EPiF_K17_Size:702bp	FLXa1404.EPiF_O22_Size:645bp
290488532	UniProtKB	D3WEZ3	-	psbC	45172	-	GO:0016168	chlorophyll binding	GO_REF:0000002	IEA	InterPro:IPR005869	Function	20100814	InterPro	FLXa1304.EPiF_I23_Size:743bp	FLXa1310.ePiR.1_M12_Size:656bp	FLXa1312.ePiR.1_A15_Size:743bp	FLXa1326.EPiF.1_A05_Size:730bp	FLXa1328.EPiF.1_O04_Size:727bp	FLXa1332.ePiR.1_O13_Size:778bp	FLXa1334.EPiF.1_L07_Size:643bp	FLXa1334.ePiR.1_M01_Size:686bp	FLXa1336.ePiR.1_F03_Size:792bp	FLXa1336.ePiR.1_O04_Size:792bp	FLXa1348.ePiR.2_J22_Size:756bp	FLXa1374.EPiF_L08_Size:698bp	FLXa1390.EPiF_H19_Size:665bp	FLXa1400.EPiF_K17_Size:702bp	FLXa1404.EPiF_O22_Size:645bp
290488532	UniProtKB	D3WEZ3	-	psbC	45172	-	GO:0009579	thylakoid	GO_REF:0000004	IEA	SP_KW:KW-0793	Component	20100814	UniProtKB	FLXa1304.EPiF_I23_Size:743bp	FLXa1310.ePiR.1_M12_Size:656bp	FLXa1312.ePiR.1_A15_Size:743bp	FLXa1326.EPiF.1_A05_Size:730bp	FLXa1328.EPiF.1_O04_Size:727bp	FLXa1332.ePiR.1_O13_Size:778bp	FLXa1334.EPiF.1_L07_Size:643bp	FLXa1334.ePiR.1_M01_Size:686bp	FLXa1336.ePiR.1_F03_Size:792bp	FLXa1336.ePiR.1_O04_Size:792bp	FLXa1348.ePiR.2_J22_Size:756bp	FLXa1374.EPiF_L08_Size:698bp	FLXa1390.EPiF_H19_Size:665bp	FLXa1400.EPiF_K17_Size:702bp	FLXa1404.EPiF_O22_Size:645bp
290488532	UniProtKB	D3WEZ3	-	psbC	45172	-	GO:0009507	chloroplast	GO_REF:0000004	IEA	SP_KW:KW-0150	Component	20100814	UniProtKB	FLXa1304.EPiF_I23_Size:743bp	FLXa1310.ePiR.1_M12_Size:656bp	FLXa1312.ePiR.1_A15_Size:743bp	FLXa1326.EPiF.1_A05_Size:730bp	FLXa1328.EPiF.1_O04_Size:727bp	FLXa1332.ePiR.1_O13_Size:778bp	FLXa1334.EPiF.1_L07_Size:643bp	FLXa1334.ePiR.1_M01_Size:686bp	FLXa1336.ePiR.1_F03_Size:792bp	FLXa1336.ePiR.1_O04_Size:792bp	FLXa1348.ePiR.2_J22_Size:756bp	FLXa1374.EPiF_L08_Size:698bp	FLXa1390.EPiF_H19_Size:665bp	FLXa1400.EPiF_K17_Size:702bp	FLXa1404.EPiF_O22_Size:645bp
290488532	UniProtKB	D3WEZ3	-	psbC	45172	-	GO:0015979	photosynthesis	GO_REF:0000004	IEA	SP_KW:KW-0602	Process	20100814	UniProtKB	FLXa1304.EPiF_I23_Size:743bp	FLXa1310.ePiR.1_M12_Size:656bp	FLXa1312.ePiR.1_A15_Size:743bp	FLXa1326.EPiF.1_A05_Size:730bp	FLXa1328.EPiF.1_O04_Size:727bp	FLXa1332.ePiR.1_O13_Size:778bp	FLXa1334.EPiF.1_L07_Size:643bp	FLXa1334.ePiR.1_M01_Size:686bp	FLXa1336.ePiR.1_F03_Size:792bp	FLXa1336.ePiR.1_O04_Size:792bp	FLXa1348.ePiR.2_J22_Size:756bp	FLXa1374.EPiF_L08_Size:698bp	FLXa1390.EPiF_H19_Size:665bp	FLXa1400.EPiF_K17_Size:702bp	FLXa1404.EPiF_O22_Size:645bp
290488532	UniProtKB	D3WEZ3	-	psbC	45172	-	GO:0019684	photosynthesis, light reaction	GO_REF:0000002	IEA	InterPro:IPR000932	Process	20100814	InterPro	FLXa1304.EPiF_I23_Size:743bp	FLXa1310.ePiR.1_M12_Size:656bp	FLXa1312.ePiR.1_A15_Size:743bp	FLXa1326.EPiF.1_A05_Size:730bp	FLXa1328.EPiF.1_O04_Size:727bp	FLXa1332.ePiR.1_O13_Size:778bp	FLXa1334.EPiF.1_L07_Size:643bp	FLXa1334.ePiR.1_M01_Size:686bp	FLXa1336.ePiR.1_F03_Size:792bp	FLXa1336.ePiR.1_O04_Size:792bp	FLXa1348.ePiR.2_J22_Size:756bp	FLXa1374.EPiF_L08_Size:698bp	FLXa1390.EPiF_H19_Size:665bp	FLXa1400.EPiF_K17_Size:702bp	FLXa1404.EPiF_O22_Size:645bp
290488532	UniProtKB	D3WEZ3	-	psbC	45172	-	GO:0045156	electron transporter, transferring electrons within the cyclic electron transport pathway of photosynthesis activity	GO_REF:0000002	IEA	InterPro:IPR005869	Function	20100814	InterPro	FLXa1304.EPiF_I23_Size:743bp	FLXa1310.ePiR.1_M12_Size:656bp	FLXa1312.ePiR.1_A15_Size:743bp	FLXa1326.EPiF.1_A05_Size:730bp	FLXa1328.EPiF.1_O04_Size:727bp	FLXa1332.ePiR.1_O13_Size:778bp	FLXa1334.EPiF.1_L07_Size:643bp	FLXa1334.ePiR.1_M01_Size:686bp	FLXa1336.ePiR.1_F03_Size:792bp	FLXa1336.ePiR.1_O04_Size:792bp	FLXa1348.ePiR.2_J22_Size:756bp	FLXa1374.EPiF_L08_Size:698bp	FLXa1390.EPiF_H19_Size:665bp	FLXa1400.EPiF_K17_Size:702bp	FLXa1404.EPiF_O22_Size:645bp
290488532	UniProtKB	D3WEZ3	-	psbC	45172	-	GO:0009521	photosystem	GO_REF:0000002	IEA	InterPro:IPR005869	Component	20100814	InterPro	FLXa1304.EPiF_I23_Size:743bp	FLXa1310.ePiR.1_M12_Size:656bp	FLXa1312.ePiR.1_A15_Size:743bp	FLXa1326.EPiF.1_A05_Size:730bp	FLXa1328.EPiF.1_O04_Size:727bp	FLXa1332.ePiR.1_O13_Size:778bp	FLXa1334.EPiF.1_L07_Size:643bp	FLXa1334.ePiR.1_M01_Size:686bp	FLXa1336.ePiR.1_F03_Size:792bp	FLXa1336.ePiR.1_O04_Size:792bp	FLXa1348.ePiR.2_J22_Size:756bp	FLXa1374.EPiF_L08_Size:698bp	FLXa1390.EPiF_H19_Size:665bp	FLXa1400.EPiF_K17_Size:702bp	FLXa1404.EPiF_O22_Size:645bp
290488532	UniProtKB	D3WEZ3	-	psbC	45172	-	GO:0009536	plastid	GO_REF:0000004	IEA	SP_KW:KW-0934	Component	20100814	UniProtKB	FLXa1304.EPiF_I23_Size:743bp	FLXa1310.ePiR.1_M12_Size:656bp	FLXa1312.ePiR.1_A15_Size:743bp	FLXa1326.EPiF.1_A05_Size:730bp	FLXa1328.EPiF.1_O04_Size:727bp	FLXa1332.ePiR.1_O13_Size:778bp	FLXa1334.EPiF.1_L07_Size:643bp	FLXa1334.ePiR.1_M01_Size:686bp	FLXa1336.ePiR.1_F03_Size:792bp	FLXa1336.ePiR.1_O04_Size:792bp	FLXa1348.ePiR.2_J22_Size:756bp	FLXa1374.EPiF_L08_Size:698bp	FLXa1390.EPiF_H19_Size:665bp	FLXa1400.EPiF_K17_Size:702bp	FLXa1404.EPiF_O22_Size:645bp
290488532	UniProtKB	D3WEZ3	-	psbC	45172	-	GO:0018298	protein-chromophore linkage	GO_REF:0000004	IEA	SP_KW:KW-0157	Process	20100814	UniProtKB	FLXa1304.EPiF_I23_Size:743bp	FLXa1310.ePiR.1_M12_Size:656bp	FLXa1312.ePiR.1_A15_Size:743bp	FLXa1326.EPiF.1_A05_Size:730bp	FLXa1328.EPiF.1_O04_Size:727bp	FLXa1332.ePiR.1_O13_Size:778bp	FLXa1334.EPiF.1_L07_Size:643bp	FLXa1334.ePiR.1_M01_Size:686bp	FLXa1336.ePiR.1_F03_Size:792bp	FLXa1336.ePiR.1_O04_Size:792bp	FLXa1348.ePiR.2_J22_Size:756bp	FLXa1374.EPiF_L08_Size:698bp	FLXa1390.EPiF_H19_Size:665bp	FLXa1400.EPiF_K17_Size:702bp	FLXa1404.EPiF_O22_Size:645bp
290488532	UniProtKB	D3WEZ3	-	psbC	45172	-	GO:0016021	integral to membrane	GO_REF:0000004	IEA	SP_KW:KW-0812	Component	20100814	UniProtKB	FLXa1304.EPiF_I23_Size:743bp	FLXa1310.ePiR.1_M12_Size:656bp	FLXa1312.ePiR.1_A15_Size:743bp	FLXa1326.EPiF.1_A05_Size:730bp	FLXa1328.EPiF.1_O04_Size:727bp	FLXa1332.ePiR.1_O13_Size:778bp	FLXa1334.EPiF.1_L07_Size:643bp	FLXa1334.ePiR.1_M01_Size:686bp	FLXa1336.ePiR.1_F03_Size:792bp	FLXa1336.ePiR.1_O04_Size:792bp	FLXa1348.ePiR.2_J22_Size:756bp	FLXa1374.EPiF_L08_Size:698bp	FLXa1390.EPiF_H19_Size:665bp	FLXa1400.EPiF_K17_Size:702bp	FLXa1404.EPiF_O22_Size:645bp
290488532	UniProtKB	D3WEZ3	-	psbC	45172	-	GO:0019684	photosynthesis, light reaction	GO_REF:0000002	IEA	InterPro:IPR005869	Process	20100814	InterPro	FLXa1304.EPiF_I23_Size:743bp	FLXa1310.ePiR.1_M12_Size:656bp	FLXa1312.ePiR.1_A15_Size:743bp	FLXa1326.EPiF.1_A05_Size:730bp	FLXa1328.EPiF.1_O04_Size:727bp	FLXa1332.ePiR.1_O13_Size:778bp	FLXa1334.EPiF.1_L07_Size:643bp	FLXa1334.ePiR.1_M01_Size:686bp	FLXa1336.ePiR.1_F03_Size:792bp	FLXa1336.ePiR.1_O04_Size:792bp	FLXa1348.ePiR.2_J22_Size:756bp	FLXa1374.EPiF_L08_Size:698bp	FLXa1390.EPiF_H19_Size:665bp	FLXa1400.EPiF_K17_Size:702bp	FLXa1404.EPiF_O22_Size:645bp
290488532	UniProtKB	D3WEZ3	-	psbC	45172	-	GO:0009523	photosystem II	GO_REF:0000004	IEA	SP_KW:KW-0604	Component	20100814	UniProtKB	FLXa1304.EPiF_I23_Size:743bp	FLXa1310.ePiR.1_M12_Size:656bp	FLXa1312.ePiR.1_A15_Size:743bp	FLXa1326.EPiF.1_A05_Size:730bp	FLXa1328.EPiF.1_O04_Size:727bp	FLXa1332.ePiR.1_O13_Size:778bp	FLXa1334.EPiF.1_L07_Size:643bp	FLXa1334.ePiR.1_M01_Size:686bp	FLXa1336.ePiR.1_F03_Size:792bp	FLXa1336.ePiR.1_O04_Size:792bp	FLXa1348.ePiR.2_J22_Size:756bp	FLXa1374.EPiF_L08_Size:698bp	FLXa1390.EPiF_H19_Size:665bp	FLXa1400.EPiF_K17_Size:702bp	FLXa1404.EPiF_O22_Size:645bp
290488532	UniProtKB	D3WEZ3	-	psbC	45172	-	GO:0009772	photosynthetic electron transport in photosystem II	GO_REF:0000002	IEA	InterPro:IPR005869	Process	20100814	InterPro	FLXa1304.EPiF_I23_Size:743bp	FLXa1310.ePiR.1_M12_Size:656bp	FLXa1312.ePiR.1_A15_Size:743bp	FLXa1326.EPiF.1_A05_Size:730bp	FLXa1328.EPiF.1_O04_Size:727bp	FLXa1332.ePiR.1_O13_Size:778bp	FLXa1334.EPiF.1_L07_Size:643bp	FLXa1334.ePiR.1_M01_Size:686bp	FLXa1336.ePiR.1_F03_Size:792bp	FLXa1336.ePiR.1_O04_Size:792bp	FLXa1348.ePiR.2_J22_Size:756bp	FLXa1374.EPiF_L08_Size:698bp	FLXa1390.EPiF_H19_Size:665bp	FLXa1400.EPiF_K17_Size:702bp	FLXa1404.EPiF_O22_Size:645bp
255569225	UniProtKB	B9SHW2	-	RCOM_0622490	3988	-	GO:0008168	methyltransferase activity	GO_REF:0000004	IEA	SP_KW:KW-0489	Function	20100814	UniProtKB	FLXa1304.ePiR_I24_Size:659bp	FLXa1392.EPiF_N06_Size:669bp	FLXa1400.ePiR_G19_Size:852bp
255569225	UniProtKB	B9SHW2	-	RCOM_0622490	3988	-	GO:0016740	transferase activity	GO_REF:0000004	IEA	SP_KW:KW-0808	Function	20100814	UniProtKB	FLXa1304.ePiR_I24_Size:659bp	FLXa1392.EPiF_N06_Size:669bp	FLXa1400.ePiR_G19_Size:852bp
255569225	UniProtKB	B9SHW2	-	RCOM_0622490	3988	-	GO:0008270	zinc ion binding	GO_REF:0000002	IEA	InterPro:IPR007728	Function	20100814	InterPro	FLXa1304.ePiR_I24_Size:659bp	FLXa1392.EPiF_N06_Size:669bp	FLXa1400.ePiR_G19_Size:852bp
255569225	UniProtKB	B9SHW2	-	RCOM_0622490	3988	-	GO:0018024	histone-lysine N-methyltransferase activity	GO_REF:0000002	IEA	InterPro:IPR007728	Function	20100814	InterPro	FLXa1304.ePiR_I24_Size:659bp	FLXa1392.EPiF_N06_Size:669bp	FLXa1400.ePiR_G19_Size:852bp
255569225	UniProtKB	B9SHW2	-	RCOM_0622490	3988	-	GO:0005634	nucleus	GO_REF:0000002	IEA	InterPro:IPR007728	Component	20100814	InterPro	FLXa1304.ePiR_I24_Size:659bp	FLXa1392.EPiF_N06_Size:669bp	FLXa1400.ePiR_G19_Size:852bp
255569225	UniProtKB	B9SHW2	-	RCOM_0622490	3988	-	GO:0016568	chromatin modification	GO_REF:0000002	IEA	InterPro:IPR007728	Process	20100814	InterPro	FLXa1304.ePiR_I24_Size:659bp	FLXa1392.EPiF_N06_Size:669bp	FLXa1400.ePiR_G19_Size:852bp
255573838	UniProtKB	B9SPB9	-	RCOM_0496650	3988	-	GO:0003676	nucleic acid binding	GO_REF:0000002	IEA	InterPro:IPR001650	Function	20100814	InterPro	FLXa1304.EPiF_J05_Size:736bp
255573838	UniProtKB	B9SPB9	-	RCOM_0496650	3988	-	GO:0005524	ATP binding	GO_REF:0000002	IEA	InterPro:IPR001650	Function	20100814	InterPro	FLXa1304.EPiF_J05_Size:736bp
255573838	UniProtKB	B9SPB9	-	RCOM_0496650	3988	-	GO:0004386	helicase activity	GO_REF:0000002	IEA	InterPro:IPR001650	Function	20100814	InterPro	FLXa1304.EPiF_J05_Size:736bp
255573838	UniProtKB	B9SPB9	-	RCOM_0496650	3988	-	GO:0016787	hydrolase activity	GO_REF:0000004	IEA	SP_KW:KW-0378	Function	20100814	UniProtKB	FLXa1304.EPiF_J05_Size:736bp
255573838	UniProtKB	B9SPB9	-	RCOM_0496650	3988	-	GO:0016818	hydrolase activity, acting on acid anhydrides, in phosphorus-containing anhydrides	GO_REF:0000002	IEA	InterPro:IPR012961	Function	20100814	InterPro	FLXa1304.EPiF_J05_Size:736bp
255573838	UniProtKB	B9SPB9	-	RCOM_0496650	3988	-	GO:0008026	ATP-dependent helicase activity	GO_REF:0000002	IEA	InterPro:IPR011545	Function	20100814	InterPro	FLXa1304.EPiF_J05_Size:736bp
224034627	UniProtKB	C0PMH3	-	C0PMH3	4577	-	GO:0006412	translation	GO_REF:0000002	IEA	InterPro:IPR002306	Process	20100814	InterPro	FLXa1304.ePiR_J05_Size:844bp
224034627	UniProtKB	C0PMH3	-	C0PMH3	4577	-	GO:0005737	cytoplasm	GO_REF:0000002	IEA	InterPro:IPR002305	Component	20100814	InterPro	FLXa1304.ePiR_J05_Size:844bp
224034627	UniProtKB	C0PMH3	-	C0PMH3	4577	-	GO:0006436	tryptophanyl-tRNA aminoacylation	GO_REF:0000002	IEA	InterPro:IPR002306	Process	20100814	InterPro	FLXa1304.ePiR_J05_Size:844bp
224034627	UniProtKB	C0PMH3	-	C0PMH3	4577	-	GO:0006418	tRNA aminoacylation for protein translation	GO_REF:0000002	IEA	InterPro:IPR002305	Process	20100814	InterPro	FLXa1304.ePiR_J05_Size:844bp
224034627	UniProtKB	C0PMH3	-	C0PMH3	4577	-	GO:0000166	nucleotide binding	GO_REF:0000002	IEA	InterPro:IPR002306	Function	20100814	InterPro	FLXa1304.ePiR_J05_Size:844bp
224034627	UniProtKB	C0PMH3	-	C0PMH3	4577	-	GO:0005524	ATP binding	GO_REF:0000002	IEA	InterPro:IPR002305	Function	20100814	InterPro	FLXa1304.ePiR_J05_Size:844bp
224034627	UniProtKB	C0PMH3	-	C0PMH3	4577	-	GO:0004830	tryptophan-tRNA ligase activity	GO_REF:0000002	IEA	InterPro:IPR002306	Function	20100814	InterPro	FLXa1304.ePiR_J05_Size:844bp
224034627	UniProtKB	C0PMH3	-	C0PMH3	4577	-	GO:0004812	aminoacyl-tRNA ligase activity	GO_REF:0000002	IEA	InterPro:IPR002305	Function	20100814	InterPro	FLXa1304.ePiR_J05_Size:844bp
224080640	UniProtKB	B9H1J9	-	POPTRDRAFT_800867	3694	-	GO:0055114	oxidation reduction	GO_REF:0000002	IEA	InterPro:IPR002938	Process	20100814	InterPro	FLXa1304.EPiF_J08_Size:683bp	FLXa1320.ePiR.1_P08_Size:702bp	FLXa1386.EPiF_N14_Size:737bp	FLXa1400.EPiF_N06_Size:714bp
224080640	UniProtKB	B9H1J9	-	POPTRDRAFT_800867	3694	-	GO:0016491	oxidoreductase activity	GO_REF:0000002	IEA	InterPro:IPR003042	Function	20100814	InterPro	FLXa1304.EPiF_J08_Size:683bp	FLXa1320.ePiR.1_P08_Size:702bp	FLXa1386.EPiF_N14_Size:737bp	FLXa1400.EPiF_N06_Size:714bp
224080640	UniProtKB	B9H1J9	-	POPTRDRAFT_800867	3694	-	GO:0004497	monooxygenase activity	GO_REF:0000002	IEA	InterPro:IPR002938	Function	20100814	InterPro	FLXa1304.EPiF_J08_Size:683bp	FLXa1320.ePiR.1_P08_Size:702bp	FLXa1386.EPiF_N14_Size:737bp	FLXa1400.EPiF_N06_Size:714bp
224080640	UniProtKB	B9H1J9	-	POPTRDRAFT_800867	3694	-	GO:0008152	metabolic process	GO_REF:0000002	IEA	InterPro:IPR003042	Process	20100814	InterPro	FLXa1304.EPiF_J08_Size:683bp	FLXa1320.ePiR.1_P08_Size:702bp	FLXa1386.EPiF_N14_Size:737bp	FLXa1400.EPiF_N06_Size:714bp
217074528	UniProtKB	B7FLJ0	-	B7FLJ0	3880	-	GO:0016020	membrane	GO_REF:0000002	IEA	InterPro:IPR006977	Component	20100814	InterPro	FLXa1304.ePiR_J16_Size:805bp	FLXa1326.ePiR.1_C05_Size:723bp	FLXa1384.EPiF_I04_Size:788bp	FLXa1390.EPiF_P24_Size:581bp
224055849	UniProtKB	B9GFU8	-	POPTRDRAFT_797985	3694	-	GO:0009058	biosynthetic process	GO_REF:0000002	IEA	InterPro:IPR001296	Process	20100814	InterPro	FLXa1304.EPiF_J17_Size:717bp
224055849	UniProtKB	B9GFU8	-	POPTRDRAFT_797985	3694	-	GO:0046524	sucrose-phosphate synthase activity	GO_REF:0000002	IEA	InterPro:IPR012819	Function	20100814	InterPro	FLXa1304.EPiF_J17_Size:717bp
224055849	UniProtKB	B9GFU8	-	POPTRDRAFT_797985	3694	-	GO:0005985	sucrose metabolic process	GO_REF:0000002	IEA	InterPro:IPR000368	Process	20100814	InterPro	FLXa1304.EPiF_J17_Size:717bp
255556695	UniProtKB	B9S062	-	RCOM_1299070	3988	-	GO:0004672	protein kinase activity	GO_REF:0000002	IEA	InterPro:IPR001245	Function	20100814	InterPro	FLXa1304.ePiR_J19_Size:774bp
255556695	UniProtKB	B9S062	-	RCOM_1299070	3988	-	GO:0004674	protein serine/threonine kinase activity	GO_REF:0000002	IEA	InterPro:IPR008271	Function	20100814	InterPro	FLXa1304.ePiR_J19_Size:774bp
255556695	UniProtKB	B9S062	-	RCOM_1299070	3988	-	GO:0016740	transferase activity	GO_REF:0000004	IEA	SP_KW:KW-0808	Function	20100814	UniProtKB	FLXa1304.ePiR_J19_Size:774bp
255556695	UniProtKB	B9S062	-	RCOM_1299070	3988	-	GO:0055114	oxidation reduction	GO_REF:0000004	IEA	SP_KW:KW-0560	Process	20100814	UniProtKB	FLXa1304.ePiR_J19_Size:774bp
255556695	UniProtKB	B9S062	-	RCOM_1299070	3988	-	GO:0005515	protein binding	GO_REF:0000002	IEA	InterPro:IPR001611	Function	20100814	InterPro	FLXa1304.ePiR_J19_Size:774bp
255556695	UniProtKB	B9S062	-	RCOM_1299070	3988	-	GO:0006468	protein amino acid phosphorylation	GO_REF:0000002	IEA	InterPro:IPR017441	Process	20100814	InterPro	FLXa1304.ePiR_J19_Size:774bp
255556695	UniProtKB	B9S062	-	RCOM_1299070	3988	-	GO:0004709	MAP kinase kinase kinase activity	GO_REF:0000003	IEA	EC:2.7.11.25	Function	20100703	UniProtKB	FLXa1304.ePiR_J19_Size:774bp
255556695	UniProtKB	B9S062	-	RCOM_1299070	3988	-	GO:0005524	ATP binding	GO_REF:0000002	IEA	InterPro:IPR017441	Function	20100814	InterPro	FLXa1304.ePiR_J19_Size:774bp
255556695	UniProtKB	B9S062	-	RCOM_1299070	3988	-	GO:0000166	nucleotide binding	GO_REF:0000004	IEA	SP_KW:KW-0547	Function	20100814	UniProtKB	FLXa1304.ePiR_J19_Size:774bp
255556695	UniProtKB	B9S062	-	RCOM_1299070	3988	-	GO:0016491	oxidoreductase activity	GO_REF:0000004	IEA	SP_KW:KW-0560	Function	20100814	UniProtKB	FLXa1304.ePiR_J19_Size:774bp
255556695	UniProtKB	B9S062	-	RCOM_1299070	3988	-	GO:0032440	2-alkenal reductase activity	GO_REF:0000003	IEA	EC:1.3.1.74	Function	20100703	UniProtKB	FLXa1304.ePiR_J19_Size:774bp
255556695	UniProtKB	B9S062	-	RCOM_1299070	3988	-	GO:0016301	kinase activity	GO_REF:0000004	IEA	SP_KW:KW-0418	Function	20100814	UniProtKB	FLXa1304.ePiR_J19_Size:774bp
224103487	UniProtKB	B9HRT8	-	POPTRDRAFT_833082	3694	-	GO:0008152	metabolic process	GO_REF:0000002	IEA	InterPro:IPR000873	Process	20100814	InterPro	FLXa1304.EPiF_J22_Size:728bp
224103487	UniProtKB	B9HRT8	-	POPTRDRAFT_833082	3694	-	GO:0003824	catalytic activity	GO_REF:0000002	IEA	InterPro:IPR000873	Function	20100814	InterPro	FLXa1304.EPiF_J22_Size:728bp
82941449	UniProtKB	Q2WFK8	-	Q2WFK8	103999	-	GO:0006096	glycolysis	GO_REF:0000002	IEA	InterPro:IPR000741	Process	20100814	InterPro	FLXa1304.ePiR_J22_Size:627bp
82941449	UniProtKB	Q2WFK8	-	Q2WFK8	103999	-	GO:0004332	fructose-bisphosphate aldolase activity	GO_REF:0000002	IEA	InterPro:IPR000741	Function	20100814	InterPro	FLXa1304.ePiR_J22_Size:627bp
82941449	UniProtKB	Q2WFK8	-	Q2WFK8	103999	-	GO:0003824	catalytic activity	GO_REF:0000002	IEA	InterPro:IPR013785	Function	20100814	InterPro	FLXa1304.ePiR_J22_Size:627bp
82941449	UniProtKB	Q2WFK8	-	Q2WFK8	103999	-	GO:0008152	metabolic process	GO_REF:0000002	IEA	InterPro:IPR013785	Process	20100814	InterPro	FLXa1304.ePiR_J22_Size:627bp
82941449	UniProtKB	Q2WFK8	-	Q2WFK8	103999	-	GO:0016829	lyase activity	GO_REF:0000004	IEA	SP_KW:KW-0456	Function	20100814	UniProtKB	FLXa1304.ePiR_J22_Size:627bp
255563100	UniProtKB	B9S985	-	RCOM_1014390	3988	-	GO:0004806	triglyceride lipase activity	GO_REF:0000002	IEA	InterPro:IPR002921	Function	20100814	InterPro	FLXa1304.EPiF_J23_Size:704bp	FLXa1396.EPiF_O21_Size:704bp
255563100	UniProtKB	B9S985	-	RCOM_1014390	3988	-	GO:0016787	hydrolase activity	GO_REF:0000004	IEA	SP_KW:KW-0378	Function	20100814	UniProtKB	FLXa1304.EPiF_J23_Size:704bp	FLXa1396.EPiF_O21_Size:704bp
255563100	UniProtKB	B9S985	-	RCOM_1014390	3988	-	GO:0006629	lipid metabolic process	GO_REF:0000002	IEA	InterPro:IPR002921	Process	20100814	InterPro	FLXa1304.EPiF_J23_Size:704bp	FLXa1396.EPiF_O21_Size:704bp
145337506	UniProtKB	Q0WN69	-	At1g73860	3702	-	GO:0005524	ATP binding	GO_REF:0000002	IEA	InterPro:IPR001752	Function	20100814	InterPro	FLXa1304.EPiF_J24_Size:680bp
145337506	UniProtKB	Q0WN69	-	At1g73860	3702	-	GO:0003777	microtubule motor activity	GO_REF:0000002	IEA	InterPro:IPR001752	Function	20100814	InterPro	FLXa1304.EPiF_J24_Size:680bp
145337506	UniProtKB	Q0WN69	-	At1g73860	3702	-	GO:0000166	nucleotide binding	GO_REF:0000004	IEA	SP_KW:KW-0547	Function	20100814	UniProtKB	FLXa1304.EPiF_J24_Size:680bp
145337506	UniProtKB	Q0WN69	-	At1g73860	3702	-	GO:0005874	microtubule	GO_REF:0000004	IEA	SP_KW:KW-0493	Component	20100814	UniProtKB	FLXa1304.EPiF_J24_Size:680bp
145337506	UniProtKB	Q0WN69	-	At1g73860	3702	-	GO:0003774	motor activity	GO_REF:0000004	IEA	SP_KW:KW-0505	Function	20100814	UniProtKB	FLXa1304.EPiF_J24_Size:680bp
145337506	UniProtKB	Q0WN69	-	At1g73860	3702	-	GO:0007018	microtubule-based movement	GO_REF:0000002	IEA	InterPro:IPR001752	Process	20100814	InterPro	FLXa1304.EPiF_J24_Size:680bp
55977041	UniProtKB	P68427	-	P68427	3888	-	GO:0005634	nucleus	GO_REF:0000004	IEA	SP_KW:KW-0539	Component	20100814	UniProtKB	FLXa1304.ePiR_J24_Size:662bp
55977041	UniProtKB	P68427	-	P68427	3888	-	GO:0006334	nucleosome assembly	GO_REF:0000002	IEA	InterPro:IPR000164	Process	20100814	InterPro	FLXa1304.ePiR_J24_Size:662bp
55977041	UniProtKB	P68427	-	P68427	3888	-	GO:0000786	nucleosome	GO_REF:0000004	IEA	SP_KW:KW-0544	Component	20100814	UniProtKB	FLXa1304.ePiR_J24_Size:662bp
55977041	UniProtKB	P68427	-	P68427	3888	-	GO:0003677	DNA binding	GO_REF:0000002	IEA	InterPro:IPR007125	Function	20100814	InterPro	FLXa1304.ePiR_J24_Size:662bp
55977041	UniProtKB	P68427	-	P68427	3888	-	GO:0005694	chromosome	GO_REF:0000004	IEA	SP_KW:KW-0158	Component	20100814	UniProtKB	FLXa1304.ePiR_J24_Size:662bp
147788411	UniProtKB	A5BBB0	-	VITISV_008739	29760	-	GO:0004672	protein kinase activity	GO_REF:0000002	IEA	InterPro:IPR001245	Function	20100814	InterPro	FLXa1304.ePiR_K01_Size:701bp
147788411	UniProtKB	A5BBB0	-	VITISV_008739	29760	-	GO:0005515	protein binding	GO_REF:0000002	IEA	InterPro:IPR001611	Function	20100814	InterPro	FLXa1304.ePiR_K01_Size:701bp
147788411	UniProtKB	A5BBB0	-	VITISV_008739	29760	-	GO:0006468	protein amino acid phosphorylation	GO_REF:0000002	IEA	InterPro:IPR001245	Process	20100814	InterPro	FLXa1304.ePiR_K01_Size:701bp
147788411	UniProtKB	A5BBB0	-	VITISV_008739	29760	-	GO:0005524	ATP binding	GO_REF:0000002	IEA	InterPro:IPR001245	Function	20100814	InterPro	FLXa1304.ePiR_K01_Size:701bp
11994222	UniProtKB	Q9LRQ9	-	Q9LRQ9	3702	-	GO:0000287	magnesium ion binding	GO_REF:0000002	IEA	InterPro:IPR005630	Function	20100814	InterPro	FLXa1304.ePiR_K08_Size:788bp	FLXa1350.ePiR_N03_Size:675bp
11994222	UniProtKB	Q9LRQ9	-	Q9LRQ9	3702	-	GO:0006278	RNA-dependent DNA replication	GO_REF:0000002	IEA	InterPro:IPR000477	Process	20100814	InterPro	FLXa1304.ePiR_K08_Size:788bp	FLXa1350.ePiR_N03_Size:675bp
11994222	UniProtKB	Q9LRQ9	-	Q9LRQ9	3702	-	GO:0016829	lyase activity	GO_REF:0000002	IEA	InterPro:IPR001906	Function	20100814	InterPro	FLXa1304.ePiR_K08_Size:788bp	FLXa1350.ePiR_N03_Size:675bp
11994222	UniProtKB	Q9LRQ9	-	Q9LRQ9	3702	-	GO:0003964	RNA-directed DNA polymerase activity	GO_REF:0000002	IEA	InterPro:IPR000477	Function	20100814	InterPro	FLXa1304.ePiR_K08_Size:788bp	FLXa1350.ePiR_N03_Size:675bp
11994222	UniProtKB	Q9LRQ9	-	Q9LRQ9	3702	-	GO:0008152	metabolic process	GO_REF:0000002	IEA	InterPro:IPR001906	Process	20100814	InterPro	FLXa1304.ePiR_K08_Size:788bp	FLXa1350.ePiR_N03_Size:675bp
11994222	UniProtKB	Q9LRQ9	-	Q9LRQ9	3702	-	GO:0003723	RNA binding	GO_REF:0000002	IEA	InterPro:IPR000477	Function	20100814	InterPro	FLXa1304.ePiR_K08_Size:788bp	FLXa1350.ePiR_N03_Size:675bp
255552447	UniProtKB	B9RU48	-	RCOM_1631200	3988	-	GO:0005215	transporter activity	GO_REF:0000002	IEA	InterPro:IPR000109	Function	20100814	InterPro	FLXa1304.ePiR_K14_Size:796bp
255552447	UniProtKB	B9RU48	-	RCOM_1631200	3988	-	GO:0016020	membrane	GO_REF:0000002	IEA	InterPro:IPR000109	Component	20100814	InterPro	FLXa1304.ePiR_K14_Size:796bp
255552447	UniProtKB	B9RU48	-	RCOM_1631200	3988	-	GO:0006857	oligopeptide transport	GO_REF:0000002	IEA	InterPro:IPR000109	Process	20100814	InterPro	FLXa1304.ePiR_K14_Size:796bp
224101715	UniProtKB	B9HJ18	-	POPTRDRAFT_766053	3694	-	GO:0017089	glycolipid transporter activity	GO_REF:0000002	IEA	InterPro:IPR014830	Function	20100814	InterPro	FLXa1304.ePiR_K17_Size:800bp
224101715	UniProtKB	B9HJ18	-	POPTRDRAFT_766053	3694	-	GO:0005737	cytoplasm	GO_REF:0000002	IEA	InterPro:IPR014830	Component	20100814	InterPro	FLXa1304.ePiR_K17_Size:800bp
224101715	UniProtKB	B9HJ18	-	POPTRDRAFT_766053	3694	-	GO:0051861	glycolipid binding	GO_REF:0000002	IEA	InterPro:IPR014830	Function	20100814	InterPro	FLXa1304.ePiR_K17_Size:800bp
224101715	UniProtKB	B9HJ18	-	POPTRDRAFT_766053	3694	-	GO:0046836	glycolipid transport	GO_REF:0000002	IEA	InterPro:IPR014830	Process	20100814	InterPro	FLXa1304.ePiR_K17_Size:800bp
224088174	UniProtKB	B9HA02	-	POPTRDRAFT_831996	3694	-	GO:0003774	motor activity	GO_REF:0000004	IEA	SP_KW:KW-0505	Function	20100814	UniProtKB	FLXa1304.EPiF_K18_Size:624bp
224088174	UniProtKB	B9HA02	-	POPTRDRAFT_831996	3694	-	GO:0003777	microtubule motor activity	GO_REF:0000002	IEA	InterPro:IPR001752	Function	20100814	InterPro	FLXa1304.EPiF_K18_Size:624bp
224088174	UniProtKB	B9HA02	-	POPTRDRAFT_831996	3694	-	GO:0005524	ATP binding	GO_REF:0000002	IEA	InterPro:IPR001752	Function	20100814	InterPro	FLXa1304.EPiF_K18_Size:624bp
224088174	UniProtKB	B9HA02	-	POPTRDRAFT_831996	3694	-	GO:0005874	microtubule	GO_REF:0000004	IEA	SP_KW:KW-0493	Component	20100814	UniProtKB	FLXa1304.EPiF_K18_Size:624bp
224088174	UniProtKB	B9HA02	-	POPTRDRAFT_831996	3694	-	GO:0000166	nucleotide binding	GO_REF:0000004	IEA	SP_KW:KW-0547	Function	20100814	UniProtKB	FLXa1304.EPiF_K18_Size:624bp
224088174	UniProtKB	B9HA02	-	POPTRDRAFT_831996	3694	-	GO:0007018	microtubule-based movement	GO_REF:0000002	IEA	InterPro:IPR001752	Process	20100814	InterPro	FLXa1304.EPiF_K18_Size:624bp
242199342	UniProtKB	C6KI43	-	UGT2	2711	-	GO:0016758	transferase activity, transferring hexosyl groups	GO_REF:0000002	IEA	InterPro:IPR002213	Function	20100814	InterPro	FLXa1304.ePiR_K18_Size:772bp
242199342	UniProtKB	C6KI43	-	UGT2	2711	-	GO:0008152	metabolic process	GO_REF:0000002	IEA	InterPro:IPR002213	Process	20100814	InterPro	FLXa1304.ePiR_K18_Size:772bp
242199342	UniProtKB	C6KI43	-	UGT2	2711	-	GO:0016757	transferase activity, transferring glycosyl groups	GO_REF:0000004	IEA	SP_KW:KW-0328	Function	20100814	UniProtKB	FLXa1304.ePiR_K18_Size:772bp
242199342	UniProtKB	C6KI43	-	UGT2	2711	-	GO:0016740	transferase activity	GO_REF:0000004	IEA	SP_KW:KW-0808	Function	20100814	UniProtKB	FLXa1304.ePiR_K18_Size:772bp
225437589	UniProtKB	D7U2J5	-	VIT_00028135001	29760	-	GO:0006468	protein amino acid phosphorylation	GO_REF:0000002	IEA	InterPro:IPR017442	Process	20100814	InterPro	FLXa1304.EPiF_K20_Size:748bp
225437589	UniProtKB	D7U2J5	-	VIT_00028135001	29760	-	GO:0005524	ATP binding	GO_REF:0000002	IEA	InterPro:IPR017442	Function	20100814	InterPro	FLXa1304.EPiF_K20_Size:748bp
225437589	UniProtKB	D7U2J5	-	VIT_00028135001	29760	-	GO:0004672	protein kinase activity	GO_REF:0000002	IEA	InterPro:IPR017442	Function	20100814	InterPro	FLXa1304.EPiF_K20_Size:748bp
225437589	UniProtKB	D7U2J5	-	VIT_00028135001	29760	-	GO:0004674	protein serine/threonine kinase activity	GO_REF:0000002	IEA	InterPro:IPR008271	Function	20100814	InterPro	FLXa1304.EPiF_K20_Size:748bp
224069038	UniProtKB	B9MTR6	-	POPTRDRAFT_282545	3694	-	GO:0006412	translation	GO_REF:0000020	IEA	HAMAP:MF_01368	Process	20100814	UniProtKB	FLXa1304.ePiR_L02_Size:735bp	FLXa1366.ePiR_K15_Size:661bp	FLXb1444.EPiF_D01_Size:725bp
224069038	UniProtKB	B9MTR6	-	POPTRDRAFT_282545	3694	-	GO:0005840	ribosome	GO_REF:0000002	IEA	InterPro:IPR000456	Component	20100814	InterPro	FLXa1304.ePiR_L02_Size:735bp	FLXa1366.ePiR_K15_Size:661bp	FLXb1444.EPiF_D01_Size:725bp
224069038	UniProtKB	B9MTR6	-	POPTRDRAFT_282545	3694	-	GO:0030529	ribonucleoprotein complex	GO_REF:0000004	IEA	SP_KW:KW-0687	Component	20100814	UniProtKB	FLXa1304.ePiR_L02_Size:735bp	FLXa1366.ePiR_K15_Size:661bp	FLXb1444.EPiF_D01_Size:725bp
224069038	UniProtKB	B9MTR6	-	POPTRDRAFT_282545	3694	-	GO:0003735	structural constituent of ribosome	GO_REF:0000002	IEA	InterPro:IPR000456	Function	20100814	InterPro	FLXa1304.ePiR_L02_Size:735bp	FLXa1366.ePiR_K15_Size:661bp	FLXb1444.EPiF_D01_Size:725bp
224069038	UniProtKB	B9MTR6	-	POPTRDRAFT_282545	3694	-	GO:0005622	intracellular	GO_REF:0000002	IEA	InterPro:IPR000456	Component	20100814	InterPro	FLXa1304.ePiR_L02_Size:735bp	FLXa1366.ePiR_K15_Size:661bp	FLXb1444.EPiF_D01_Size:725bp
1620970	UniProtKB	Q96569	-	ldh	4081	-	GO:0004459	L-lactate dehydrogenase activity	GO_REF:0000002	IEA	InterPro:IPR018177	Function	20100814	InterPro	FLXa1304.ePiR_L10_Size:855bp	FLXa1406.ePiR.1_F14_Size:891bp	FLXb1488.ePiR.1_P19_Size:751bp
1620970	UniProtKB	Q96569	-	ldh	4081	-	GO:0055114	oxidation reduction	GO_REF:0000002	IEA	InterPro:IPR001236	Process	20100814	InterPro	FLXa1304.ePiR_L10_Size:855bp	FLXa1406.ePiR.1_F14_Size:891bp	FLXb1488.ePiR.1_P19_Size:751bp
1620970	UniProtKB	Q96569	-	ldh	4081	-	GO:0005488	binding	GO_REF:0000002	IEA	InterPro:IPR016040	Function	20100814	InterPro	FLXa1304.ePiR_L10_Size:855bp	FLXa1406.ePiR.1_F14_Size:891bp	FLXb1488.ePiR.1_P19_Size:751bp
1620970	UniProtKB	Q96569	-	ldh	4081	-	GO:0016491	oxidoreductase activity	GO_REF:0000002	IEA	InterPro:IPR001236	Function	20100814	InterPro	FLXa1304.ePiR_L10_Size:855bp	FLXa1406.ePiR.1_F14_Size:891bp	FLXb1488.ePiR.1_P19_Size:751bp
1620970	UniProtKB	Q96569	-	ldh	4081	-	GO:0003824	catalytic activity	GO_REF:0000002	IEA	InterPro:IPR016040	Function	20100814	InterPro	FLXa1304.ePiR_L10_Size:855bp	FLXa1406.ePiR.1_F14_Size:891bp	FLXb1488.ePiR.1_P19_Size:751bp
1620970	UniProtKB	Q96569	-	ldh	4081	-	GO:0044262	cellular carbohydrate metabolic process	GO_REF:0000002	IEA	InterPro:IPR001557	Process	20100814	InterPro	FLXa1304.ePiR_L10_Size:855bp	FLXa1406.ePiR.1_F14_Size:891bp	FLXb1488.ePiR.1_P19_Size:751bp
1620970	UniProtKB	Q96569	-	ldh	4081	-	GO:0006096	glycolysis	GO_REF:0000002	IEA	InterPro:IPR011304	Process	20100814	InterPro	FLXa1304.ePiR_L10_Size:855bp	FLXa1406.ePiR.1_F14_Size:891bp	FLXb1488.ePiR.1_P19_Size:751bp
1620970	UniProtKB	Q96569	-	ldh	4081	-	GO:0016616	oxidoreductase activity, acting on the CH-OH group of donors, NAD or NADP as acceptor	GO_REF:0000002	IEA	InterPro:IPR001557	Function	20100814	InterPro	FLXa1304.ePiR_L10_Size:855bp	FLXa1406.ePiR.1_F14_Size:891bp	FLXb1488.ePiR.1_P19_Size:751bp
1620970	UniProtKB	Q96569	-	ldh	4081	-	GO:0005737	cytoplasm	GO_REF:0000002	IEA	InterPro:IPR011304	Component	20100814	InterPro	FLXa1304.ePiR_L10_Size:855bp	FLXa1406.ePiR.1_F14_Size:891bp	FLXb1488.ePiR.1_P19_Size:751bp
1620970	UniProtKB	Q96569	-	ldh	4081	-	GO:0005975	carbohydrate metabolic process	GO_REF:0000002	IEA	InterPro:IPR015955	Process	20100814	InterPro	FLXa1304.ePiR_L10_Size:855bp	FLXa1406.ePiR.1_F14_Size:891bp	FLXb1488.ePiR.1_P19_Size:751bp
1620970	UniProtKB	Q96569	-	ldh	4081	-	GO:0008152	metabolic process	GO_REF:0000002	IEA	InterPro:IPR016040	Process	20100814	InterPro	FLXa1304.ePiR_L10_Size:855bp	FLXa1406.ePiR.1_F14_Size:891bp	FLXb1488.ePiR.1_P19_Size:751bp
255566484	UniProtKB	B9SE08	-	RCOM_1482320	3988	-	GO:0004475	mannose-1-phosphate guanylyltransferase activity	GO_REF:0000003	IEA	EC:2.7.7.13	Function	20100703	UniProtKB	FLXa1304.EPiF_L11_Size:699bp	FLXb1480.ePiR_I15_Size:879bp
255566484	UniProtKB	B9SE08	-	RCOM_1482320	3988	-	GO:0016740	transferase activity	GO_REF:0000002	IEA	InterPro:IPR011004	Function	20100814	InterPro	FLXa1304.EPiF_L11_Size:699bp	FLXb1480.ePiR_I15_Size:879bp
255566484	UniProtKB	B9SE08	-	RCOM_1482320	3988	-	GO:0016779	nucleotidyltransferase activity	GO_REF:0000002	IEA	InterPro:IPR005835	Function	20100814	InterPro	FLXa1304.EPiF_L11_Size:699bp	FLXb1480.ePiR_I15_Size:879bp
255566484	UniProtKB	B9SE08	-	RCOM_1482320	3988	-	GO:0009058	biosynthetic process	GO_REF:0000002	IEA	InterPro:IPR005835	Process	20100814	InterPro	FLXa1304.EPiF_L11_Size:699bp	FLXb1480.ePiR_I15_Size:879bp
255583059	UniProtKB	B9T228	-	RCOM_0996770	3988	-	GO:0016491	oxidoreductase activity	GO_REF:0000004	IEA	SP_KW:KW-0560	Function	20100814	UniProtKB	FLXa1304.ePiR_L11_Size:804bp	FLXa1308.ePiR.2_P20_Size:755bp	FLXa1342.EPiF.1_B13_Size:777bp	FLXb1436.EPiF_F07_Size:899bp	FLXb1468.ePiR_I14_Size:803bp
255583059	UniProtKB	B9T228	-	RCOM_0996770	3988	-	GO:0055114	oxidation reduction	GO_REF:0000004	IEA	SP_KW:KW-0560	Process	20100814	UniProtKB	FLXa1304.ePiR_L11_Size:804bp	FLXa1308.ePiR.2_P20_Size:755bp	FLXa1342.EPiF.1_B13_Size:777bp	FLXb1436.EPiF_F07_Size:899bp	FLXb1468.ePiR_I14_Size:803bp
255583059	UniProtKB	B9T228	-	RCOM_0996770	3988	-	GO:0000166	nucleotide binding	GO_REF:0000004	IEA	SP_KW:KW-0547	Function	20100814	UniProtKB	FLXa1304.ePiR_L11_Size:804bp	FLXa1308.ePiR.2_P20_Size:755bp	FLXa1342.EPiF.1_B13_Size:777bp	FLXb1436.EPiF_F07_Size:899bp	FLXb1468.ePiR_I14_Size:803bp
255583059	UniProtKB	B9T228	-	RCOM_0996770	3988	-	GO:0005524	ATP binding	GO_REF:0000004	IEA	SP_KW:KW-0067	Function	20100814	UniProtKB	FLXa1304.ePiR_L11_Size:804bp	FLXa1308.ePiR.2_P20_Size:755bp	FLXa1342.EPiF.1_B13_Size:777bp	FLXb1436.EPiF_F07_Size:899bp	FLXb1468.ePiR_I14_Size:803bp
255583059	UniProtKB	B9T228	-	RCOM_0996770	3988	-	GO:0032440	2-alkenal reductase activity	GO_REF:0000003	IEA	EC:1.3.1.74	Function	20100703	UniProtKB	FLXa1304.ePiR_L11_Size:804bp	FLXa1308.ePiR.2_P20_Size:755bp	FLXa1342.EPiF.1_B13_Size:777bp	FLXb1436.EPiF_F07_Size:899bp	FLXb1468.ePiR_I14_Size:803bp
255583059	UniProtKB	B9T228	-	RCOM_0996770	3988	-	GO:0006950	response to stress	GO_REF:0000004	IEA	SP_KW:KW-0346	Process	20100814	UniProtKB	FLXa1304.ePiR_L11_Size:804bp	FLXa1308.ePiR.2_P20_Size:755bp	FLXa1342.EPiF.1_B13_Size:777bp	FLXb1436.EPiF_F07_Size:899bp	FLXb1468.ePiR_I14_Size:803bp
224099691	UniProtKB	B9HJR1	-	POPTRDRAFT_1085280	3694	-	GO:0006418	tRNA aminoacylation for protein translation	GO_REF:0000002	IEA	InterPro:IPR006195	Process	20100814	InterPro	FLXa1304.EPiF_L12_Size:634bp	FLXa1336.ePiR.1_J04_Size:773bp	FLXa1356.EPiF_N22_Size:674bp	FLXb1422.EPiF_N06_Size:736bp	FLXb1506.ePiR_M02_Size:712bp	FLXb1512.ePiR.1_A17_Size:743bp	FLXb1512.ePiR_A17_Size:706bp
224099691	UniProtKB	B9HJR1	-	POPTRDRAFT_1085280	3694	-	GO:0006412	translation	GO_REF:0000002	IEA	InterPro:IPR002314	Process	20100814	InterPro	FLXa1304.EPiF_L12_Size:634bp	FLXa1336.ePiR.1_J04_Size:773bp	FLXa1356.EPiF_N22_Size:674bp	FLXb1422.EPiF_N06_Size:736bp	FLXb1506.ePiR_M02_Size:712bp	FLXb1512.ePiR.1_A17_Size:743bp	FLXb1512.ePiR_A17_Size:706bp
224099691	UniProtKB	B9HJR1	-	POPTRDRAFT_1085280	3694	-	GO:0006435	threonyl-tRNA aminoacylation	GO_REF:0000002	IEA	InterPro:IPR018158	Process	20100814	InterPro	FLXa1304.EPiF_L12_Size:634bp	FLXa1336.ePiR.1_J04_Size:773bp	FLXa1356.EPiF_N22_Size:674bp	FLXb1422.EPiF_N06_Size:736bp	FLXb1506.ePiR_M02_Size:712bp	FLXb1512.ePiR.1_A17_Size:743bp	FLXb1512.ePiR_A17_Size:706bp
224099691	UniProtKB	B9HJR1	-	POPTRDRAFT_1085280	3694	-	GO:0005737	cytoplasm	GO_REF:0000002	IEA	InterPro:IPR018158	Component	20100814	InterPro	FLXa1304.EPiF_L12_Size:634bp	FLXa1336.ePiR.1_J04_Size:773bp	FLXa1356.EPiF_N22_Size:674bp	FLXb1422.EPiF_N06_Size:736bp	FLXb1506.ePiR_M02_Size:712bp	FLXb1512.ePiR.1_A17_Size:743bp	FLXb1512.ePiR_A17_Size:706bp
224099691	UniProtKB	B9HJR1	-	POPTRDRAFT_1085280	3694	-	GO:0004829	threonine-tRNA ligase activity	GO_REF:0000002	IEA	InterPro:IPR018158	Function	20100814	InterPro	FLXa1304.EPiF_L12_Size:634bp	FLXa1336.ePiR.1_J04_Size:773bp	FLXa1356.EPiF_N22_Size:674bp	FLXb1422.EPiF_N06_Size:736bp	FLXb1506.ePiR_M02_Size:712bp	FLXb1512.ePiR.1_A17_Size:743bp	FLXb1512.ePiR_A17_Size:706bp
224099691	UniProtKB	B9HJR1	-	POPTRDRAFT_1085280	3694	-	GO:0004812	aminoacyl-tRNA ligase activity	GO_REF:0000002	IEA	InterPro:IPR004154	Function	20100814	InterPro	FLXa1304.EPiF_L12_Size:634bp	FLXa1336.ePiR.1_J04_Size:773bp	FLXa1356.EPiF_N22_Size:674bp	FLXb1422.EPiF_N06_Size:736bp	FLXb1506.ePiR_M02_Size:712bp	FLXb1512.ePiR.1_A17_Size:743bp	FLXb1512.ePiR_A17_Size:706bp
224099691	UniProtKB	B9HJR1	-	POPTRDRAFT_1085280	3694	-	GO:0016876	ligase activity, forming aminoacyl-tRNA and related compounds	GO_REF:0000002	IEA	InterPro:IPR012947	Function	20100814	InterPro	FLXa1304.EPiF_L12_Size:634bp	FLXa1336.ePiR.1_J04_Size:773bp	FLXa1356.EPiF_N22_Size:674bp	FLXb1422.EPiF_N06_Size:736bp	FLXb1506.ePiR_M02_Size:712bp	FLXb1512.ePiR.1_A17_Size:743bp	FLXb1512.ePiR_A17_Size:706bp
224099691	UniProtKB	B9HJR1	-	POPTRDRAFT_1085280	3694	-	GO:0005737	cytoplasm	GO_REF:0000002	IEA	InterPro:IPR002314	Component	20100814	InterPro	FLXa1304.EPiF_L12_Size:634bp	FLXa1336.ePiR.1_J04_Size:773bp	FLXa1356.EPiF_N22_Size:674bp	FLXb1422.EPiF_N06_Size:736bp	FLXb1506.ePiR_M02_Size:712bp	FLXb1512.ePiR.1_A17_Size:743bp	FLXb1512.ePiR_A17_Size:706bp
224099691	UniProtKB	B9HJR1	-	POPTRDRAFT_1085280	3694	-	GO:0005524	ATP binding	GO_REF:0000002	IEA	InterPro:IPR004154	Function	20100814	InterPro	FLXa1304.EPiF_L12_Size:634bp	FLXa1336.ePiR.1_J04_Size:773bp	FLXa1356.EPiF_N22_Size:674bp	FLXb1422.EPiF_N06_Size:736bp	FLXb1506.ePiR_M02_Size:712bp	FLXb1512.ePiR.1_A17_Size:743bp	FLXb1512.ePiR_A17_Size:706bp
224099691	UniProtKB	B9HJR1	-	POPTRDRAFT_1085280	3694	-	GO:0043039	tRNA aminoacylation	GO_REF:0000002	IEA	InterPro:IPR012947	Process	20100814	InterPro	FLXa1304.EPiF_L12_Size:634bp	FLXa1336.ePiR.1_J04_Size:773bp	FLXa1356.EPiF_N22_Size:674bp	FLXb1422.EPiF_N06_Size:736bp	FLXb1506.ePiR_M02_Size:712bp	FLXb1512.ePiR.1_A17_Size:743bp	FLXb1512.ePiR_A17_Size:706bp
224099691	UniProtKB	B9HJR1	-	POPTRDRAFT_1085280	3694	-	GO:0000166	nucleotide binding	GO_REF:0000002	IEA	InterPro:IPR006195	Function	20100814	InterPro	FLXa1304.EPiF_L12_Size:634bp	FLXa1336.ePiR.1_J04_Size:773bp	FLXa1356.EPiF_N22_Size:674bp	FLXb1422.EPiF_N06_Size:736bp	FLXb1506.ePiR_M02_Size:712bp	FLXb1512.ePiR.1_A17_Size:743bp	FLXb1512.ePiR_A17_Size:706bp
62734169	UniProtKB	Q53KZ1	-	LOC_Os11g25720	39947	-	GO:0003676	nucleic acid binding	GO_REF:0000002	IEA	InterPro:IPR012337	Function	20100814	InterPro	FLXa1304.ePiR_L14_Size:697bp	FLXa1316.ePiR.1_I07_Size:783bp	FLXb1506.ePiR_D02_Size:764bp
62734169	UniProtKB	Q53KZ1	-	LOC_Os11g25720	39947	-	GO:0015074	DNA integration	GO_REF:0000002	IEA	InterPro:IPR001584	Process	20100814	InterPro	FLXa1304.ePiR_L14_Size:697bp	FLXa1316.ePiR.1_I07_Size:783bp	FLXb1506.ePiR_D02_Size:764bp
62734169	UniProtKB	Q53KZ1	-	LOC_Os11g25720	39947	-	GO:0003677	DNA binding	GO_REF:0000002	IEA	InterPro:IPR001584	Function	20100814	InterPro	FLXa1304.ePiR_L14_Size:697bp	FLXa1316.ePiR.1_I07_Size:783bp	FLXb1506.ePiR_D02_Size:764bp
15224214	UniProtKB	Q38885	-	SECY	3702	-	GO:0005515	protein binding	PMID:12217076	IPI	UniProtKB:Q8LBP4	Function	20100814	IntAct	FLXa1304.ePiR_L16_Size:675bp	FLXa1398.EPiF_D15_Size:756bp
15224214	UniProtKB	Q38885	-	SECY	3702	-	GO:0016021	integral to membrane	GO_REF:0000004	IEA	SP_KW:KW-0812	Component	20100814	UniProtKB	FLXa1304.ePiR_L16_Size:675bp	FLXa1398.EPiF_D15_Size:756bp
15224214	UniProtKB	Q38885	-	SECY	3702	-	GO:0009536	plastid	GO_REF:0000004	IEA	SP_KW:KW-0934	Component	20100814	UniProtKB	FLXa1304.ePiR_L16_Size:675bp	FLXa1398.EPiF_D15_Size:756bp
15224214	UniProtKB	Q38885	-	SECY	3702	-	GO:0015450	P-P-bond-hydrolysis-driven protein transmembrane transporter activity	GO_REF:0000002	IEA	InterPro:IPR002208	Function	20100814	InterPro	FLXa1304.ePiR_L16_Size:675bp	FLXa1398.EPiF_D15_Size:756bp
15224214	UniProtKB	Q38885	-	SECY	3702	-	GO:0009507	chloroplast	GO_REF:0000004	IEA	SP_KW:KW-0150	Component	20100814	UniProtKB	FLXa1304.ePiR_L16_Size:675bp	FLXa1398.EPiF_D15_Size:756bp
15224214	UniProtKB	Q38885	-	SECY	3702	-	GO:0009579	thylakoid	GO_REF:0000004	IEA	SP_KW:KW-0793	Component	20100814	UniProtKB	FLXa1304.ePiR_L16_Size:675bp	FLXa1398.EPiF_D15_Size:756bp
15224214	UniProtKB	Q38885	-	SECY	3702	-	GO:0016020	membrane	GO_REF:0000004	IEA	SP_KW:KW-0472	Component	20100814	UniProtKB	FLXa1304.ePiR_L16_Size:675bp	FLXa1398.EPiF_D15_Size:756bp
15224214	UniProtKB	Q38885	-	SECY	3702	-	GO:0015031	protein transport	GO_REF:0000004	IEA	SP_KW:KW-0653	Process	20100814	UniProtKB	FLXa1304.ePiR_L16_Size:675bp	FLXa1398.EPiF_D15_Size:756bp
15224214	UniProtKB	Q38885	-	SECY	3702	-	GO:0006810	transport	GO_REF:0000004	IEA	SP_KW:KW-0813	Process	20100814	UniProtKB	FLXa1304.ePiR_L16_Size:675bp	FLXa1398.EPiF_D15_Size:756bp
15224214	UniProtKB	Q38885	-	SECY	3702	-	GO:0009535	chloroplast thylakoid membrane	GO_REF:0000023	IEA	SP_SL:SL-0058	Component	20100814	UniProtKB	FLXa1304.ePiR_L16_Size:675bp	FLXa1398.EPiF_D15_Size:756bp
15224214	UniProtKB	Q38885	-	SECY	3702	-	GO:0055085	transmembrane transport	GO_REF:0000004	IEA	SP_KW:KW-0811	Process	20100814	UniProtKB	FLXa1304.ePiR_L16_Size:675bp	FLXa1398.EPiF_D15_Size:756bp
255575910	UniProtKB	B9SS83	-	RCOM_0619000	3988	-	GO:0055114	oxidation reduction	GO_REF:0000004	IEA	SP_KW:KW-0560	Process	20100814	UniProtKB	FLXa1304.EPiF_L20_Size:694bp	FLXa1320.EPiF.2_H16_Size:674bp
255575910	UniProtKB	B9SS83	-	RCOM_0619000	3988	-	GO:0005524	ATP binding	GO_REF:0000002	IEA	InterPro:IPR000719	Function	20100814	InterPro	FLXa1304.EPiF_L20_Size:694bp	FLXa1320.EPiF.2_H16_Size:674bp
255575910	UniProtKB	B9SS83	-	RCOM_0619000	3988	-	GO:0032440	2-alkenal reductase activity	GO_REF:0000003	IEA	EC:1.3.1.74	Function	20100703	UniProtKB	FLXa1304.EPiF_L20_Size:694bp	FLXa1320.EPiF.2_H16_Size:674bp
255575910	UniProtKB	B9SS83	-	RCOM_0619000	3988	-	GO:0005515	protein binding	GO_REF:0000002	IEA	InterPro:IPR001611	Function	20100814	InterPro	FLXa1304.EPiF_L20_Size:694bp	FLXa1320.EPiF.2_H16_Size:674bp
255575910	UniProtKB	B9SS83	-	RCOM_0619000	3988	-	GO:0004672	protein kinase activity	GO_REF:0000002	IEA	InterPro:IPR017442	Function	20100814	InterPro	FLXa1304.EPiF_L20_Size:694bp	FLXa1320.EPiF.2_H16_Size:674bp
255575910	UniProtKB	B9SS83	-	RCOM_0619000	3988	-	GO:0006468	protein amino acid phosphorylation	GO_REF:0000002	IEA	InterPro:IPR008271	Process	20100814	InterPro	FLXa1304.EPiF_L20_Size:694bp	FLXa1320.EPiF.2_H16_Size:674bp
255575910	UniProtKB	B9SS83	-	RCOM_0619000	3988	-	GO:0004674	protein serine/threonine kinase activity	GO_REF:0000002	IEA	InterPro:IPR008271	Function	20100814	InterPro	FLXa1304.EPiF_L20_Size:694bp	FLXa1320.EPiF.2_H16_Size:674bp
255575910	UniProtKB	B9SS83	-	RCOM_0619000	3988	-	GO:0016491	oxidoreductase activity	GO_REF:0000004	IEA	SP_KW:KW-0560	Function	20100814	UniProtKB	FLXa1304.EPiF_L20_Size:694bp	FLXa1320.EPiF.2_H16_Size:674bp
255575910	UniProtKB	B9SS83	-	RCOM_0619000	3988	-	GO:0016301	kinase activity	GO_REF:0000004	IEA	SP_KW:KW-0418	Function	20100814	UniProtKB	FLXa1304.EPiF_L20_Size:694bp	FLXa1320.EPiF.2_H16_Size:674bp
124359510	UniProtKB	Q2HUN6	-	MtrDRAFT_AC149130g44v2	3880	-	GO:0004523	ribonuclease H activity	GO_REF:0000002	IEA	InterPro:IPR002156	Function	20100814	InterPro	FLXa1304.ePiR_M02_Size:803bp	FLXa1304.ePiR_N01_Size:753bp	FLXa1326.EPiF.1_I24_Size:522bp	FLXa1328.ePiR.1_A02_Size:723bp	FLXa1348.EPiF.1_O12_Size:681bp	FLXa1406.EPiF.2_B12_Size:689bp	FLXb1416.EPiF_P21_Size:501bp	FLXb1452.EPiF_N18_Size:774bp	FLXb1478.ePiR_I11_Size:740bp	FLXb1500.EPiF.1_O11_Size:823bp	FLXb1504.ePiR.1_K16_Size:780bp	FLXb1516.ePiR_G23_Size:658bp
124359510	UniProtKB	Q2HUN6	-	MtrDRAFT_AC149130g44v2	3880	-	GO:0003964	RNA-directed DNA polymerase activity	GO_REF:0000002	IEA	InterPro:IPR000477	Function	20100814	InterPro	FLXa1304.ePiR_M02_Size:803bp	FLXa1304.ePiR_N01_Size:753bp	FLXa1326.EPiF.1_I24_Size:522bp	FLXa1328.ePiR.1_A02_Size:723bp	FLXa1348.EPiF.1_O12_Size:681bp	FLXa1406.EPiF.2_B12_Size:689bp	FLXb1416.EPiF_P21_Size:501bp	FLXb1452.EPiF_N18_Size:774bp	FLXb1478.ePiR_I11_Size:740bp	FLXb1500.EPiF.1_O11_Size:823bp	FLXb1504.ePiR.1_K16_Size:780bp	FLXb1516.ePiR_G23_Size:658bp
124359510	UniProtKB	Q2HUN6	-	MtrDRAFT_AC149130g44v2	3880	-	GO:0003676	nucleic acid binding	GO_REF:0000002	IEA	InterPro:IPR002156	Function	20100814	InterPro	FLXa1304.ePiR_M02_Size:803bp	FLXa1304.ePiR_N01_Size:753bp	FLXa1326.EPiF.1_I24_Size:522bp	FLXa1328.ePiR.1_A02_Size:723bp	FLXa1348.EPiF.1_O12_Size:681bp	FLXa1406.EPiF.2_B12_Size:689bp	FLXb1416.EPiF_P21_Size:501bp	FLXb1452.EPiF_N18_Size:774bp	FLXb1478.ePiR_I11_Size:740bp	FLXb1500.EPiF.1_O11_Size:823bp	FLXb1504.ePiR.1_K16_Size:780bp	FLXb1516.ePiR_G23_Size:658bp
124359510	UniProtKB	Q2HUN6	-	MtrDRAFT_AC149130g44v2	3880	-	GO:0003723	RNA binding	GO_REF:0000002	IEA	InterPro:IPR000477	Function	20100814	InterPro	FLXa1304.ePiR_M02_Size:803bp	FLXa1304.ePiR_N01_Size:753bp	FLXa1326.EPiF.1_I24_Size:522bp	FLXa1328.ePiR.1_A02_Size:723bp	FLXa1348.EPiF.1_O12_Size:681bp	FLXa1406.EPiF.2_B12_Size:689bp	FLXb1416.EPiF_P21_Size:501bp	FLXb1452.EPiF_N18_Size:774bp	FLXb1478.ePiR_I11_Size:740bp	FLXb1500.EPiF.1_O11_Size:823bp	FLXb1504.ePiR.1_K16_Size:780bp	FLXb1516.ePiR_G23_Size:658bp
124359510	UniProtKB	Q2HUN6	-	MtrDRAFT_AC149130g44v2	3880	-	GO:0006278	RNA-dependent DNA replication	GO_REF:0000002	IEA	InterPro:IPR000477	Process	20100814	InterPro	FLXa1304.ePiR_M02_Size:803bp	FLXa1304.ePiR_N01_Size:753bp	FLXa1326.EPiF.1_I24_Size:522bp	FLXa1328.ePiR.1_A02_Size:723bp	FLXa1348.EPiF.1_O12_Size:681bp	FLXa1406.EPiF.2_B12_Size:689bp	FLXb1416.EPiF_P21_Size:501bp	FLXb1452.EPiF_N18_Size:774bp	FLXb1478.ePiR_I11_Size:740bp	FLXb1500.EPiF.1_O11_Size:823bp	FLXb1504.ePiR.1_K16_Size:780bp	FLXb1516.ePiR_G23_Size:658bp
157399680	UniProtKB	D0PPG8	-	PRR5	21020	-	GO:0000156	two-component response regulator activity	GO_REF:0000002	IEA	InterPro:IPR001789	Function	20100814	InterPro	FLXa1304.EPiF_M09_Size:705bp
157399680	UniProtKB	D0PPG8	-	PRR5	21020	-	GO:0006355	regulation of transcription, DNA-dependent	GO_REF:0000002	IEA	InterPro:IPR001789	Process	20100814	InterPro	FLXa1304.EPiF_M09_Size:705bp
157399680	UniProtKB	D0PPG8	-	PRR5	21020	-	GO:0000160	two-component signal transduction system (phosphorelay)	GO_REF:0000002	IEA	InterPro:IPR001789	Process	20100814	InterPro	FLXa1304.EPiF_M09_Size:705bp
15242850	UniProtKB	Q9FHH2	-	At5g57710	3702	-	GO:0005524	ATP binding	GO_REF:0000002	IEA	InterPro:IPR013093	Function	20100814	InterPro	FLXa1304.ePiR_M09_Size:818bp
15242850	UniProtKB	Q9FHH2	-	At5g57710	3702	-	GO:0006950	response to stress	GO_REF:0000004	IEA	SP_KW:KW-0346	Process	20100814	UniProtKB	FLXa1304.ePiR_M09_Size:818bp
218197381	UniProtKB	B8AXI3	-	OsI_21247	39946	-	GO:0005694	chromosome	GO_REF:0000002	IEA	InterPro:IPR003395	Component	20100814	InterPro	FLXa1304.EPiF_M10_Size:730bp
218197381	UniProtKB	B8AXI3	-	OsI_21247	39946	-	GO:0005524	ATP binding	GO_REF:0000002	IEA	InterPro:IPR003395	Function	20100814	InterPro	FLXa1304.EPiF_M10_Size:730bp
224101439	UniProtKB	B9HID7	-	POPTRDRAFT_1084820	3694	-	GO:0005488	binding	GO_REF:0000002	IEA	InterPro:IPR011990	Function	20100814	InterPro	FLXa1304.ePiR_M20_Size:708bp
255548830	UniProtKB	B9RP02	-	RCOM_0922760	3988	-	GO:0006950	response to stress	GO_REF:0000004	IEA	SP_KW:KW-0346	Process	20100814	UniProtKB	FLXa1304.EPiF_M23_Size:679bp	FLXa1372.ePiR_O17_Size:689bp	FLXb1454.ePiR_B06_Size:750bp
224092228	UniProtKB	B9HDZ4	-	POPTRDRAFT_561702	3694	-	GO:0006012	galactose metabolic process	GO_REF:0000002	IEA	InterPro:IPR005849	Process	20100814	InterPro	FLXa1304.EPiF_N02_Size:729bp	FLXa1316.ePiR.1_E14_Size:756bp
224092228	UniProtKB	B9HDZ4	-	POPTRDRAFT_561702	3694	-	GO:0003824	catalytic activity	GO_REF:0000002	IEA	InterPro:IPR011151	Function	20100814	InterPro	FLXa1304.EPiF_N02_Size:729bp	FLXa1316.ePiR.1_E14_Size:756bp
224092228	UniProtKB	B9HDZ4	-	POPTRDRAFT_561702	3694	-	GO:0008270	zinc ion binding	GO_REF:0000002	IEA	InterPro:IPR001937	Function	20100814	InterPro	FLXa1304.EPiF_N02_Size:729bp	FLXa1316.ePiR.1_E14_Size:756bp
224092228	UniProtKB	B9HDZ4	-	POPTRDRAFT_561702	3694	-	GO:0046872	metal ion binding	GO_REF:0000004	IEA	SP_KW:KW-0479	Function	20100814	UniProtKB	FLXa1304.EPiF_N02_Size:729bp	FLXa1316.ePiR.1_E14_Size:756bp
224092228	UniProtKB	B9HDZ4	-	POPTRDRAFT_561702	3694	-	GO:0008108	UDP-glucose:hexose-1-phosphate uridylyltransferase activity	GO_REF:0000003	IEA	EC:2.7.7.12	Function	20100703	UniProtKB	FLXa1304.EPiF_N02_Size:729bp	FLXa1316.ePiR.1_E14_Size:756bp
224092228	UniProtKB	B9HDZ4	-	POPTRDRAFT_561702	3694	-	GO:0016779	nucleotidyltransferase activity	GO_REF:0000004	IEA	SP_KW:KW-0548	Function	20100814	UniProtKB	FLXa1304.EPiF_N02_Size:729bp	FLXa1316.ePiR.1_E14_Size:756bp
224092228	UniProtKB	B9HDZ4	-	POPTRDRAFT_561702	3694	-	GO:0005975	carbohydrate metabolic process	GO_REF:0000004	IEA	SP_KW:KW-0119	Process	20100814	UniProtKB	FLXa1304.EPiF_N02_Size:729bp	FLXa1316.ePiR.1_E14_Size:756bp
224092228	UniProtKB	B9HDZ4	-	POPTRDRAFT_561702	3694	-	GO:0016740	transferase activity	GO_REF:0000004	IEA	SP_KW:KW-0808	Function	20100814	UniProtKB	FLXa1304.EPiF_N02_Size:729bp	FLXa1316.ePiR.1_E14_Size:756bp
158828241	UniProtKB	B2BXU1	-	TRL12	115915	-	GO:0008152	metabolic process	GO_REF:0000002	IEA	InterPro:IPR002347	Process	20100814	InterPro	FLXa1304.ePiR_N02_Size:762bp
158828241	UniProtKB	B2BXU1	-	TRL12	115915	-	GO:0055114	oxidation reduction	GO_REF:0000004	IEA	SP_KW:KW-0560	Process	20100814	UniProtKB	FLXa1304.ePiR_N02_Size:762bp
158828241	UniProtKB	B2BXU1	-	TRL12	115915	-	GO:0005488	binding	GO_REF:0000002	IEA	InterPro:IPR016040	Function	20100814	InterPro	FLXa1304.ePiR_N02_Size:762bp
158828241	UniProtKB	B2BXU1	-	TRL12	115915	-	GO:0003824	catalytic activity	GO_REF:0000002	IEA	InterPro:IPR016040	Function	20100814	InterPro	FLXa1304.ePiR_N02_Size:762bp
158828241	UniProtKB	B2BXU1	-	TRL12	115915	-	GO:0016491	oxidoreductase activity	GO_REF:0000002	IEA	InterPro:IPR002198	Function	20100814	InterPro	FLXa1304.ePiR_N02_Size:762bp
255550512	UniProtKB	B9RRD7	-	RCOM_1187780	3988	-	GO:0006812	cation transport	GO_REF:0000002	IEA	InterPro:IPR006153	Process	20100814	InterPro	FLXa1304.ePiR_N04_Size:783bp	FLXa1322.EPiF_D22_Size:631bp
255550512	UniProtKB	B9RRD7	-	RCOM_1187780	3988	-	GO:0055085	transmembrane transport	GO_REF:0000002	IEA	InterPro:IPR006153	Process	20100814	InterPro	FLXa1304.ePiR_N04_Size:783bp	FLXa1322.EPiF_D22_Size:631bp
255550512	UniProtKB	B9RRD7	-	RCOM_1187780	3988	-	GO:0006810	transport	GO_REF:0000004	IEA	SP_KW:KW-0813	Process	20100814	UniProtKB	FLXa1304.ePiR_N04_Size:783bp	FLXa1322.EPiF_D22_Size:631bp
255550512	UniProtKB	B9RRD7	-	RCOM_1187780	3988	-	GO:0016021	integral to membrane	GO_REF:0000004	IEA	SP_KW:KW-0812	Component	20100814	UniProtKB	FLXa1304.ePiR_N04_Size:783bp	FLXa1322.EPiF_D22_Size:631bp
255550512	UniProtKB	B9RRD7	-	RCOM_1187780	3988	-	GO:0015299	solute:hydrogen antiporter activity	GO_REF:0000002	IEA	InterPro:IPR006153	Function	20100814	InterPro	FLXa1304.ePiR_N04_Size:783bp	FLXa1322.EPiF_D22_Size:631bp
55168168	UniProtKB	Q5W673	-	OSJNBa0075A10.8	39947	-	GO:0004386	helicase activity	GO_REF:0000004	IEA	SP_KW:KW-0347	Function	20100814	UniProtKB	FLXa1304.EPiF_N08_Size:741bp	FLXb1472.EPiF_P06_Size:496bp	FLXb1490.EPiF_K21_Size:696bp
255538472	UniProtKB	B9R7K8	-	RCOM_1592690	3988	-	GO:0055114	oxidation reduction	GO_REF:0000004	IEA	SP_KW:KW-0560	Process	20100814	UniProtKB	FLXa1304.ePiR_N09_Size:712bp
255538472	UniProtKB	B9R7K8	-	RCOM_1592690	3988	-	GO:0033772	flavonoid 3',5'-hydroxylase activity	GO_REF:0000003	IEA	EC:1.14.13.88	Function	20100703	UniProtKB	FLXa1304.ePiR_N09_Size:712bp
255538472	UniProtKB	B9R7K8	-	RCOM_1592690	3988	-	GO:0004497	monooxygenase activity	GO_REF:0000002	IEA	InterPro:IPR001128	Function	20100814	InterPro	FLXa1304.ePiR_N09_Size:712bp
255538472	UniProtKB	B9R7K8	-	RCOM_1592690	3988	-	GO:0005506	iron ion binding	GO_REF:0000002	IEA	InterPro:IPR002401	Function	20100814	InterPro	FLXa1304.ePiR_N09_Size:712bp
255538472	UniProtKB	B9R7K8	-	RCOM_1592690	3988	-	GO:0020037	heme binding	GO_REF:0000002	IEA	InterPro:IPR002401	Function	20100814	InterPro	FLXa1304.ePiR_N09_Size:712bp
255538472	UniProtKB	B9R7K8	-	RCOM_1592690	3988	-	GO:0046872	metal ion binding	GO_REF:0000004	IEA	SP_KW:KW-0479	Function	20100814	UniProtKB	FLXa1304.ePiR_N09_Size:712bp
255538472	UniProtKB	B9R7K8	-	RCOM_1592690	3988	-	GO:0009055	electron carrier activity	GO_REF:0000002	IEA	InterPro:IPR001128	Function	20100814	InterPro	FLXa1304.ePiR_N09_Size:712bp
255538472	UniProtKB	B9R7K8	-	RCOM_1592690	3988	-	GO:0016491	oxidoreductase activity	GO_REF:0000004	IEA	SP_KW:KW-0560	Function	20100814	UniProtKB	FLXa1304.ePiR_N09_Size:712bp
255581937	UniProtKB	B9T0J8	-	RCOM_0302140	3988	-	GO:0009522	photosystem I	GO_REF:0000002	IEA	InterPro:IPR000549	Component	20100814	InterPro	FLXa1304.EPiF_N12_Size:676bp
255581937	UniProtKB	B9T0J8	-	RCOM_0302140	3988	-	GO:0016020	membrane	GO_REF:0000002	IEA	InterPro:IPR000549	Component	20100814	InterPro	FLXa1304.EPiF_N12_Size:676bp
255581937	UniProtKB	B9T0J8	-	RCOM_0302140	3988	-	GO:0015979	photosynthesis	GO_REF:0000002	IEA	InterPro:IPR000549	Process	20100814	InterPro	FLXa1304.EPiF_N12_Size:676bp
255547271	UniProtKB	B9RLS4	-	RCOM_1470510	3988	-	GO:0005524	ATP binding	GO_REF:0000002	IEA	InterPro:IPR000719	Function	20100814	InterPro	FLXa1304.ePiR_N12_Size:804bp	FLXa1348.ePiR.2_D17_Size:771bp	FLXa1360.EPiF_C06_Size:774bp	FLXb1498.ePiR.1_I19_Size:687bp
255547271	UniProtKB	B9RLS4	-	RCOM_1470510	3988	-	GO:0006468	protein amino acid phosphorylation	GO_REF:0000002	IEA	InterPro:IPR008271	Process	20100814	InterPro	FLXa1304.ePiR_N12_Size:804bp	FLXa1348.ePiR.2_D17_Size:771bp	FLXa1360.EPiF_C06_Size:774bp	FLXb1498.ePiR.1_I19_Size:687bp
255547271	UniProtKB	B9RLS4	-	RCOM_1470510	3988	-	GO:0005529	sugar binding	GO_REF:0000002	IEA	InterPro:IPR001480	Function	20100814	InterPro	FLXa1304.ePiR_N12_Size:804bp	FLXa1348.ePiR.2_D17_Size:771bp	FLXa1360.EPiF_C06_Size:774bp	FLXb1498.ePiR.1_I19_Size:687bp
255547271	UniProtKB	B9RLS4	-	RCOM_1470510	3988	-	GO:0004672	protein kinase activity	GO_REF:0000002	IEA	InterPro:IPR017442	Function	20100814	InterPro	FLXa1304.ePiR_N12_Size:804bp	FLXa1348.ePiR.2_D17_Size:771bp	FLXa1360.EPiF_C06_Size:774bp	FLXb1498.ePiR.1_I19_Size:687bp
255547271	UniProtKB	B9RLS4	-	RCOM_1470510	3988	-	GO:0048544	recognition of pollen	GO_REF:0000002	IEA	InterPro:IPR000858	Process	20100814	InterPro	FLXa1304.ePiR_N12_Size:804bp	FLXa1348.ePiR.2_D17_Size:771bp	FLXa1360.EPiF_C06_Size:774bp	FLXb1498.ePiR.1_I19_Size:687bp
255547271	UniProtKB	B9RLS4	-	RCOM_1470510	3988	-	GO:0004674	protein serine/threonine kinase activity	GO_REF:0000002	IEA	InterPro:IPR008271	Function	20100814	InterPro	FLXa1304.ePiR_N12_Size:804bp	FLXa1348.ePiR.2_D17_Size:771bp	FLXa1360.EPiF_C06_Size:774bp	FLXb1498.ePiR.1_I19_Size:687bp
23296080	UniProtKB	Q8GLK0	-	dnaK	2714	-	GO:0006457	protein folding	GO_REF:0000002	IEA	InterPro:IPR012725	Process	20100814	InterPro	FLXa1304.EPiF_N13_Size:698bp
23296080	UniProtKB	Q8GLK0	-	dnaK	2714	-	GO:0000166	nucleotide binding	GO_REF:0000004	IEA	SP_KW:KW-0547	Function	20100814	UniProtKB	FLXa1304.EPiF_N13_Size:698bp
23296080	UniProtKB	Q8GLK0	-	dnaK	2714	-	GO:0005524	ATP binding	GO_REF:0000002	IEA	InterPro:IPR012725	Function	20100814	InterPro	FLXa1304.EPiF_N13_Size:698bp
23296080	UniProtKB	Q8GLK0	-	dnaK	2714	-	GO:0051082	unfolded protein binding	GO_REF:0000002	IEA	InterPro:IPR012725	Function	20100814	InterPro	FLXa1304.EPiF_N13_Size:698bp
23296080	UniProtKB	Q8GLK0	-	dnaK	2714	-	GO:0006950	response to stress	GO_REF:0000004	IEA	SP_KW:KW-0346	Process	20100814	UniProtKB	FLXa1304.EPiF_N13_Size:698bp
290489692	UniProtKB	D3WEM7	-	rpoA	4400	-	GO:0009507	chloroplast	GO_REF:0000004	IEA	SP_KW:KW-0150	Component	20100814	UniProtKB	FLXa1304.EPiF_N15_Size:526bp	FLXa1306.EPiF.1_L09_Size:702bp	FLXa1316.ePiR.1_G09_Size:934bp	FLXa1326.EPiF.1_C08_Size:829bp	FLXa1336.ePiR.1_K14_Size:779bp	FLXa1338.ePiR.1_M20_Size:689bp	FLXa1368.EPiF_K08_Size:652bp	FLXa1374.EPiF_O12_Size:648bp	FLXa1388.EPiF_A10_Size:724bp
290489692	UniProtKB	D3WEM7	-	rpoA	4400	-	GO:0006351	transcription, DNA-dependent	GO_REF:0000020	IEA	HAMAP:MF_00059	Process	20100814	UniProtKB	FLXa1304.EPiF_N15_Size:526bp	FLXa1306.EPiF.1_L09_Size:702bp	FLXa1316.ePiR.1_G09_Size:934bp	FLXa1326.EPiF.1_C08_Size:829bp	FLXa1336.ePiR.1_K14_Size:779bp	FLXa1338.ePiR.1_M20_Size:689bp	FLXa1368.EPiF_K08_Size:652bp	FLXa1374.EPiF_O12_Size:648bp	FLXa1388.EPiF_A10_Size:724bp
290489692	UniProtKB	D3WEM7	-	rpoA	4400	-	GO:0006350	transcription	GO_REF:0000002	IEA	InterPro:IPR011261	Process	20100814	InterPro	FLXa1304.EPiF_N15_Size:526bp	FLXa1306.EPiF.1_L09_Size:702bp	FLXa1316.ePiR.1_G09_Size:934bp	FLXa1326.EPiF.1_C08_Size:829bp	FLXa1336.ePiR.1_K14_Size:779bp	FLXa1338.ePiR.1_M20_Size:689bp	FLXa1368.EPiF_K08_Size:652bp	FLXa1374.EPiF_O12_Size:648bp	FLXa1388.EPiF_A10_Size:724bp
290489692	UniProtKB	D3WEM7	-	rpoA	4400	-	GO:0003899	DNA-directed RNA polymerase activity	GO_REF:0000002	IEA	InterPro:IPR011263	Function	20100814	InterPro	FLXa1304.EPiF_N15_Size:526bp	FLXa1306.EPiF.1_L09_Size:702bp	FLXa1316.ePiR.1_G09_Size:934bp	FLXa1326.EPiF.1_C08_Size:829bp	FLXa1336.ePiR.1_K14_Size:779bp	FLXa1338.ePiR.1_M20_Size:689bp	FLXa1368.EPiF_K08_Size:652bp	FLXa1374.EPiF_O12_Size:648bp	FLXa1388.EPiF_A10_Size:724bp
290489692	UniProtKB	D3WEM7	-	rpoA	4400	-	GO:0003677	DNA binding	GO_REF:0000002	IEA	InterPro:IPR011260	Function	20100814	InterPro	FLXa1304.EPiF_N15_Size:526bp	FLXa1306.EPiF.1_L09_Size:702bp	FLXa1316.ePiR.1_G09_Size:934bp	FLXa1326.EPiF.1_C08_Size:829bp	FLXa1336.ePiR.1_K14_Size:779bp	FLXa1338.ePiR.1_M20_Size:689bp	FLXa1368.EPiF_K08_Size:652bp	FLXa1374.EPiF_O12_Size:648bp	FLXa1388.EPiF_A10_Size:724bp
290489692	UniProtKB	D3WEM7	-	rpoA	4400	-	GO:0046983	protein dimerization activity	GO_REF:0000002	IEA	InterPro:IPR011261	Function	20100814	InterPro	FLXa1304.EPiF_N15_Size:526bp	FLXa1306.EPiF.1_L09_Size:702bp	FLXa1316.ePiR.1_G09_Size:934bp	FLXa1326.EPiF.1_C08_Size:829bp	FLXa1336.ePiR.1_K14_Size:779bp	FLXa1338.ePiR.1_M20_Size:689bp	FLXa1368.EPiF_K08_Size:652bp	FLXa1374.EPiF_O12_Size:648bp	FLXa1388.EPiF_A10_Size:724bp
290489692	UniProtKB	D3WEM7	-	rpoA	4400	-	GO:0006351	transcription, DNA-dependent	GO_REF:0000002	IEA	InterPro:IPR011773	Process	20100814	InterPro	FLXa1304.EPiF_N15_Size:526bp	FLXa1306.EPiF.1_L09_Size:702bp	FLXa1316.ePiR.1_G09_Size:934bp	FLXa1326.EPiF.1_C08_Size:829bp	FLXa1336.ePiR.1_K14_Size:779bp	FLXa1338.ePiR.1_M20_Size:689bp	FLXa1368.EPiF_K08_Size:652bp	FLXa1374.EPiF_O12_Size:648bp	FLXa1388.EPiF_A10_Size:724bp
290489692	UniProtKB	D3WEM7	-	rpoA	4400	-	GO:0003899	DNA-directed RNA polymerase activity	GO_REF:0000002	IEA	InterPro:IPR011773	Function	20100814	InterPro	FLXa1304.EPiF_N15_Size:526bp	FLXa1306.EPiF.1_L09_Size:702bp	FLXa1316.ePiR.1_G09_Size:934bp	FLXa1326.EPiF.1_C08_Size:829bp	FLXa1336.ePiR.1_K14_Size:779bp	FLXa1338.ePiR.1_M20_Size:689bp	FLXa1368.EPiF_K08_Size:652bp	FLXa1374.EPiF_O12_Size:648bp	FLXa1388.EPiF_A10_Size:724bp
290489692	UniProtKB	D3WEM7	-	rpoA	4400	-	GO:0009536	plastid	GO_REF:0000004	IEA	SP_KW:KW-0934	Component	20100814	UniProtKB	FLXa1304.EPiF_N15_Size:526bp	FLXa1306.EPiF.1_L09_Size:702bp	FLXa1316.ePiR.1_G09_Size:934bp	FLXa1326.EPiF.1_C08_Size:829bp	FLXa1336.ePiR.1_K14_Size:779bp	FLXa1338.ePiR.1_M20_Size:689bp	FLXa1368.EPiF_K08_Size:652bp	FLXa1374.EPiF_O12_Size:648bp	FLXa1388.EPiF_A10_Size:724bp
91983984	UniProtKB	Q0ZJ28	-	rpoB	29760	-	GO:0032549	ribonucleoside binding	GO_REF:0000002	IEA	InterPro:IPR015712	Function	20100814	InterPro	FLXa1304.ePiR_N15_Size:598bp	FLXa1402.EPiF_N15_Size:669bp	FLXb1520.ePiR_P02_Size:611bp
91983984	UniProtKB	Q0ZJ28	-	rpoB	29760	-	GO:0003677	DNA binding	GO_REF:0000002	IEA	InterPro:IPR007644	Function	20100814	InterPro	FLXa1304.ePiR_N15_Size:598bp	FLXa1402.EPiF_N15_Size:669bp	FLXb1520.ePiR_P02_Size:611bp
91983984	UniProtKB	Q0ZJ28	-	rpoB	29760	-	GO:0006350	transcription	GO_REF:0000004	IEA	SP_KW:KW-0804	Process	20100814	UniProtKB	FLXa1304.ePiR_N15_Size:598bp	FLXa1402.EPiF_N15_Size:669bp	FLXb1520.ePiR_P02_Size:611bp
91983984	UniProtKB	Q0ZJ28	-	rpoB	29760	-	GO:0009536	plastid	GO_REF:0000004	IEA	SP_KW:KW-0934	Component	20100814	UniProtKB	FLXa1304.ePiR_N15_Size:598bp	FLXa1402.EPiF_N15_Size:669bp	FLXb1520.ePiR_P02_Size:611bp
91983984	UniProtKB	Q0ZJ28	-	rpoB	29760	-	GO:0016779	nucleotidyltransferase activity	GO_REF:0000004	IEA	SP_KW:KW-0548	Function	20100814	UniProtKB	FLXa1304.ePiR_N15_Size:598bp	FLXa1402.EPiF_N15_Size:669bp	FLXb1520.ePiR_P02_Size:611bp
91983984	UniProtKB	Q0ZJ28	-	rpoB	29760	-	GO:0003899	DNA-directed RNA polymerase activity	GO_REF:0000002	IEA	InterPro:IPR015712	Function	20100814	InterPro	FLXa1304.ePiR_N15_Size:598bp	FLXa1402.EPiF_N15_Size:669bp	FLXb1520.ePiR_P02_Size:611bp
91983984	UniProtKB	Q0ZJ28	-	rpoB	29760	-	GO:0016740	transferase activity	GO_REF:0000004	IEA	SP_KW:KW-0808	Function	20100814	UniProtKB	FLXa1304.ePiR_N15_Size:598bp	FLXa1402.EPiF_N15_Size:669bp	FLXb1520.ePiR_P02_Size:611bp
224082119	UniProtKB	B9H726	-	POPTRDRAFT_209469	3694	-	GO:0045454	cell redox homeostasis	GO_REF:0000002	IEA	InterPro:IPR017936	Process	20100814	InterPro	FLXa1304.EPiF_N16_Size:698bp
225434540	UniProtKB	D7SJV3	-	VIT_00024708001	29760	-	GO:0016192	vesicle-mediated transport	GO_REF:0000002	IEA	InterPro:IPR001473	Process	20100814	InterPro	FLXa1304.EPiF_N20_Size:678bp
225434540	UniProtKB	D7SJV3	-	VIT_00024708001	29760	-	GO:0030132	clathrin coat of coated pit	GO_REF:0000002	IEA	InterPro:IPR001473	Component	20100814	InterPro	FLXa1304.EPiF_N20_Size:678bp
225434540	UniProtKB	D7SJV3	-	VIT_00024708001	29760	-	GO:0005515	protein binding	GO_REF:0000002	IEA	InterPro:IPR000547	Function	20100814	InterPro	FLXa1304.EPiF_N20_Size:678bp
225434540	UniProtKB	D7SJV3	-	VIT_00024708001	29760	-	GO:0005198	structural molecule activity	GO_REF:0000002	IEA	InterPro:IPR016025	Function	20100814	InterPro	FLXa1304.EPiF_N20_Size:678bp
225434540	UniProtKB	D7SJV3	-	VIT_00024708001	29760	-	GO:0030130	clathrin coat of trans-Golgi network vesicle	GO_REF:0000002	IEA	InterPro:IPR001473	Component	20100814	InterPro	FLXa1304.EPiF_N20_Size:678bp
225434540	UniProtKB	D7SJV3	-	VIT_00024708001	29760	-	GO:0005488	binding	GO_REF:0000002	IEA	InterPro:IPR011990	Function	20100814	InterPro	FLXa1304.EPiF_N20_Size:678bp
225434540	UniProtKB	D7SJV3	-	VIT_00024708001	29760	-	GO:0006886	intracellular protein transport	GO_REF:0000002	IEA	InterPro:IPR001473	Process	20100814	InterPro	FLXa1304.EPiF_N20_Size:678bp
297736547	UniProtKB	D7T4I6	-	VIT_00032744001	29760	-	GO:0008471	laccase activity	GO_REF:0000002	IEA	InterPro:IPR017761	Function	20100814	InterPro	FLXa1304.ePiR_N20_Size:821bp	FLXa1314.ePiR_O09_Size:702bp
297736547	UniProtKB	D7T4I6	-	VIT_00032744001	29760	-	GO:0005507	copper ion binding	GO_REF:0000002	IEA	InterPro:IPR011706	Function	20100814	InterPro	FLXa1304.ePiR_N20_Size:821bp	FLXa1314.ePiR_O09_Size:702bp
297736547	UniProtKB	D7T4I6	-	VIT_00032744001	29760	-	GO:0016491	oxidoreductase activity	GO_REF:0000002	IEA	InterPro:IPR001117	Function	20100814	InterPro	FLXa1304.ePiR_N20_Size:821bp	FLXa1314.ePiR_O09_Size:702bp
297736547	UniProtKB	D7T4I6	-	VIT_00032744001	29760	-	GO:0055114	oxidation reduction	GO_REF:0000002	IEA	InterPro:IPR011706	Process	20100814	InterPro	FLXa1304.ePiR_N20_Size:821bp	FLXa1314.ePiR_O09_Size:702bp
297736547	UniProtKB	D7T4I6	-	VIT_00032744001	29760	-	GO:0048046	apoplast	GO_REF:0000002	IEA	InterPro:IPR017761	Component	20100814	InterPro	FLXa1304.ePiR_N20_Size:821bp	FLXa1314.ePiR_O09_Size:702bp
297736547	UniProtKB	D7T4I6	-	VIT_00032744001	29760	-	GO:0046274	lignin catabolic process	GO_REF:0000002	IEA	InterPro:IPR017761	Process	20100814	InterPro	FLXa1304.ePiR_N20_Size:821bp	FLXa1314.ePiR_O09_Size:702bp
255542297	UniProtKB	B9REP3	-	RCOM_1778810	3988	-	GO:0003677	DNA binding	GO_REF:0000004	IEA	SP_KW:KW-0238	Function	20100814	UniProtKB	FLXa1304.EPiF_N21_Size:447bp	FLXa1350.EPiF_D14_Size:178bp
255542297	UniProtKB	B9REP3	-	RCOM_1778810	3988	-	GO:0005634	nucleus	GO_REF:0000004	IEA	SP_KW:KW-0539	Component	20100814	UniProtKB	FLXa1304.EPiF_N21_Size:447bp	FLXa1350.EPiF_D14_Size:178bp
255542297	UniProtKB	B9REP3	-	RCOM_1778810	3988	-	GO:0003700	transcription factor activity	GO_REF:0000002	IEA	InterPro:IPR011616	Function	20100814	InterPro	FLXa1304.EPiF_N21_Size:447bp	FLXa1350.EPiF_D14_Size:178bp
255542297	UniProtKB	B9REP3	-	RCOM_1778810	3988	-	GO:0006355	regulation of transcription, DNA-dependent	GO_REF:0000002	IEA	InterPro:IPR011616	Process	20100814	InterPro	FLXa1304.EPiF_N21_Size:447bp	FLXa1350.EPiF_D14_Size:178bp
255542297	UniProtKB	B9REP3	-	RCOM_1778810	3988	-	GO:0003700	transcription factor activity	GO_REF:0000002	IEA	InterPro:IPR004827	Function	20100814	InterPro	FLXa1304.EPiF_N21_Size:447bp	FLXa1350.EPiF_D14_Size:178bp
255542297	UniProtKB	B9REP3	-	RCOM_1778810	3988	-	GO:0043565	sequence-specific DNA binding	GO_REF:0000002	IEA	InterPro:IPR011616	Function	20100814	InterPro	FLXa1304.EPiF_N21_Size:447bp	FLXa1350.EPiF_D14_Size:178bp
255542297	UniProtKB	B9REP3	-	RCOM_1778810	3988	-	GO:0046983	protein dimerization activity	GO_REF:0000002	IEA	InterPro:IPR011616	Function	20100814	InterPro	FLXa1304.EPiF_N21_Size:447bp	FLXa1350.EPiF_D14_Size:178bp
255542297	UniProtKB	B9REP3	-	RCOM_1778810	3988	-	GO:0006355	regulation of transcription, DNA-dependent	GO_REF:0000002	IEA	InterPro:IPR004827	Process	20100814	InterPro	FLXa1304.EPiF_N21_Size:447bp	FLXa1350.EPiF_D14_Size:178bp
224113403	UniProtKB	B9HVK7	-	POPTRDRAFT_770773	3694	-	GO:0005515	protein binding	GO_REF:0000002	IEA	InterPro:IPR004176	Function	20100814	InterPro	FLXa1304.ePiR_N21_Size:799bp	FLXa1330.ePiR.1_A13_Size:832bp	FLXa1336.ePiR.1_N02_Size:757bp
224113403	UniProtKB	B9HVK7	-	POPTRDRAFT_770773	3694	-	GO:0019538	protein metabolic process	GO_REF:0000002	IEA	InterPro:IPR004176	Process	20100814	InterPro	FLXa1304.ePiR_N21_Size:799bp	FLXa1330.ePiR.1_A13_Size:832bp	FLXa1336.ePiR.1_N02_Size:757bp
147789392	UniProtKB	A5ADL8	-	VITISV_011571	29760	-	GO:0006468	protein amino acid phosphorylation	GO_REF:0000002	IEA	InterPro:IPR017442	Process	20100814	InterPro	FLXa1304.EPiF_N23_Size:747bp	FLXa1362.EPiF_B09_Size:748bp
147789392	UniProtKB	A5ADL8	-	VITISV_011571	29760	-	GO:0005524	ATP binding	GO_REF:0000002	IEA	InterPro:IPR020642	Function	20100814	InterPro	FLXa1304.EPiF_N23_Size:747bp	FLXa1362.EPiF_B09_Size:748bp
147789392	UniProtKB	A5ADL8	-	VITISV_011571	29760	-	GO:0005509	calcium ion binding	GO_REF:0000002	IEA	InterPro:IPR002048	Function	20100814	InterPro	FLXa1304.EPiF_N23_Size:747bp	FLXa1362.EPiF_B09_Size:748bp
147789392	UniProtKB	A5ADL8	-	VITISV_011571	29760	-	GO:0005515	protein binding	GO_REF:0000002	IEA	InterPro:IPR020642	Function	20100814	InterPro	FLXa1304.EPiF_N23_Size:747bp	FLXa1362.EPiF_B09_Size:748bp
147789392	UniProtKB	A5ADL8	-	VITISV_011571	29760	-	GO:0004672	protein kinase activity	GO_REF:0000002	IEA	InterPro:IPR000719	Function	20100814	InterPro	FLXa1304.EPiF_N23_Size:747bp	FLXa1362.EPiF_B09_Size:748bp
255571738	UniProtKB	B9SLE3	-	RCOM_0685900	3988	-	GO:0006139	nucleobase, nucleoside, nucleotide and nucleic acid metabolic process	GO_REF:0000002	IEA	InterPro:IPR002624	Process	20100814	InterPro	FLXa1304.ePiR_N23_Size:677bp
255571738	UniProtKB	B9SLE3	-	RCOM_0685900	3988	-	GO:0016740	transferase activity	GO_REF:0000004	IEA	SP_KW:KW-0808	Function	20100814	UniProtKB	FLXa1304.ePiR_N23_Size:677bp
255571738	UniProtKB	B9SLE3	-	RCOM_0685900	3988	-	GO:0016773	phosphotransferase activity, alcohol group as acceptor	GO_REF:0000002	IEA	InterPro:IPR002624	Function	20100814	InterPro	FLXa1304.ePiR_N23_Size:677bp
255571738	UniProtKB	B9SLE3	-	RCOM_0685900	3988	-	GO:0004137	deoxycytidine kinase activity	GO_REF:0000003	IEA	EC:2.7.1.74	Function	20100703	UniProtKB	FLXa1304.ePiR_N23_Size:677bp
255571738	UniProtKB	B9SLE3	-	RCOM_0685900	3988	-	GO:0005524	ATP binding	GO_REF:0000002	IEA	InterPro:IPR002624	Function	20100814	InterPro	FLXa1304.ePiR_N23_Size:677bp
224127051	UniProtKB	B9N2C3	-	POPTRDRAFT_265175	3694	-	GO:0016020	membrane	GO_REF:0000002	IEA	InterPro:IPR003675	Component	20100814	InterPro	FLXa1304.EPiF_O03_Size:579bp	FLXa1318.ePiR_E08_Size:732bp
2497542	UniProtKB	Q40546	-	Q40546	4097	-	GO:0004743	pyruvate kinase activity	GO_REF:0000002	IEA	InterPro:IPR015793	Function	20100814	InterPro	FLXa1304.ePiR_O08_Size:752bp	FLXa1316.ePiR.1_G10_Size:784bp	FLXa1394.ePiR_P21_Size:535bp
2497542	UniProtKB	Q40546	-	Q40546	4097	-	GO:0009507	chloroplast	GO_REF:0000004	IEA	SP_KW:KW-0150	Component	20100814	UniProtKB	FLXa1304.ePiR_O08_Size:752bp	FLXa1316.ePiR.1_G10_Size:784bp	FLXa1394.ePiR_P21_Size:535bp
2497542	UniProtKB	Q40546	-	Q40546	4097	-	GO:0003824	catalytic activity	GO_REF:0000002	IEA	InterPro:IPR015813	Function	20100814	InterPro	FLXa1304.ePiR_O08_Size:752bp	FLXa1316.ePiR.1_G10_Size:784bp	FLXa1394.ePiR_P21_Size:535bp
2497542	UniProtKB	Q40546	-	Q40546	4097	-	GO:0000287	magnesium ion binding	GO_REF:0000002	IEA	InterPro:IPR015793	Function	20100814	InterPro	FLXa1304.ePiR_O08_Size:752bp	FLXa1316.ePiR.1_G10_Size:784bp	FLXa1394.ePiR_P21_Size:535bp
2497542	UniProtKB	Q40546	-	Q40546	4097	-	GO:0030955	potassium ion binding	GO_REF:0000002	IEA	InterPro:IPR015794	Function	20100814	InterPro	FLXa1304.ePiR_O08_Size:752bp	FLXa1316.ePiR.1_G10_Size:784bp	FLXa1394.ePiR_P21_Size:535bp
2497542	UniProtKB	Q40546	-	Q40546	4097	-	GO:0006096	glycolysis	GO_REF:0000004	IEA	SP_KW:KW-0324	Process	20100814	UniProtKB	FLXa1304.ePiR_O08_Size:752bp	FLXa1316.ePiR.1_G10_Size:784bp	FLXa1394.ePiR_P21_Size:535bp
2497542	UniProtKB	Q40546	-	Q40546	4097	-	GO:0009536	plastid	GO_REF:0000004	IEA	SP_KW:KW-0934	Component	20100814	UniProtKB	FLXa1304.ePiR_O08_Size:752bp	FLXa1316.ePiR.1_G10_Size:784bp	FLXa1394.ePiR_P21_Size:535bp
2497542	UniProtKB	Q40546	-	Q40546	4097	-	GO:0016301	kinase activity	GO_REF:0000004	IEA	SP_KW:KW-0418	Function	20100814	UniProtKB	FLXa1304.ePiR_O08_Size:752bp	FLXa1316.ePiR.1_G10_Size:784bp	FLXa1394.ePiR_P21_Size:535bp
2497542	UniProtKB	Q40546	-	Q40546	4097	-	GO:0000166	nucleotide binding	GO_REF:0000004	IEA	SP_KW:KW-0547	Function	20100814	UniProtKB	FLXa1304.ePiR_O08_Size:752bp	FLXa1316.ePiR.1_G10_Size:784bp	FLXa1394.ePiR_P21_Size:535bp
2497542	UniProtKB	Q40546	-	Q40546	4097	-	GO:0005524	ATP binding	GO_REF:0000004	IEA	SP_KW:KW-0067	Function	20100814	UniProtKB	FLXa1304.ePiR_O08_Size:752bp	FLXa1316.ePiR.1_G10_Size:784bp	FLXa1394.ePiR_P21_Size:535bp
2497542	UniProtKB	Q40546	-	Q40546	4097	-	GO:0046872	metal ion binding	GO_REF:0000004	IEA	SP_KW:KW-0479	Function	20100814	UniProtKB	FLXa1304.ePiR_O08_Size:752bp	FLXa1316.ePiR.1_G10_Size:784bp	FLXa1394.ePiR_P21_Size:535bp
2497542	UniProtKB	Q40546	-	Q40546	4097	-	GO:0016740	transferase activity	GO_REF:0000004	IEA	SP_KW:KW-0808	Function	20100814	UniProtKB	FLXa1304.ePiR_O08_Size:752bp	FLXa1316.ePiR.1_G10_Size:784bp	FLXa1394.ePiR_P21_Size:535bp
255585676	UniProtKB	B9T5K4	-	RCOM_0021080	3988	-	GO:0003677	DNA binding	GO_REF:0000002	IEA	InterPro:IPR016177	Function	20100814	InterPro	FLXa1304.EPiF_O10_Size:698bp	FLXa1370.ePiR_A11_Size:603bp
255585676	UniProtKB	B9T5K4	-	RCOM_0021080	3988	-	GO:0055114	oxidation reduction	GO_REF:0000004	IEA	SP_KW:KW-0560	Process	20100814	UniProtKB	FLXa1304.EPiF_O10_Size:698bp	FLXa1370.ePiR_A11_Size:603bp
255585676	UniProtKB	B9T5K4	-	RCOM_0021080	3988	-	GO:0005634	nucleus	GO_REF:0000004	IEA	SP_KW:KW-0539	Component	20100814	UniProtKB	FLXa1304.EPiF_O10_Size:698bp	FLXa1370.ePiR_A11_Size:603bp
255585676	UniProtKB	B9T5K4	-	RCOM_0021080	3988	-	GO:0006350	transcription	GO_REF:0000004	IEA	SP_KW:KW-0804	Process	20100814	UniProtKB	FLXa1304.EPiF_O10_Size:698bp	FLXa1370.ePiR_A11_Size:603bp
255585676	UniProtKB	B9T5K4	-	RCOM_0021080	3988	-	GO:0032440	2-alkenal reductase activity	GO_REF:0000003	IEA	EC:1.3.1.74	Function	20100703	UniProtKB	FLXa1304.EPiF_O10_Size:698bp	FLXa1370.ePiR_A11_Size:603bp
255585676	UniProtKB	B9T5K4	-	RCOM_0021080	3988	-	GO:0006355	regulation of transcription, DNA-dependent	GO_REF:0000002	IEA	InterPro:IPR001471	Process	20100814	InterPro	FLXa1304.EPiF_O10_Size:698bp	FLXa1370.ePiR_A11_Size:603bp
255585676	UniProtKB	B9T5K4	-	RCOM_0021080	3988	-	GO:0045449	regulation of transcription	GO_REF:0000004	IEA	SP_KW:KW-0805	Process	20100814	UniProtKB	FLXa1304.EPiF_O10_Size:698bp	FLXa1370.ePiR_A11_Size:603bp
255585676	UniProtKB	B9T5K4	-	RCOM_0021080	3988	-	GO:0003700	transcription factor activity	GO_REF:0000002	IEA	InterPro:IPR001471	Function	20100814	InterPro	FLXa1304.EPiF_O10_Size:698bp	FLXa1370.ePiR_A11_Size:603bp
255585676	UniProtKB	B9T5K4	-	RCOM_0021080	3988	-	GO:0016491	oxidoreductase activity	GO_REF:0000004	IEA	SP_KW:KW-0560	Function	20100814	UniProtKB	FLXa1304.EPiF_O10_Size:698bp	FLXa1370.ePiR_A11_Size:603bp
255563933	UniProtKB	B9SAE7	-	RCOM_0585540	3988	-	GO:0046872	metal ion binding	GO_REF:0000002	IEA	InterPro:IPR015914	Function	20100814	InterPro	FLXa1304.EPiF_O11_Size:713bp
255563933	UniProtKB	B9SAE7	-	RCOM_0585540	3988	-	GO:0003993	acid phosphatase activity	GO_REF:0000002	IEA	InterPro:IPR008963	Function	20100814	InterPro	FLXa1304.EPiF_O11_Size:713bp
255563933	UniProtKB	B9SAE7	-	RCOM_0585540	3988	-	GO:0016787	hydrolase activity	GO_REF:0000004	IEA	SP_KW:KW-0378	Function	20100814	UniProtKB	FLXa1304.EPiF_O11_Size:713bp
224097464	UniProtKB	B9HK63	-	POPTRDRAFT_563471	3694	-	GO:0006887	exocytosis	GO_REF:0000002	IEA	InterPro:IPR004140	Process	20100814	InterPro	FLXa1304.ePiR_O12_Size:723bp
224097464	UniProtKB	B9HK63	-	POPTRDRAFT_563471	3694	-	GO:0000145	exocyst	GO_REF:0000002	IEA	InterPro:IPR004140	Component	20100814	InterPro	FLXa1304.ePiR_O12_Size:723bp
224124788	UniProtKB	B9I6X4	-	POPTRDRAFT_774070	3694	-	GO:0016491	oxidoreductase activity	GO_REF:0000004	IEA	SP_KW:KW-0560	Function	20100814	UniProtKB	FLXa1304.ePiR_O20_Size:829bp	FLXb1488.ePiR.1_J07_Size:774bp
224124788	UniProtKB	B9I6X4	-	POPTRDRAFT_774070	3694	-	GO:0046872	metal ion binding	GO_REF:0000004	IEA	SP_KW:KW-0479	Function	20100814	UniProtKB	FLXa1304.ePiR_O20_Size:829bp	FLXb1488.ePiR.1_J07_Size:774bp
224124788	UniProtKB	B9I6X4	-	POPTRDRAFT_774070	3694	-	GO:0006979	response to oxidative stress	GO_REF:0000002	IEA	InterPro:IPR000823	Process	20100814	InterPro	FLXa1304.ePiR_O20_Size:829bp	FLXb1488.ePiR.1_J07_Size:774bp
224124788	UniProtKB	B9I6X4	-	POPTRDRAFT_774070	3694	-	GO:0020037	heme binding	GO_REF:0000002	IEA	InterPro:IPR002016	Function	20100814	InterPro	FLXa1304.ePiR_O20_Size:829bp	FLXb1488.ePiR.1_J07_Size:774bp
224124788	UniProtKB	B9I6X4	-	POPTRDRAFT_774070	3694	-	GO:0055114	oxidation reduction	GO_REF:0000002	IEA	InterPro:IPR002016	Process	20100814	InterPro	FLXa1304.ePiR_O20_Size:829bp	FLXb1488.ePiR.1_J07_Size:774bp
224124788	UniProtKB	B9I6X4	-	POPTRDRAFT_774070	3694	-	GO:0004601	peroxidase activity	GO_REF:0000002	IEA	InterPro:IPR000823	Function	20100814	InterPro	FLXa1304.ePiR_O20_Size:829bp	FLXb1488.ePiR.1_J07_Size:774bp
255539487	UniProtKB	B9R9D3	-	RCOM_1496460	3988	-	GO:0032440	2-alkenal reductase activity	GO_REF:0000003	IEA	EC:1.3.1.74	Function	20100703	UniProtKB	FLXa1304.EPiF_O24_Size:708bp
255539487	UniProtKB	B9R9D3	-	RCOM_1496460	3988	-	GO:0055114	oxidation reduction	GO_REF:0000004	IEA	SP_KW:KW-0560	Process	20100814	UniProtKB	FLXa1304.EPiF_O24_Size:708bp
255539487	UniProtKB	B9R9D3	-	RCOM_1496460	3988	-	GO:0020037	heme binding	GO_REF:0000002	IEA	InterPro:IPR001199	Function	20100814	InterPro	FLXa1304.EPiF_O24_Size:708bp
255539487	UniProtKB	B9R9D3	-	RCOM_1496460	3988	-	GO:0016491	oxidoreductase activity	GO_REF:0000004	IEA	SP_KW:KW-0560	Function	20100814	UniProtKB	FLXa1304.EPiF_O24_Size:708bp
224116906	UniProtKB	B9N987	-	FPGS5	3694	-	GO:0009058	biosynthetic process	GO_REF:0000002	IEA	InterPro:IPR013221	Process	20100814	InterPro	FLXa1304.ePiR_O24_Size:644bp
224116906	UniProtKB	B9N987	-	FPGS5	3694	-	GO:0005524	ATP binding	GO_REF:0000002	IEA	InterPro:IPR001645	Function	20100814	InterPro	FLXa1304.ePiR_O24_Size:644bp
224116906	UniProtKB	B9N987	-	FPGS5	3694	-	GO:0016874	ligase activity	GO_REF:0000002	IEA	InterPro:IPR004101	Function	20100814	InterPro	FLXa1304.ePiR_O24_Size:644bp
224116906	UniProtKB	B9N987	-	FPGS5	3694	-	GO:0004326	tetrahydrofolylpolyglutamate synthase activity	GO_REF:0000002	IEA	InterPro:IPR001645	Function	20100814	InterPro	FLXa1304.ePiR_O24_Size:644bp
224116906	UniProtKB	B9N987	-	FPGS5	3694	-	GO:0009396	folic acid and derivative biosynthetic process	GO_REF:0000002	IEA	InterPro:IPR001645	Process	20100814	InterPro	FLXa1304.ePiR_O24_Size:644bp
224116548	UniProtKB	B9N9H7	-	POPTRDRAFT_933008	3694	-	GO:0004866	endopeptidase inhibitor activity	GO_REF:0000002	IEA	InterPro:IPR002160	Function	20100814	InterPro	FLXa1304.EPiF_P06_Size:752bp	FLXa1326.ePiR.1_N24_Size:676bp
255552750	UniProtKB	B9RUH3	-	RCOM_0852760	3988	-	GO:0008270	zinc ion binding	GO_REF:0000002	IEA	InterPro:IPR015341	Function	20100814	InterPro	FLXa1304.EPiF_P08_Size:705bp	FLXa1330.ePiR.1_L17_Size:756bp	FLXa1354.ePiR_I15_Size:752bp
255552750	UniProtKB	B9RUH3	-	RCOM_0852760	3988	-	GO:0004553	hydrolase activity, hydrolyzing O-glycosyl compounds	GO_REF:0000002	IEA	InterPro:IPR015341	Function	20100814	InterPro	FLXa1304.EPiF_P08_Size:705bp	FLXa1330.ePiR.1_L17_Size:756bp	FLXa1354.ePiR_I15_Size:752bp
255552750	UniProtKB	B9RUH3	-	RCOM_0852760	3988	-	GO:0006013	mannose metabolic process	GO_REF:0000002	IEA	InterPro:IPR011682	Process	20100814	InterPro	FLXa1304.EPiF_P08_Size:705bp	FLXa1330.ePiR.1_L17_Size:756bp	FLXa1354.ePiR_I15_Size:752bp
255552750	UniProtKB	B9RUH3	-	RCOM_0852760	3988	-	GO:0003824	catalytic activity	GO_REF:0000002	IEA	InterPro:IPR011330	Function	20100814	InterPro	FLXa1304.EPiF_P08_Size:705bp	FLXa1330.ePiR.1_L17_Size:756bp	FLXa1354.ePiR_I15_Size:752bp
255552750	UniProtKB	B9RUH3	-	RCOM_0852760	3988	-	GO:0005975	carbohydrate metabolic process	GO_REF:0000002	IEA	InterPro:IPR011330	Process	20100814	InterPro	FLXa1304.EPiF_P08_Size:705bp	FLXa1330.ePiR.1_L17_Size:756bp	FLXa1354.ePiR_I15_Size:752bp
255552750	UniProtKB	B9RUH3	-	RCOM_0852760	3988	-	GO:0030246	carbohydrate binding	GO_REF:0000002	IEA	InterPro:IPR011013	Function	20100814	InterPro	FLXa1304.EPiF_P08_Size:705bp	FLXa1330.ePiR.1_L17_Size:756bp	FLXa1354.ePiR_I15_Size:752bp
255552750	UniProtKB	B9RUH3	-	RCOM_0852760	3988	-	GO:0004572	mannosyl-oligosaccharide 1,3-1,6-alpha-mannosidase activity	GO_REF:0000003	IEA	EC:3.2.1.114	Function	20100703	UniProtKB	FLXa1304.EPiF_P08_Size:705bp	FLXa1330.ePiR.1_L17_Size:756bp	FLXa1354.ePiR_I15_Size:752bp
255552750	UniProtKB	B9RUH3	-	RCOM_0852760	3988	-	GO:0016798	hydrolase activity, acting on glycosyl bonds	GO_REF:0000004	IEA	SP_KW:KW-0326	Function	20100814	UniProtKB	FLXa1304.EPiF_P08_Size:705bp	FLXa1330.ePiR.1_L17_Size:756bp	FLXa1354.ePiR_I15_Size:752bp
255552750	UniProtKB	B9RUH3	-	RCOM_0852760	3988	-	GO:0015923	mannosidase activity	GO_REF:0000002	IEA	InterPro:IPR011682	Function	20100814	InterPro	FLXa1304.EPiF_P08_Size:705bp	FLXa1330.ePiR.1_L17_Size:756bp	FLXa1354.ePiR_I15_Size:752bp
255552750	UniProtKB	B9RUH3	-	RCOM_0852760	3988	-	GO:0008152	metabolic process	GO_REF:0000004	IEA	SP_KW:KW-0326	Process	20100814	UniProtKB	FLXa1304.EPiF_P08_Size:705bp	FLXa1330.ePiR.1_L17_Size:756bp	FLXa1354.ePiR_I15_Size:752bp
255552750	UniProtKB	B9RUH3	-	RCOM_0852760	3988	-	GO:0004559	alpha-mannosidase activity	GO_REF:0000002	IEA	InterPro:IPR000602	Function	20100814	InterPro	FLXa1304.EPiF_P08_Size:705bp	FLXa1330.ePiR.1_L17_Size:756bp	FLXa1354.ePiR_I15_Size:752bp
255552750	UniProtKB	B9RUH3	-	RCOM_0852760	3988	-	GO:0016787	hydrolase activity	GO_REF:0000004	IEA	SP_KW:KW-0378	Function	20100814	UniProtKB	FLXa1304.EPiF_P08_Size:705bp	FLXa1330.ePiR.1_L17_Size:756bp	FLXa1354.ePiR_I15_Size:752bp
224132438	UniProtKB	B9MYZ9	-	POPTRDRAFT_293916	3694	-	GO:0006468	protein amino acid phosphorylation	GO_REF:0000002	IEA	InterPro:IPR001245	Process	20100814	InterPro	FLXa1304.ePiR_P09_Size:722bp
224132438	UniProtKB	B9MYZ9	-	POPTRDRAFT_293916	3694	-	GO:0004672	protein kinase activity	GO_REF:0000002	IEA	InterPro:IPR000719	Function	20100814	InterPro	FLXa1304.ePiR_P09_Size:722bp
224132438	UniProtKB	B9MYZ9	-	POPTRDRAFT_293916	3694	-	GO:0005524	ATP binding	GO_REF:0000002	IEA	InterPro:IPR017441	Function	20100814	InterPro	FLXa1304.ePiR_P09_Size:722bp
224132438	UniProtKB	B9MYZ9	-	POPTRDRAFT_293916	3694	-	GO:0004674	protein serine/threonine kinase activity	GO_REF:0000004	IEA	SP_KW:KW-0723	Function	20100814	UniProtKB	FLXa1304.ePiR_P09_Size:722bp
224132438	UniProtKB	B9MYZ9	-	POPTRDRAFT_293916	3694	-	GO:0000166	nucleotide binding	GO_REF:0000004	IEA	SP_KW:KW-0547	Function	20100814	UniProtKB	FLXa1304.ePiR_P09_Size:722bp
147864006	UniProtKB	A5BAG5	-	VITISV_032205	29760	-	GO:0016020	membrane	GO_REF:0000002	IEA	InterPro:IPR013525	Component	20100814	InterPro	FLXa1304.EPiF_P11_Size:602bp
147864006	UniProtKB	A5BAG5	-	VITISV_032205	29760	-	GO:0017111	nucleoside-triphosphatase activity	GO_REF:0000002	IEA	InterPro:IPR003593	Function	20100814	InterPro	FLXa1304.EPiF_P11_Size:602bp
147864006	UniProtKB	A5BAG5	-	VITISV_032205	29760	-	GO:0016887	ATPase activity	GO_REF:0000002	IEA	InterPro:IPR003439	Function	20100814	InterPro	FLXa1304.EPiF_P11_Size:602bp
224097796	UniProtKB	B9HLH4	-	POPTRDRAFT_563704	3694	-	GO:0006904	vesicle docking involved in exocytosis	GO_REF:0000002	IEA	InterPro:IPR001619	Process	20100814	InterPro	FLXa1304.ePiR_P12_Size:763bp	FLXa1334.ePiR.1_I17_Size:816bp	FLXa1404.ePiR_H23_Size:791bp
224097796	UniProtKB	B9HLH4	-	POPTRDRAFT_563704	3694	-	GO:0016192	vesicle-mediated transport	GO_REF:0000002	IEA	InterPro:IPR001619	Process	20100814	InterPro	FLXa1304.ePiR_P12_Size:763bp	FLXa1334.ePiR.1_I17_Size:816bp	FLXa1404.ePiR_H23_Size:791bp
255560015	UniProtKB	B9S4M0	-	RCOM_0993500	3988	-	GO:0044431	Golgi apparatus part	GO_REF:0000002	IEA	InterPro:IPR008153	Component	20100814	InterPro	FLXa1304.EPiF_P18_Size:677bp	FLXa1368.EPiF_B15_Size:646bp	FLXa1394.EPiF_L10_Size:744bp	FLXb1438.EPiF_J15_Size:811bp	FLXb1450.EPiF_H19_Size:752bp
255560015	UniProtKB	B9S4M0	-	RCOM_0993500	3988	-	GO:0006886	intracellular protein transport	GO_REF:0000002	IEA	InterPro:IPR008152	Process	20100814	InterPro	FLXa1304.EPiF_P18_Size:677bp	FLXa1368.EPiF_B15_Size:646bp	FLXa1394.EPiF_L10_Size:744bp	FLXb1438.EPiF_J15_Size:811bp	FLXb1450.EPiF_H19_Size:752bp
255560015	UniProtKB	B9S4M0	-	RCOM_0993500	3988	-	GO:0005488	binding	GO_REF:0000002	IEA	InterPro:IPR016024	Function	20100814	InterPro	FLXa1304.EPiF_P18_Size:677bp	FLXa1368.EPiF_B15_Size:646bp	FLXa1394.EPiF_L10_Size:744bp	FLXb1438.EPiF_J15_Size:811bp	FLXb1450.EPiF_H19_Size:752bp
255560015	UniProtKB	B9S4M0	-	RCOM_0993500	3988	-	GO:0005515	protein binding	GO_REF:0000002	IEA	InterPro:IPR013041	Function	20100814	InterPro	FLXa1304.EPiF_P18_Size:677bp	FLXa1368.EPiF_B15_Size:646bp	FLXa1394.EPiF_L10_Size:744bp	FLXb1438.EPiF_J15_Size:811bp	FLXb1450.EPiF_H19_Size:752bp
255560015	UniProtKB	B9S4M0	-	RCOM_0993500	3988	-	GO:0016192	vesicle-mediated transport	GO_REF:0000002	IEA	InterPro:IPR013041	Process	20100814	InterPro	FLXa1304.EPiF_P18_Size:677bp	FLXa1368.EPiF_B15_Size:646bp	FLXa1394.EPiF_L10_Size:744bp	FLXb1438.EPiF_J15_Size:811bp	FLXb1450.EPiF_H19_Size:752bp
255560015	UniProtKB	B9S4M0	-	RCOM_0993500	3988	-	GO:0005794	Golgi apparatus	GO_REF:0000002	IEA	InterPro:IPR017107	Component	20100814	InterPro	FLXa1304.EPiF_P18_Size:677bp	FLXa1368.EPiF_B15_Size:646bp	FLXa1394.EPiF_L10_Size:744bp	FLXb1438.EPiF_J15_Size:811bp	FLXb1450.EPiF_H19_Size:752bp
255560015	UniProtKB	B9S4M0	-	RCOM_0993500	3988	-	GO:0015031	protein transport	GO_REF:0000002	IEA	InterPro:IPR017107	Process	20100814	InterPro	FLXa1304.EPiF_P18_Size:677bp	FLXa1368.EPiF_B15_Size:646bp	FLXa1394.EPiF_L10_Size:744bp	FLXb1438.EPiF_J15_Size:811bp	FLXb1450.EPiF_H19_Size:752bp
255560015	UniProtKB	B9S4M0	-	RCOM_0993500	3988	-	GO:0030117	membrane coat	GO_REF:0000002	IEA	InterPro:IPR002553	Component	20100814	InterPro	FLXa1304.EPiF_P18_Size:677bp	FLXa1368.EPiF_B15_Size:646bp	FLXa1394.EPiF_L10_Size:744bp	FLXb1438.EPiF_J15_Size:811bp	FLXb1450.EPiF_H19_Size:752bp
255560015	UniProtKB	B9S4M0	-	RCOM_0993500	3988	-	GO:0008565	protein transporter activity	GO_REF:0000002	IEA	InterPro:IPR017107	Function	20100814	InterPro	FLXa1304.EPiF_P18_Size:677bp	FLXa1368.EPiF_B15_Size:646bp	FLXa1394.EPiF_L10_Size:744bp	FLXb1438.EPiF_J15_Size:811bp	FLXb1450.EPiF_H19_Size:752bp
255560015	UniProtKB	B9S4M0	-	RCOM_0993500	3988	-	GO:0030131	clathrin adaptor complex	GO_REF:0000002	IEA	InterPro:IPR008152	Component	20100814	InterPro	FLXa1304.EPiF_P18_Size:677bp	FLXa1368.EPiF_B15_Size:646bp	FLXa1394.EPiF_L10_Size:744bp	FLXb1438.EPiF_J15_Size:811bp	FLXb1450.EPiF_H19_Size:752bp
224107157	UniProtKB	B9HXV8	-	POPTRDRAFT_768688	3694	-	GO:0005622	intracellular	GO_REF:0000002	IEA	InterPro:IPR001357	Component	20100814	InterPro	FLXa1304.EPiF_P20_Size:679bp	FLXa1366.ePiR_D20_Size:739bp	FLXa1366.ePiR_J17_Size:812bp
255546579	UniProtKB	B9RJZ5	-	RCOM_1053620	3988	-	GO:0000166	nucleotide binding	GO_REF:0000004	IEA	SP_KW:KW-0547	Function	20100814	UniProtKB	FLXa1304.ePiR_P20_Size:810bp	FLXa1398.ePiR_C17_Size:854bp	FLXa1404.ePiR_B08_Size:821bp	FLXa1404.EPiF_P19_Size:571bp	FLXb1528.EPiF_O21_Size:746bp
255546579	UniProtKB	B9RJZ5	-	RCOM_1053620	3988	-	GO:0016887	ATPase activity	GO_REF:0000002	IEA	InterPro:IPR003439	Function	20100814	InterPro	FLXa1304.ePiR_P20_Size:810bp	FLXa1398.ePiR_C17_Size:854bp	FLXa1404.ePiR_B08_Size:821bp	FLXa1404.EPiF_P19_Size:571bp	FLXb1528.EPiF_O21_Size:746bp
255546579	UniProtKB	B9RJZ5	-	RCOM_1053620	3988	-	GO:0005524	ATP binding	GO_REF:0000004	IEA	SP_KW:KW-0067	Function	20100814	UniProtKB	FLXa1304.ePiR_P20_Size:810bp	FLXa1398.ePiR_C17_Size:854bp	FLXa1404.ePiR_B08_Size:821bp	FLXa1404.EPiF_P19_Size:571bp	FLXb1528.EPiF_O21_Size:746bp
255546579	UniProtKB	B9RJZ5	-	RCOM_1053620	3988	-	GO:0015439	heme-transporting ATPase activity	GO_REF:0000003	IEA	EC:3.6.3.41	Function	20100703	UniProtKB	FLXa1304.ePiR_P20_Size:810bp	FLXa1398.ePiR_C17_Size:854bp	FLXa1404.ePiR_B08_Size:821bp	FLXa1404.EPiF_P19_Size:571bp	FLXb1528.EPiF_O21_Size:746bp
255546579	UniProtKB	B9RJZ5	-	RCOM_1053620	3988	-	GO:0016787	hydrolase activity	GO_REF:0000004	IEA	SP_KW:KW-0378	Function	20100814	UniProtKB	FLXa1304.ePiR_P20_Size:810bp	FLXa1398.ePiR_C17_Size:854bp	FLXa1404.ePiR_B08_Size:821bp	FLXa1404.EPiF_P19_Size:571bp	FLXb1528.EPiF_O21_Size:746bp
255546579	UniProtKB	B9RJZ5	-	RCOM_1053620	3988	-	GO:0016020	membrane	GO_REF:0000002	IEA	InterPro:IPR013525	Component	20100814	InterPro	FLXa1304.ePiR_P20_Size:810bp	FLXa1398.ePiR_C17_Size:854bp	FLXa1404.ePiR_B08_Size:821bp	FLXa1404.EPiF_P19_Size:571bp	FLXb1528.EPiF_O21_Size:746bp
255546579	UniProtKB	B9RJZ5	-	RCOM_1053620	3988	-	GO:0017111	nucleoside-triphosphatase activity	GO_REF:0000002	IEA	InterPro:IPR003593	Function	20100814	InterPro	FLXa1304.ePiR_P20_Size:810bp	FLXa1398.ePiR_C17_Size:854bp	FLXa1404.ePiR_B08_Size:821bp	FLXa1404.EPiF_P19_Size:571bp	FLXb1528.EPiF_O21_Size:746bp
224124082	UniProtKB	B9N4C6	-	POPTRDRAFT_926944	3694	-	GO:0003676	nucleic acid binding	GO_REF:0000002	IEA	InterPro:IPR012337	Function	20100814	InterPro	FLXa1304.ePiR_P24_Size:704bp
224124082	UniProtKB	B9N4C6	-	POPTRDRAFT_926944	3694	-	GO:0004527	exonuclease activity	GO_REF:0000002	IEA	InterPro:IPR006055	Function	20100814	InterPro	FLXa1304.ePiR_P24_Size:704bp
224124082	UniProtKB	B9N4C6	-	POPTRDRAFT_926944	3694	-	GO:0005622	intracellular	GO_REF:0000002	IEA	InterPro:IPR006055	Component	20100814	InterPro	FLXa1304.ePiR_P24_Size:704bp
224127310	UniProtKB	B9N1W2	-	POPTRDRAFT_266020	3694	-	GO:0016757	transferase activity, transferring glycosyl groups	GO_REF:0000002	IEA	InterPro:IPR002495	Function	20100814	InterPro	FLXa1306.ePiR.2_A11_Size:683bp	FLXa1376.EPiF_M04_Size:775bp
122893979	UniProtKB	A1XGM7	-	rps2	334596	-	GO:0015935	small ribosomal subunit	GO_REF:0000002	IEA	InterPro:IPR005706	Component	20100814	InterPro	FLXa1306.EPiF.1_A13_Size:586bp	FLXa1316.ePiR.1_A03_Size:565bp	FLXa1350.EPiF_P09_Size:471bp	FLXa1398.EPiF_D12_Size:493bp
122893979	UniProtKB	A1XGM7	-	rps2	334596	-	GO:0009536	plastid	GO_REF:0000004	IEA	SP_KW:KW-0934	Component	20100814	UniProtKB	FLXa1306.EPiF.1_A13_Size:586bp	FLXa1316.ePiR.1_A03_Size:565bp	FLXa1350.EPiF_P09_Size:471bp	FLXa1398.EPiF_D12_Size:493bp
122893979	UniProtKB	A1XGM7	-	rps2	334596	-	GO:0030529	ribonucleoprotein complex	GO_REF:0000004	IEA	SP_KW:KW-0687	Component	20100814	UniProtKB	FLXa1306.EPiF.1_A13_Size:586bp	FLXa1316.ePiR.1_A03_Size:565bp	FLXa1350.EPiF_P09_Size:471bp	FLXa1398.EPiF_D12_Size:493bp
122893979	UniProtKB	A1XGM7	-	rps2	334596	-	GO:0006412	translation	GO_REF:0000002	IEA	InterPro:IPR020589	Process	20100814	InterPro	FLXa1306.EPiF.1_A13_Size:586bp	FLXa1316.ePiR.1_A03_Size:565bp	FLXa1350.EPiF_P09_Size:471bp	FLXa1398.EPiF_D12_Size:493bp
122893979	UniProtKB	A1XGM7	-	rps2	334596	-	GO:0005840	ribosome	GO_REF:0000002	IEA	InterPro:IPR001865	Component	20100814	InterPro	FLXa1306.EPiF.1_A13_Size:586bp	FLXa1316.ePiR.1_A03_Size:565bp	FLXa1350.EPiF_P09_Size:471bp	FLXa1398.EPiF_D12_Size:493bp
122893979	UniProtKB	A1XGM7	-	rps2	334596	-	GO:0003735	structural constituent of ribosome	GO_REF:0000002	IEA	InterPro:IPR001865	Function	20100814	InterPro	FLXa1306.EPiF.1_A13_Size:586bp	FLXa1316.ePiR.1_A03_Size:565bp	FLXa1350.EPiF_P09_Size:471bp	FLXa1398.EPiF_D12_Size:493bp
122893979	UniProtKB	A1XGM7	-	rps2	334596	-	GO:0005622	intracellular	GO_REF:0000002	IEA	InterPro:IPR001865	Component	20100814	InterPro	FLXa1306.EPiF.1_A13_Size:586bp	FLXa1316.ePiR.1_A03_Size:565bp	FLXa1350.EPiF_P09_Size:471bp	FLXa1398.EPiF_D12_Size:493bp
122893979	UniProtKB	A1XGM7	-	rps2	334596	-	GO:0009507	chloroplast	GO_REF:0000023	IEA	SP_SL:SL-0049	Component	20100814	UniProtKB	FLXa1306.EPiF.1_A13_Size:586bp	FLXa1316.ePiR.1_A03_Size:565bp	FLXa1350.EPiF_P09_Size:471bp	FLXa1398.EPiF_D12_Size:493bp
255575693	UniProtKB	B9SRX7	-	RCOM_0516990	3988	-	GO:0005198	structural molecule activity	GO_REF:0000002	IEA	InterPro:IPR016092	Function	20100814	InterPro	FLXa1306.ePiR.2_A20_Size:726bp	FLXa1388.ePiR_M12_Size:824bp
255575693	UniProtKB	B9SRX7	-	RCOM_0516990	3988	-	GO:0016226	iron-sulfur cluster assembly	GO_REF:0000002	IEA	InterPro:IPR016092	Process	20100814	InterPro	FLXa1306.ePiR.2_A20_Size:726bp	FLXa1388.ePiR_M12_Size:824bp
255575693	UniProtKB	B9SRX7	-	RCOM_0516990	3988	-	GO:0051536	iron-sulfur cluster binding	GO_REF:0000002	IEA	InterPro:IPR016092	Function	20100814	InterPro	FLXa1306.ePiR.2_A20_Size:726bp	FLXa1388.ePiR_M12_Size:824bp
255539651	UniProtKB	B9R9L5	-	RCOM_1498590	3988	-	GO:0003676	nucleic acid binding	GO_REF:0000002	IEA	InterPro:IPR000629	Function	20100814	InterPro	FLXa1306.ePiR.2_A21_Size:641bp
255539651	UniProtKB	B9R9L5	-	RCOM_1498590	3988	-	GO:0005524	ATP binding	GO_REF:0000002	IEA	InterPro:IPR000629	Function	20100814	InterPro	FLXa1306.ePiR.2_A21_Size:641bp
255539651	UniProtKB	B9R9L5	-	RCOM_1498590	3988	-	GO:0008026	ATP-dependent helicase activity	GO_REF:0000002	IEA	InterPro:IPR011545	Function	20100814	InterPro	FLXa1306.ePiR.2_A21_Size:641bp
255539651	UniProtKB	B9R9L5	-	RCOM_1498590	3988	-	GO:0004386	helicase activity	GO_REF:0000004	IEA	SP_KW:KW-0347	Function	20100814	UniProtKB	FLXa1306.ePiR.2_A21_Size:641bp
255539651	UniProtKB	B9R9L5	-	RCOM_1498590	3988	-	GO:0005634	nucleus	GO_REF:0000002	IEA	InterPro:IPR012562	Component	20100814	InterPro	FLXa1306.ePiR.2_A21_Size:641bp
255539651	UniProtKB	B9R9L5	-	RCOM_1498590	3988	-	GO:0000166	nucleotide binding	GO_REF:0000004	IEA	SP_KW:KW-0547	Function	20100814	UniProtKB	FLXa1306.ePiR.2_A21_Size:641bp
255539651	UniProtKB	B9R9L5	-	RCOM_1498590	3988	-	GO:0003723	RNA binding	GO_REF:0000002	IEA	InterPro:IPR012562	Function	20100814	InterPro	FLXa1306.ePiR.2_A21_Size:641bp
255539651	UniProtKB	B9R9L5	-	RCOM_1498590	3988	-	GO:0016787	hydrolase activity	GO_REF:0000004	IEA	SP_KW:KW-0378	Function	20100814	UniProtKB	FLXa1306.ePiR.2_A21_Size:641bp
225544113	UniProtKB	C0LE63	-	rps2	180498	-	GO:0005840	ribosome	GO_REF:0000002	IEA	InterPro:IPR001865	Component	20100814	InterPro	FLXa1306.ePiR.2_A22_Size:661bp	FLXa1332.EPiF.1_A14_Size:708bp	FLXa1334.ePiR.1_I23_Size:603bp	FLXa1336.EPiF.2_A12_Size:748bp	FLXa1336.EPiF.2_C07_Size:772bp	FLXa1342.ePiR.1_D22_Size:788bp	FLXa1396.ePiR_M18_Size:796bp	FLXb1506.EPiF_L21_Size:784bp
225544113	UniProtKB	C0LE63	-	rps2	180498	-	GO:0030529	ribonucleoprotein complex	GO_REF:0000004	IEA	SP_KW:KW-0687	Component	20100814	UniProtKB	FLXa1306.ePiR.2_A22_Size:661bp	FLXa1332.EPiF.1_A14_Size:708bp	FLXa1334.ePiR.1_I23_Size:603bp	FLXa1336.EPiF.2_A12_Size:748bp	FLXa1336.EPiF.2_C07_Size:772bp	FLXa1342.ePiR.1_D22_Size:788bp	FLXa1396.ePiR_M18_Size:796bp	FLXb1506.EPiF_L21_Size:784bp
225544113	UniProtKB	C0LE63	-	rps2	180498	-	GO:0006412	translation	GO_REF:0000002	IEA	InterPro:IPR020589	Process	20100814	InterPro	FLXa1306.ePiR.2_A22_Size:661bp	FLXa1332.EPiF.1_A14_Size:708bp	FLXa1334.ePiR.1_I23_Size:603bp	FLXa1336.EPiF.2_A12_Size:748bp	FLXa1336.EPiF.2_C07_Size:772bp	FLXa1342.ePiR.1_D22_Size:788bp	FLXa1396.ePiR_M18_Size:796bp	FLXb1506.EPiF_L21_Size:784bp
225544113	UniProtKB	C0LE63	-	rps2	180498	-	GO:0009536	plastid	GO_REF:0000004	IEA	SP_KW:KW-0934	Component	20100814	UniProtKB	FLXa1306.ePiR.2_A22_Size:661bp	FLXa1332.EPiF.1_A14_Size:708bp	FLXa1334.ePiR.1_I23_Size:603bp	FLXa1336.EPiF.2_A12_Size:748bp	FLXa1336.EPiF.2_C07_Size:772bp	FLXa1342.ePiR.1_D22_Size:788bp	FLXa1396.ePiR_M18_Size:796bp	FLXb1506.EPiF_L21_Size:784bp
225544113	UniProtKB	C0LE63	-	rps2	180498	-	GO:0015935	small ribosomal subunit	GO_REF:0000002	IEA	InterPro:IPR020589	Component	20100814	InterPro	FLXa1306.ePiR.2_A22_Size:661bp	FLXa1332.EPiF.1_A14_Size:708bp	FLXa1334.ePiR.1_I23_Size:603bp	FLXa1336.EPiF.2_A12_Size:748bp	FLXa1336.EPiF.2_C07_Size:772bp	FLXa1342.ePiR.1_D22_Size:788bp	FLXa1396.ePiR_M18_Size:796bp	FLXb1506.EPiF_L21_Size:784bp
225544113	UniProtKB	C0LE63	-	rps2	180498	-	GO:0005622	intracellular	GO_REF:0000002	IEA	InterPro:IPR018130	Component	20100814	InterPro	FLXa1306.ePiR.2_A22_Size:661bp	FLXa1332.EPiF.1_A14_Size:708bp	FLXa1334.ePiR.1_I23_Size:603bp	FLXa1336.EPiF.2_A12_Size:748bp	FLXa1336.EPiF.2_C07_Size:772bp	FLXa1342.ePiR.1_D22_Size:788bp	FLXa1396.ePiR_M18_Size:796bp	FLXb1506.EPiF_L21_Size:784bp
225544113	UniProtKB	C0LE63	-	rps2	180498	-	GO:0009507	chloroplast	GO_REF:0000004	IEA	SP_KW:KW-0150	Component	20100814	UniProtKB	FLXa1306.ePiR.2_A22_Size:661bp	FLXa1332.EPiF.1_A14_Size:708bp	FLXa1334.ePiR.1_I23_Size:603bp	FLXa1336.EPiF.2_A12_Size:748bp	FLXa1336.EPiF.2_C07_Size:772bp	FLXa1342.ePiR.1_D22_Size:788bp	FLXa1396.ePiR_M18_Size:796bp	FLXb1506.EPiF_L21_Size:784bp
225544113	UniProtKB	C0LE63	-	rps2	180498	-	GO:0003735	structural constituent of ribosome	GO_REF:0000002	IEA	InterPro:IPR020589	Function	20100814	InterPro	FLXa1306.ePiR.2_A22_Size:661bp	FLXa1332.EPiF.1_A14_Size:708bp	FLXa1334.ePiR.1_I23_Size:603bp	FLXa1336.EPiF.2_A12_Size:748bp	FLXa1336.EPiF.2_C07_Size:772bp	FLXa1342.ePiR.1_D22_Size:788bp	FLXa1396.ePiR_M18_Size:796bp	FLXb1506.EPiF_L21_Size:784bp
224112040	UniProtKB	B9HX77	-	POPTRDRAFT_769885	3694	-	GO:0003824	catalytic activity	GO_REF:0000002	IEA	InterPro:IPR001932	Function	20100814	InterPro	FLXa1306.EPiF.1_A24_Size:653bp
224112040	UniProtKB	B9HX77	-	POPTRDRAFT_769885	3694	-	GO:0016787	hydrolase activity	GO_REF:0000004	IEA	SP_KW:KW-0378	Function	20100814	UniProtKB	FLXa1306.EPiF.1_A24_Size:653bp
224112040	UniProtKB	B9HX77	-	POPTRDRAFT_769885	3694	-	GO:0046872	metal ion binding	GO_REF:0000004	IEA	SP_KW:KW-0479	Function	20100814	UniProtKB	FLXa1306.EPiF.1_A24_Size:653bp
224112040	UniProtKB	B9HX77	-	POPTRDRAFT_769885	3694	-	GO:0008287	protein serine/threonine phosphatase complex	GO_REF:0000002	IEA	InterPro:IPR000222	Component	20100814	InterPro	FLXa1306.EPiF.1_A24_Size:653bp
224112040	UniProtKB	B9HX77	-	POPTRDRAFT_769885	3694	-	GO:0004721	phosphoprotein phosphatase activity	GO_REF:0000004	IEA	SP_KW:KW-0904	Function	20100814	UniProtKB	FLXa1306.EPiF.1_A24_Size:653bp
224112040	UniProtKB	B9HX77	-	POPTRDRAFT_769885	3694	-	GO:0006470	protein amino acid dephosphorylation	GO_REF:0000002	IEA	InterPro:IPR000222	Process	20100814	InterPro	FLXa1306.EPiF.1_A24_Size:653bp
224112040	UniProtKB	B9HX77	-	POPTRDRAFT_769885	3694	-	GO:0004722	protein serine/threonine phosphatase activity	GO_REF:0000002	IEA	InterPro:IPR000222	Function	20100814	InterPro	FLXa1306.EPiF.1_A24_Size:653bp
224098324	UniProtKB	B9NH30	-	POPTRDRAFT_583226	3694	-	GO:0005515	protein binding	GO_REF:0000002	IEA	InterPro:IPR001841	Function	20100814	InterPro	FLXa1306.EPiF.1_B03_Size:616bp
224098324	UniProtKB	B9NH30	-	POPTRDRAFT_583226	3694	-	GO:0008270	zinc ion binding	GO_REF:0000002	IEA	InterPro:IPR001841	Function	20100814	InterPro	FLXa1306.EPiF.1_B03_Size:616bp
255542364	UniProtKB	B9RES6	-	RCOM_1428500	3988	-	GO:0006468	protein amino acid phosphorylation	GO_REF:0000002	IEA	InterPro:IPR000719	Process	20100814	InterPro	FLXa1306.EPiF.1_B07_Size:569bp	FLXa1328.EPiF.1_O06_Size:693bp	FLXa1328.EPiF.1_P17_Size:641bp	FLXa1330.ePiR.1_O07_Size:736bp	FLXa1382.EPiF_O12_Size:620bp
255542364	UniProtKB	B9RES6	-	RCOM_1428500	3988	-	GO:0016740	transferase activity	GO_REF:0000004	IEA	SP_KW:KW-0808	Function	20100814	UniProtKB	FLXa1306.EPiF.1_B07_Size:569bp	FLXa1328.EPiF.1_O06_Size:693bp	FLXa1328.EPiF.1_P17_Size:641bp	FLXa1330.ePiR.1_O07_Size:736bp	FLXa1382.EPiF_O12_Size:620bp
255542364	UniProtKB	B9RES6	-	RCOM_1428500	3988	-	GO:0005524	ATP binding	GO_REF:0000002	IEA	InterPro:IPR017442	Function	20100814	InterPro	FLXa1306.EPiF.1_B07_Size:569bp	FLXa1328.EPiF.1_O06_Size:693bp	FLXa1328.EPiF.1_P17_Size:641bp	FLXa1330.ePiR.1_O07_Size:736bp	FLXa1382.EPiF_O12_Size:620bp
255542364	UniProtKB	B9RES6	-	RCOM_1428500	3988	-	GO:0004672	protein kinase activity	GO_REF:0000002	IEA	InterPro:IPR017442	Function	20100814	InterPro	FLXa1306.EPiF.1_B07_Size:569bp	FLXa1328.EPiF.1_O06_Size:693bp	FLXa1328.EPiF.1_P17_Size:641bp	FLXa1330.ePiR.1_O07_Size:736bp	FLXa1382.EPiF_O12_Size:620bp
255542364	UniProtKB	B9RES6	-	RCOM_1428500	3988	-	GO:0004674	protein serine/threonine kinase activity	GO_REF:0000002	IEA	InterPro:IPR008271	Function	20100814	InterPro	FLXa1306.EPiF.1_B07_Size:569bp	FLXa1328.EPiF.1_O06_Size:693bp	FLXa1328.EPiF.1_P17_Size:641bp	FLXa1330.ePiR.1_O07_Size:736bp	FLXa1382.EPiF_O12_Size:620bp
255542364	UniProtKB	B9RES6	-	RCOM_1428500	3988	-	GO:0016301	kinase activity	GO_REF:0000004	IEA	SP_KW:KW-0418	Function	20100814	UniProtKB	FLXa1306.EPiF.1_B07_Size:569bp	FLXa1328.EPiF.1_O06_Size:693bp	FLXa1328.EPiF.1_P17_Size:641bp	FLXa1330.ePiR.1_O07_Size:736bp	FLXa1382.EPiF_O12_Size:620bp
255542364	UniProtKB	B9RES6	-	RCOM_1428500	3988	-	GO:0004709	MAP kinase kinase kinase activity	GO_REF:0000003	IEA	EC:2.7.11.25	Function	20100703	UniProtKB	FLXa1306.EPiF.1_B07_Size:569bp	FLXa1328.EPiF.1_O06_Size:693bp	FLXa1328.EPiF.1_P17_Size:641bp	FLXa1330.ePiR.1_O07_Size:736bp	FLXa1382.EPiF_O12_Size:620bp
224125426	UniProtKB	B9I836	-	DHQD3	3694	-	GO:0005737	cytoplasm	GO_REF:0000002	IEA	InterPro:IPR006151	Component	20100814	InterPro	FLXa1306.ePiR.2_B07_Size:738bp
224125426	UniProtKB	B9I836	-	DHQD3	3694	-	GO:0003824	catalytic activity	GO_REF:0000002	IEA	InterPro:IPR013785	Function	20100814	InterPro	FLXa1306.ePiR.2_B07_Size:738bp
224125426	UniProtKB	B9I836	-	DHQD3	3694	-	GO:0016829	lyase activity	GO_REF:0000004	IEA	SP_KW:KW-0456	Function	20100814	UniProtKB	FLXa1306.ePiR.2_B07_Size:738bp
224125426	UniProtKB	B9I836	-	DHQD3	3694	-	GO:0003855	3-dehydroquinate dehydratase activity	GO_REF:0000003	IEA	EC:4.2.1.10	Function	20100703	UniProtKB	FLXa1306.ePiR.2_B07_Size:738bp
224125426	UniProtKB	B9I836	-	DHQD3	3694	-	GO:0008152	metabolic process	GO_REF:0000002	IEA	InterPro:IPR016040	Process	20100814	InterPro	FLXa1306.ePiR.2_B07_Size:738bp
224125426	UniProtKB	B9I836	-	DHQD3	3694	-	GO:0005488	binding	GO_REF:0000002	IEA	InterPro:IPR016040	Function	20100814	InterPro	FLXa1306.ePiR.2_B07_Size:738bp
224125426	UniProtKB	B9I836	-	DHQD3	3694	-	GO:0004764	shikimate 5-dehydrogenase activity	GO_REF:0000003	IEA	EC:1.1.1.25	Function	20100703	UniProtKB	FLXa1306.ePiR.2_B07_Size:738bp
224125426	UniProtKB	B9I836	-	DHQD3	3694	-	GO:0009073	aromatic amino acid family biosynthetic process	GO_REF:0000020	IEA	HAMAP:MF_00214	Process	20100814	UniProtKB	FLXa1306.ePiR.2_B07_Size:738bp
224125426	UniProtKB	B9I836	-	DHQD3	3694	-	GO:0055114	oxidation reduction	GO_REF:0000004	IEA	SP_KW:KW-0560	Process	20100814	UniProtKB	FLXa1306.ePiR.2_B07_Size:738bp
224125426	UniProtKB	B9I836	-	DHQD3	3694	-	GO:0016491	oxidoreductase activity	GO_REF:0000004	IEA	SP_KW:KW-0560	Function	20100814	UniProtKB	FLXa1306.ePiR.2_B07_Size:738bp
156573693	UniProtKB	A9QAT6	-	clpP	40922	-	GO:0004252	serine-type endopeptidase activity	GO_REF:0000002	IEA	InterPro:IPR001907	Function	20100814	InterPro	FLXa1306.ePiR.2_B08_Size:719bp	FLXa1314.ePiR_I22_Size:677bp	FLXa1334.ePiR.1_J13_Size:597bp	FLXa1338.EPiF.1_H21_Size:752bp	FLXa1346.EPiF.1_F04_Size:719bp	FLXa1378.ePiR_I20_Size:809bp	FLXa1382.ePiR_B18_Size:697bp	FLXa1388.EPiF_F09_Size:725bp
156573693	UniProtKB	A9QAT6	-	clpP	40922	-	GO:0016787	hydrolase activity	GO_REF:0000004	IEA	SP_KW:KW-0378	Function	20100814	UniProtKB	FLXa1306.ePiR.2_B08_Size:719bp	FLXa1314.ePiR_I22_Size:677bp	FLXa1334.ePiR.1_J13_Size:597bp	FLXa1338.EPiF.1_H21_Size:752bp	FLXa1346.EPiF.1_F04_Size:719bp	FLXa1378.ePiR_I20_Size:809bp	FLXa1382.ePiR_B18_Size:697bp	FLXa1388.EPiF_F09_Size:725bp
156573693	UniProtKB	A9QAT6	-	clpP	40922	-	GO:0006508	proteolysis	GO_REF:0000002	IEA	InterPro:IPR001907	Process	20100814	InterPro	FLXa1306.ePiR.2_B08_Size:719bp	FLXa1314.ePiR_I22_Size:677bp	FLXa1334.ePiR.1_J13_Size:597bp	FLXa1338.EPiF.1_H21_Size:752bp	FLXa1346.EPiF.1_F04_Size:719bp	FLXa1378.ePiR_I20_Size:809bp	FLXa1382.ePiR_B18_Size:697bp	FLXa1388.EPiF_F09_Size:725bp
156573693	UniProtKB	A9QAT6	-	clpP	40922	-	GO:0009507	chloroplast	GO_REF:0000004	IEA	SP_KW:KW-0150	Component	20100814	UniProtKB	FLXa1306.ePiR.2_B08_Size:719bp	FLXa1314.ePiR_I22_Size:677bp	FLXa1334.ePiR.1_J13_Size:597bp	FLXa1338.EPiF.1_H21_Size:752bp	FLXa1346.EPiF.1_F04_Size:719bp	FLXa1378.ePiR_I20_Size:809bp	FLXa1382.ePiR_B18_Size:697bp	FLXa1388.EPiF_F09_Size:725bp
156573693	UniProtKB	A9QAT6	-	clpP	40922	-	GO:0009536	plastid	GO_REF:0000004	IEA	SP_KW:KW-0934	Component	20100814	UniProtKB	FLXa1306.ePiR.2_B08_Size:719bp	FLXa1314.ePiR_I22_Size:677bp	FLXa1334.ePiR.1_J13_Size:597bp	FLXa1338.EPiF.1_H21_Size:752bp	FLXa1346.EPiF.1_F04_Size:719bp	FLXa1378.ePiR_I20_Size:809bp	FLXa1382.ePiR_B18_Size:697bp	FLXa1388.EPiF_F09_Size:725bp
156573693	UniProtKB	A9QAT6	-	clpP	40922	-	GO:0008236	serine-type peptidase activity	GO_REF:0000004	IEA	SP_KW:KW-0720	Function	20100814	UniProtKB	FLXa1306.ePiR.2_B08_Size:719bp	FLXa1314.ePiR_I22_Size:677bp	FLXa1334.ePiR.1_J13_Size:597bp	FLXa1338.EPiF.1_H21_Size:752bp	FLXa1346.EPiF.1_F04_Size:719bp	FLXa1378.ePiR_I20_Size:809bp	FLXa1382.ePiR_B18_Size:697bp	FLXa1388.EPiF_F09_Size:725bp
156573693	UniProtKB	A9QAT6	-	clpP	40922	-	GO:0008233	peptidase activity	GO_REF:0000004	IEA	SP_KW:KW-0645	Function	20100814	UniProtKB	FLXa1306.ePiR.2_B08_Size:719bp	FLXa1314.ePiR_I22_Size:677bp	FLXa1334.ePiR.1_J13_Size:597bp	FLXa1338.EPiF.1_H21_Size:752bp	FLXa1346.EPiF.1_F04_Size:719bp	FLXa1378.ePiR_I20_Size:809bp	FLXa1382.ePiR_B18_Size:697bp	FLXa1388.EPiF_F09_Size:725bp
224105073	UniProtKB	B9HQX7	-	POPTRDRAFT_875675	3694	-	GO:0016998	cell wall macromolecule catabolic process	GO_REF:0000002	IEA	InterPro:IPR002482	Process	20100814	InterPro	FLXa1306.EPiF.1_B10_Size:677bp
225424754	UniProtKB	D7TNM5	-	VIT_00020175001	29760	-	GO:0005524	ATP binding	GO_REF:0000002	IEA	InterPro:IPR001650	Function	20100814	InterPro	FLXa1306.EPiF.1_B16_Size:583bp
225424754	UniProtKB	D7TNM5	-	VIT_00020175001	29760	-	GO:0003676	nucleic acid binding	GO_REF:0000002	IEA	InterPro:IPR011545	Function	20100814	InterPro	FLXa1306.EPiF.1_B16_Size:583bp
225424754	UniProtKB	D7TNM5	-	VIT_00020175001	29760	-	GO:0004386	helicase activity	GO_REF:0000002	IEA	InterPro:IPR001650	Function	20100814	InterPro	FLXa1306.EPiF.1_B16_Size:583bp
225424754	UniProtKB	D7TNM5	-	VIT_00020175001	29760	-	GO:0008026	ATP-dependent helicase activity	GO_REF:0000002	IEA	InterPro:IPR011545	Function	20100814	InterPro	FLXa1306.EPiF.1_B16_Size:583bp
270015163	UniProtKB	D6W6R8	-	serpin5	7070	-	GO:0004867	serine-type endopeptidase inhibitor activity	GO_REF:0000002	IEA	InterPro:IPR000215	Function	20100814	InterPro	FLXa1306.ePiR.2_B18_Size:760bp
255582798	UniProtKB	B9T1Q4	-	RCOM_0104460	3988	-	GO:0004672	protein kinase activity	GO_REF:0000002	IEA	InterPro:IPR000719	Function	20100814	InterPro	FLXa1306.ePiR.2_B19_Size:732bp
255582798	UniProtKB	B9T1Q4	-	RCOM_0104460	3988	-	GO:0005515	protein binding	GO_REF:0000002	IEA	InterPro:IPR001611	Function	20100814	InterPro	FLXa1306.ePiR.2_B19_Size:732bp
255582798	UniProtKB	B9T1Q4	-	RCOM_0104460	3988	-	GO:0004872	receptor activity	GO_REF:0000004	IEA	SP_KW:KW-0675	Function	20100814	UniProtKB	FLXa1306.ePiR.2_B19_Size:732bp
255582798	UniProtKB	B9T1Q4	-	RCOM_0104460	3988	-	GO:0016301	kinase activity	GO_REF:0000004	IEA	SP_KW:KW-0418	Function	20100814	UniProtKB	FLXa1306.ePiR.2_B19_Size:732bp
255582798	UniProtKB	B9T1Q4	-	RCOM_0104460	3988	-	GO:0055114	oxidation reduction	GO_REF:0000004	IEA	SP_KW:KW-0560	Process	20100814	UniProtKB	FLXa1306.ePiR.2_B19_Size:732bp
255582798	UniProtKB	B9T1Q4	-	RCOM_0104460	3988	-	GO:0000166	nucleotide binding	GO_REF:0000004	IEA	SP_KW:KW-0547	Function	20100814	UniProtKB	FLXa1306.ePiR.2_B19_Size:732bp
255582798	UniProtKB	B9T1Q4	-	RCOM_0104460	3988	-	GO:0004674	protein serine/threonine kinase activity	GO_REF:0000002	IEA	InterPro:IPR008271	Function	20100814	InterPro	FLXa1306.ePiR.2_B19_Size:732bp
255582798	UniProtKB	B9T1Q4	-	RCOM_0104460	3988	-	GO:0005524	ATP binding	GO_REF:0000002	IEA	InterPro:IPR017441	Function	20100814	InterPro	FLXa1306.ePiR.2_B19_Size:732bp
255582798	UniProtKB	B9T1Q4	-	RCOM_0104460	3988	-	GO:0006468	protein amino acid phosphorylation	GO_REF:0000002	IEA	InterPro:IPR000719	Process	20100814	InterPro	FLXa1306.ePiR.2_B19_Size:732bp
255582798	UniProtKB	B9T1Q4	-	RCOM_0104460	3988	-	GO:0016021	integral to membrane	GO_REF:0000004	IEA	SP_KW:KW-0812	Component	20100814	UniProtKB	FLXa1306.ePiR.2_B19_Size:732bp
255582798	UniProtKB	B9T1Q4	-	RCOM_0104460	3988	-	GO:0016020	membrane	GO_REF:0000004	IEA	SP_KW:KW-0472	Component	20100814	UniProtKB	FLXa1306.ePiR.2_B19_Size:732bp
255582798	UniProtKB	B9T1Q4	-	RCOM_0104460	3988	-	GO:0016491	oxidoreductase activity	GO_REF:0000004	IEA	SP_KW:KW-0560	Function	20100814	UniProtKB	FLXa1306.ePiR.2_B19_Size:732bp
255582798	UniProtKB	B9T1Q4	-	RCOM_0104460	3988	-	GO:0032440	2-alkenal reductase activity	GO_REF:0000003	IEA	EC:1.3.1.74	Function	20100703	UniProtKB	FLXa1306.ePiR.2_B19_Size:732bp
89179406	UniProtKB	Q2AA50	-	19.t00014	4686	-	GO:0003676	nucleic acid binding	GO_REF:0000002	IEA	InterPro:IPR001878	Function	20100814	InterPro	FLXa1306.ePiR.2_C01_Size:750bp	FLXa1306.ePiR.2_I17_Size:711bp	FLXa1308.ePiR.2_O24_Size:634bp	FLXa1312.EPiF.1_M11_Size:606bp	FLXa1316.EPiF.1_N24_Size:703bp	FLXa1318.ePiR_P02_Size:698bp	FLXa1320.ePiR.1_M12_Size:697bp	FLXa1322.EPiF_G09_Size:689bp	FLXa1328.ePiR.1_L13_Size:749bp	FLXa1328.ePiR.1_O01_Size:649bp	FLXa1330.EPiF.1_K05_Size:659bp	FLXa1334.ePiR.1_B23_Size:522bp	FLXa1334.ePiR.1_K21_Size:595bp	FLXa1336.ePiR.1_M08_Size:726bp	FLXa1338.ePiR.1_J06_Size:700bp	FLXa1342.EPiF.1_L13_Size:748bp	FLXa1346.ePiR.1_B11_Size:788bp	FLXa1346.EPiF.1_I10_Size:537bp	FLXa1362.EPiF_D09_Size:686bp	FLXa1372.ePiR_B10_Size:707bp	FLXa1374.EPiF_A19_Size:609bp	FLXa1376.EPiF_J16_Size:710bp	FLXa1384.EPiF_G09_Size:703bp	FLXa1390.EPiF_H21_Size:713bp	FLXa1394.EPiF_C08_Size:692bp	FLXa1394.EPiF_J09_Size:683bp	FLXa1404.ePiR_A16_Size:813bp	FLXa1404.EPiF_L01_Size:680bp	FLXb1456.ePiR_C20_Size:768bp	FLXb1506.EPiF_E06_Size:754bp
89179406	UniProtKB	Q2AA50	-	19.t00014	4686	-	GO:0003677	DNA binding	GO_REF:0000002	IEA	InterPro:IPR001584	Function	20100814	InterPro	FLXa1306.ePiR.2_C01_Size:750bp	FLXa1306.ePiR.2_I17_Size:711bp	FLXa1308.ePiR.2_O24_Size:634bp	FLXa1312.EPiF.1_M11_Size:606bp	FLXa1316.EPiF.1_N24_Size:703bp	FLXa1318.ePiR_P02_Size:698bp	FLXa1320.ePiR.1_M12_Size:697bp	FLXa1322.EPiF_G09_Size:689bp	FLXa1328.ePiR.1_L13_Size:749bp	FLXa1328.ePiR.1_O01_Size:649bp	FLXa1330.EPiF.1_K05_Size:659bp	FLXa1334.ePiR.1_B23_Size:522bp	FLXa1334.ePiR.1_K21_Size:595bp	FLXa1336.ePiR.1_M08_Size:726bp	FLXa1338.ePiR.1_J06_Size:700bp	FLXa1342.EPiF.1_L13_Size:748bp	FLXa1346.ePiR.1_B11_Size:788bp	FLXa1346.EPiF.1_I10_Size:537bp	FLXa1362.EPiF_D09_Size:686bp	FLXa1372.ePiR_B10_Size:707bp	FLXa1374.EPiF_A19_Size:609bp	FLXa1376.EPiF_J16_Size:710bp	FLXa1384.EPiF_G09_Size:703bp	FLXa1390.EPiF_H21_Size:713bp	FLXa1394.EPiF_C08_Size:692bp	FLXa1394.EPiF_J09_Size:683bp	FLXa1404.ePiR_A16_Size:813bp	FLXa1404.EPiF_L01_Size:680bp	FLXb1456.ePiR_C20_Size:768bp	FLXb1506.EPiF_E06_Size:754bp
89179406	UniProtKB	Q2AA50	-	19.t00014	4686	-	GO:0008270	zinc ion binding	GO_REF:0000002	IEA	InterPro:IPR001878	Function	20100814	InterPro	FLXa1306.ePiR.2_C01_Size:750bp	FLXa1306.ePiR.2_I17_Size:711bp	FLXa1308.ePiR.2_O24_Size:634bp	FLXa1312.EPiF.1_M11_Size:606bp	FLXa1316.EPiF.1_N24_Size:703bp	FLXa1318.ePiR_P02_Size:698bp	FLXa1320.ePiR.1_M12_Size:697bp	FLXa1322.EPiF_G09_Size:689bp	FLXa1328.ePiR.1_L13_Size:749bp	FLXa1328.ePiR.1_O01_Size:649bp	FLXa1330.EPiF.1_K05_Size:659bp	FLXa1334.ePiR.1_B23_Size:522bp	FLXa1334.ePiR.1_K21_Size:595bp	FLXa1336.ePiR.1_M08_Size:726bp	FLXa1338.ePiR.1_J06_Size:700bp	FLXa1342.EPiF.1_L13_Size:748bp	FLXa1346.ePiR.1_B11_Size:788bp	FLXa1346.EPiF.1_I10_Size:537bp	FLXa1362.EPiF_D09_Size:686bp	FLXa1372.ePiR_B10_Size:707bp	FLXa1374.EPiF_A19_Size:609bp	FLXa1376.EPiF_J16_Size:710bp	FLXa1384.EPiF_G09_Size:703bp	FLXa1390.EPiF_H21_Size:713bp	FLXa1394.EPiF_C08_Size:692bp	FLXa1394.EPiF_J09_Size:683bp	FLXa1404.ePiR_A16_Size:813bp	FLXa1404.EPiF_L01_Size:680bp	FLXb1456.ePiR_C20_Size:768bp	FLXb1506.EPiF_E06_Size:754bp
89179406	UniProtKB	Q2AA50	-	19.t00014	4686	-	GO:0003964	RNA-directed DNA polymerase activity	GO_REF:0000002	IEA	InterPro:IPR000477	Function	20100814	InterPro	FLXa1306.ePiR.2_C01_Size:750bp	FLXa1306.ePiR.2_I17_Size:711bp	FLXa1308.ePiR.2_O24_Size:634bp	FLXa1312.EPiF.1_M11_Size:606bp	FLXa1316.EPiF.1_N24_Size:703bp	FLXa1318.ePiR_P02_Size:698bp	FLXa1320.ePiR.1_M12_Size:697bp	FLXa1322.EPiF_G09_Size:689bp	FLXa1328.ePiR.1_L13_Size:749bp	FLXa1328.ePiR.1_O01_Size:649bp	FLXa1330.EPiF.1_K05_Size:659bp	FLXa1334.ePiR.1_B23_Size:522bp	FLXa1334.ePiR.1_K21_Size:595bp	FLXa1336.ePiR.1_M08_Size:726bp	FLXa1338.ePiR.1_J06_Size:700bp	FLXa1342.EPiF.1_L13_Size:748bp	FLXa1346.ePiR.1_B11_Size:788bp	FLXa1346.EPiF.1_I10_Size:537bp	FLXa1362.EPiF_D09_Size:686bp	FLXa1372.ePiR_B10_Size:707bp	FLXa1374.EPiF_A19_Size:609bp	FLXa1376.EPiF_J16_Size:710bp	FLXa1384.EPiF_G09_Size:703bp	FLXa1390.EPiF_H21_Size:713bp	FLXa1394.EPiF_C08_Size:692bp	FLXa1394.EPiF_J09_Size:683bp	FLXa1404.ePiR_A16_Size:813bp	FLXa1404.EPiF_L01_Size:680bp	FLXb1456.ePiR_C20_Size:768bp	FLXb1506.EPiF_E06_Size:754bp
89179406	UniProtKB	Q2AA50	-	19.t00014	4686	-	GO:0003723	RNA binding	GO_REF:0000002	IEA	InterPro:IPR000477	Function	20100814	InterPro	FLXa1306.ePiR.2_C01_Size:750bp	FLXa1306.ePiR.2_I17_Size:711bp	FLXa1308.ePiR.2_O24_Size:634bp	FLXa1312.EPiF.1_M11_Size:606bp	FLXa1316.EPiF.1_N24_Size:703bp	FLXa1318.ePiR_P02_Size:698bp	FLXa1320.ePiR.1_M12_Size:697bp	FLXa1322.EPiF_G09_Size:689bp	FLXa1328.ePiR.1_L13_Size:749bp	FLXa1328.ePiR.1_O01_Size:649bp	FLXa1330.EPiF.1_K05_Size:659bp	FLXa1334.ePiR.1_B23_Size:522bp	FLXa1334.ePiR.1_K21_Size:595bp	FLXa1336.ePiR.1_M08_Size:726bp	FLXa1338.ePiR.1_J06_Size:700bp	FLXa1342.EPiF.1_L13_Size:748bp	FLXa1346.ePiR.1_B11_Size:788bp	FLXa1346.EPiF.1_I10_Size:537bp	FLXa1362.EPiF_D09_Size:686bp	FLXa1372.ePiR_B10_Size:707bp	FLXa1374.EPiF_A19_Size:609bp	FLXa1376.EPiF_J16_Size:710bp	FLXa1384.EPiF_G09_Size:703bp	FLXa1390.EPiF_H21_Size:713bp	FLXa1394.EPiF_C08_Size:692bp	FLXa1394.EPiF_J09_Size:683bp	FLXa1404.ePiR_A16_Size:813bp	FLXa1404.EPiF_L01_Size:680bp	FLXb1456.ePiR_C20_Size:768bp	FLXb1506.EPiF_E06_Size:754bp
89179406	UniProtKB	Q2AA50	-	19.t00014	4686	-	GO:0015074	DNA integration	GO_REF:0000002	IEA	InterPro:IPR001584	Process	20100814	InterPro	FLXa1306.ePiR.2_C01_Size:750bp	FLXa1306.ePiR.2_I17_Size:711bp	FLXa1308.ePiR.2_O24_Size:634bp	FLXa1312.EPiF.1_M11_Size:606bp	FLXa1316.EPiF.1_N24_Size:703bp	FLXa1318.ePiR_P02_Size:698bp	FLXa1320.ePiR.1_M12_Size:697bp	FLXa1322.EPiF_G09_Size:689bp	FLXa1328.ePiR.1_L13_Size:749bp	FLXa1328.ePiR.1_O01_Size:649bp	FLXa1330.EPiF.1_K05_Size:659bp	FLXa1334.ePiR.1_B23_Size:522bp	FLXa1334.ePiR.1_K21_Size:595bp	FLXa1336.ePiR.1_M08_Size:726bp	FLXa1338.ePiR.1_J06_Size:700bp	FLXa1342.EPiF.1_L13_Size:748bp	FLXa1346.ePiR.1_B11_Size:788bp	FLXa1346.EPiF.1_I10_Size:537bp	FLXa1362.EPiF_D09_Size:686bp	FLXa1372.ePiR_B10_Size:707bp	FLXa1374.EPiF_A19_Size:609bp	FLXa1376.EPiF_J16_Size:710bp	FLXa1384.EPiF_G09_Size:703bp	FLXa1390.EPiF_H21_Size:713bp	FLXa1394.EPiF_C08_Size:692bp	FLXa1394.EPiF_J09_Size:683bp	FLXa1404.ePiR_A16_Size:813bp	FLXa1404.EPiF_L01_Size:680bp	FLXb1456.ePiR_C20_Size:768bp	FLXb1506.EPiF_E06_Size:754bp
89179406	UniProtKB	Q2AA50	-	19.t00014	4686	-	GO:0006278	RNA-dependent DNA replication	GO_REF:0000002	IEA	InterPro:IPR000477	Process	20100814	InterPro	FLXa1306.ePiR.2_C01_Size:750bp	FLXa1306.ePiR.2_I17_Size:711bp	FLXa1308.ePiR.2_O24_Size:634bp	FLXa1312.EPiF.1_M11_Size:606bp	FLXa1316.EPiF.1_N24_Size:703bp	FLXa1318.ePiR_P02_Size:698bp	FLXa1320.ePiR.1_M12_Size:697bp	FLXa1322.EPiF_G09_Size:689bp	FLXa1328.ePiR.1_L13_Size:749bp	FLXa1328.ePiR.1_O01_Size:649bp	FLXa1330.EPiF.1_K05_Size:659bp	FLXa1334.ePiR.1_B23_Size:522bp	FLXa1334.ePiR.1_K21_Size:595bp	FLXa1336.ePiR.1_M08_Size:726bp	FLXa1338.ePiR.1_J06_Size:700bp	FLXa1342.EPiF.1_L13_Size:748bp	FLXa1346.ePiR.1_B11_Size:788bp	FLXa1346.EPiF.1_I10_Size:537bp	FLXa1362.EPiF_D09_Size:686bp	FLXa1372.ePiR_B10_Size:707bp	FLXa1374.EPiF_A19_Size:609bp	FLXa1376.EPiF_J16_Size:710bp	FLXa1384.EPiF_G09_Size:703bp	FLXa1390.EPiF_H21_Size:713bp	FLXa1394.EPiF_C08_Size:692bp	FLXa1394.EPiF_J09_Size:683bp	FLXa1404.ePiR_A16_Size:813bp	FLXa1404.EPiF_L01_Size:680bp	FLXb1456.ePiR_C20_Size:768bp	FLXb1506.EPiF_E06_Size:754bp
224140997	UniProtKB	B9IJY4	-	POPTRDRAFT_259121	3694	-	GO:0016020	membrane	GO_REF:0000004	IEA	SP_KW:KW-0472	Component	20100814	UniProtKB	FLXa1306.EPiF.1_C02_Size:708bp
224140997	UniProtKB	B9IJY4	-	POPTRDRAFT_259121	3694	-	GO:0016021	integral to membrane	GO_REF:0000004	IEA	SP_KW:KW-0812	Component	20100814	UniProtKB	FLXa1306.EPiF.1_C02_Size:708bp
255636330	UniProtKB	C6T9K2	-	C6T9K2	3847	-	GO:0005634	nucleus	GO_REF:0000002	IEA	InterPro:IPR004162	Component	20100814	InterPro	FLXa1306.ePiR.2_C03_Size:766bp
255636330	UniProtKB	C6T9K2	-	C6T9K2	3847	-	GO:0005515	protein binding	GO_REF:0000002	IEA	InterPro:IPR001841	Function	20100814	InterPro	FLXa1306.ePiR.2_C03_Size:766bp
255636330	UniProtKB	C6T9K2	-	C6T9K2	3847	-	GO:0008270	zinc ion binding	GO_REF:0000002	IEA	InterPro:IPR013323	Function	20100814	InterPro	FLXa1306.ePiR.2_C03_Size:766bp
255636330	UniProtKB	C6T9K2	-	C6T9K2	3847	-	GO:0006511	ubiquitin-dependent protein catabolic process	GO_REF:0000002	IEA	InterPro:IPR018121	Process	20100814	InterPro	FLXa1306.ePiR.2_C03_Size:766bp
255636330	UniProtKB	C6T9K2	-	C6T9K2	3847	-	GO:0046872	metal ion binding	GO_REF:0000004	IEA	SP_KW:KW-0479	Function	20100814	UniProtKB	FLXa1306.ePiR.2_C03_Size:766bp
255636330	UniProtKB	C6T9K2	-	C6T9K2	3847	-	GO:0007275	multicellular organismal development	GO_REF:0000002	IEA	InterPro:IPR018121	Process	20100814	InterPro	FLXa1306.ePiR.2_C03_Size:766bp
255636330	UniProtKB	C6T9K2	-	C6T9K2	3847	-	GO:0016567	protein ubiquitination	GO_REF:0000002	IEA	InterPro:IPR013323	Process	20100814	InterPro	FLXa1306.ePiR.2_C03_Size:766bp
255636330	UniProtKB	C6T9K2	-	C6T9K2	3847	-	GO:0004842	ubiquitin-protein ligase activity	GO_REF:0000002	IEA	InterPro:IPR013323	Function	20100814	InterPro	FLXa1306.ePiR.2_C03_Size:766bp
140053483	UniProtKB	A4PSD7	-	MtrDRAFT_AC140549g64v2	3880	-	GO:0003964	RNA-directed DNA polymerase activity	GO_REF:0000004	IEA	SP_KW:KW-0695	Function	20100814	UniProtKB	FLXa1306.ePiR.2_C04_Size:759bp	FLXa1314.ePiR_E10_Size:695bp	FLXa1358.EPiF_L14_Size:746bp	FLXa1402.EPiF_G11_Size:743bp	FLXb1416.ePiR_H07_Size:619bp	FLXb1466.EPiF_O09_Size:678bp	FLXb1476.EPiF_P19_Size:756bp
255628311	UniProtKB	C6SZ27	-	C6SZ27	3847	-	GO:0008270	zinc ion binding	GO_REF:0000002	IEA	InterPro:IPR001841	Function	20100814	InterPro	FLXa1306.ePiR.2_C13_Size:521bp	FLXb1410.ePiR_M07_Size:729bp	FLXb1448.EPiF_A21_Size:691bp	FLXb1482.EPiF_M09_Size:781bp
255628311	UniProtKB	C6SZ27	-	C6SZ27	3847	-	GO:0005515	protein binding	GO_REF:0000002	IEA	InterPro:IPR001841	Function	20100814	InterPro	FLXa1306.ePiR.2_C13_Size:521bp	FLXb1410.ePiR_M07_Size:729bp	FLXb1448.EPiF_A21_Size:691bp	FLXb1482.EPiF_M09_Size:781bp
255628311	UniProtKB	C6SZ27	-	C6SZ27	3847	-	GO:0046872	metal ion binding	GO_REF:0000004	IEA	SP_KW:KW-0479	Function	20100814	UniProtKB	FLXa1306.ePiR.2_C13_Size:521bp	FLXb1410.ePiR_M07_Size:729bp	FLXb1448.EPiF_A21_Size:691bp	FLXb1482.EPiF_M09_Size:781bp
255560769	UniProtKB	B9S5X9	-	RCOM_0655770	3988	-	GO:0005975	carbohydrate metabolic process	GO_REF:0000002	IEA	InterPro:IPR001362	Process	20100814	InterPro	FLXa1306.ePiR.2_C18_Size:756bp	FLXa1362.ePiR.1_L16_Size:851bp	FLXb1470.EPiF_B13_Size:754bp
255560769	UniProtKB	B9S5X9	-	RCOM_0655770	3988	-	GO:0004553	hydrolase activity, hydrolyzing O-glycosyl compounds	GO_REF:0000002	IEA	InterPro:IPR001362	Function	20100814	InterPro	FLXa1306.ePiR.2_C18_Size:756bp	FLXa1362.ePiR.1_L16_Size:851bp	FLXb1470.EPiF_B13_Size:754bp
255560769	UniProtKB	B9S5X9	-	RCOM_0655770	3988	-	GO:0004564	beta-fructofuranosidase activity	GO_REF:0000003	IEA	EC:3.2.1.26	Function	20100703	UniProtKB	FLXa1306.ePiR.2_C18_Size:756bp	FLXa1362.ePiR.1_L16_Size:851bp	FLXb1470.EPiF_B13_Size:754bp
255560769	UniProtKB	B9S5X9	-	RCOM_0655770	3988	-	GO:0008152	metabolic process	GO_REF:0000004	IEA	SP_KW:KW-0326	Process	20100814	UniProtKB	FLXa1306.ePiR.2_C18_Size:756bp	FLXa1362.ePiR.1_L16_Size:851bp	FLXb1470.EPiF_B13_Size:754bp
255560769	UniProtKB	B9S5X9	-	RCOM_0655770	3988	-	GO:0016787	hydrolase activity	GO_REF:0000004	IEA	SP_KW:KW-0378	Function	20100814	UniProtKB	FLXa1306.ePiR.2_C18_Size:756bp	FLXa1362.ePiR.1_L16_Size:851bp	FLXb1470.EPiF_B13_Size:754bp
255560769	UniProtKB	B9S5X9	-	RCOM_0655770	3988	-	GO:0016798	hydrolase activity, acting on glycosyl bonds	GO_REF:0000004	IEA	SP_KW:KW-0326	Function	20100814	UniProtKB	FLXa1306.ePiR.2_C18_Size:756bp	FLXa1362.ePiR.1_L16_Size:851bp	FLXb1470.EPiF_B13_Size:754bp
147773804	UniProtKB	A5B5G7	-	VITISV_026408	29760	-	GO:0003677	DNA binding	GO_REF:0000002	IEA	InterPro:IPR001584	Function	20100814	InterPro	FLXa1306.EPiF.1_C22_Size:681bp	FLXa1308.EPiF.2_H07_Size:681bp	FLXa1308.EPiF.2_P16_Size:601bp	FLXa1314.ePiR_L24_Size:690bp	FLXa1318.ePiR_B13_Size:708bp	FLXa1322.ePiR_H18_Size:613bp	FLXa1336.EPiF.2_I01_Size:658bp	FLXa1342.ePiR.1_A09_Size:746bp	FLXa1350.EPiF_H01_Size:701bp	FLXa1352.ePiR_E24_Size:673bp	FLXa1358.EPiF_C22_Size:711bp	FLXa1366.ePiR_P18_Size:727bp	FLXa1372.EPiF_B06_Size:658bp	FLXa1374.EPiF_F10_Size:648bp	FLXa1376.ePiR_J16_Size:771bp	FLXa1388.ePiR_J11_Size:781bp	FLXa1392.EPiF_A04_Size:794bp	FLXa1392.EPiF_F04_Size:748bp	FLXa1394.EPiF_M16_Size:723bp	FLXa1396.ePiR_O17_Size:735bp	FLXa1400.ePiR_M01_Size:811bp	FLXa1402.EPiF_D08_Size:731bp	FLXa1406.ePiR.1_N17_Size:748bp
147773804	UniProtKB	A5B5G7	-	VITISV_026408	29760	-	GO:0003676	nucleic acid binding	GO_REF:0000002	IEA	InterPro:IPR012337	Function	20100814	InterPro	FLXa1306.EPiF.1_C22_Size:681bp	FLXa1308.EPiF.2_H07_Size:681bp	FLXa1308.EPiF.2_P16_Size:601bp	FLXa1314.ePiR_L24_Size:690bp	FLXa1318.ePiR_B13_Size:708bp	FLXa1322.ePiR_H18_Size:613bp	FLXa1336.EPiF.2_I01_Size:658bp	FLXa1342.ePiR.1_A09_Size:746bp	FLXa1350.EPiF_H01_Size:701bp	FLXa1352.ePiR_E24_Size:673bp	FLXa1358.EPiF_C22_Size:711bp	FLXa1366.ePiR_P18_Size:727bp	FLXa1372.EPiF_B06_Size:658bp	FLXa1374.EPiF_F10_Size:648bp	FLXa1376.ePiR_J16_Size:771bp	FLXa1388.ePiR_J11_Size:781bp	FLXa1392.EPiF_A04_Size:794bp	FLXa1392.EPiF_F04_Size:748bp	FLXa1394.EPiF_M16_Size:723bp	FLXa1396.ePiR_O17_Size:735bp	FLXa1400.ePiR_M01_Size:811bp	FLXa1402.EPiF_D08_Size:731bp	FLXa1406.ePiR.1_N17_Size:748bp
147773804	UniProtKB	A5B5G7	-	VITISV_026408	29760	-	GO:0015074	DNA integration	GO_REF:0000002	IEA	InterPro:IPR001584	Process	20100814	InterPro	FLXa1306.EPiF.1_C22_Size:681bp	FLXa1308.EPiF.2_H07_Size:681bp	FLXa1308.EPiF.2_P16_Size:601bp	FLXa1314.ePiR_L24_Size:690bp	FLXa1318.ePiR_B13_Size:708bp	FLXa1322.ePiR_H18_Size:613bp	FLXa1336.EPiF.2_I01_Size:658bp	FLXa1342.ePiR.1_A09_Size:746bp	FLXa1350.EPiF_H01_Size:701bp	FLXa1352.ePiR_E24_Size:673bp	FLXa1358.EPiF_C22_Size:711bp	FLXa1366.ePiR_P18_Size:727bp	FLXa1372.EPiF_B06_Size:658bp	FLXa1374.EPiF_F10_Size:648bp	FLXa1376.ePiR_J16_Size:771bp	FLXa1388.ePiR_J11_Size:781bp	FLXa1392.EPiF_A04_Size:794bp	FLXa1392.EPiF_F04_Size:748bp	FLXa1394.EPiF_M16_Size:723bp	FLXa1396.ePiR_O17_Size:735bp	FLXa1400.ePiR_M01_Size:811bp	FLXa1402.EPiF_D08_Size:731bp	FLXa1406.ePiR.1_N17_Size:748bp
255628179	UniProtKB	C6SYW1	-	C6SYW1	3847	-	GO:0009607	response to biotic stimulus	GO_REF:0000002	IEA	InterPro:IPR000916	Process	20100814	InterPro	FLXa1306.EPiF.1_D02_Size:756bp	FLXa1368.ePiR_L22_Size:797bp	FLXa1406.ePiR.1_F18_Size:790bp
255628179	UniProtKB	C6SYW1	-	C6SYW1	3847	-	GO:0006952	defense response	GO_REF:0000002	IEA	InterPro:IPR000916	Process	20100814	InterPro	FLXa1306.EPiF.1_D02_Size:756bp	FLXa1368.ePiR_L22_Size:797bp	FLXa1406.ePiR.1_F18_Size:790bp
225443936	UniProtKB	D7TKB5	-	VIT_00021535001	29760	-	GO:0016020	membrane	GO_REF:0000002	IEA	InterPro:IPR005045	Component	20100814	InterPro	FLXa1306.ePiR.2_D03_Size:795bp
255557973	UniProtKB	B9S1Z6	-	RCOM_1324470	3988	-	GO:0015969	guanosine tetraphosphate metabolic process	GO_REF:0000002	IEA	InterPro:IPR007685	Process	20100814	InterPro	FLXa1306.ePiR.2_D05_Size:812bp
255557973	UniProtKB	B9S1Z6	-	RCOM_1324470	3988	-	GO:0008728	GTP diphosphokinase activity	GO_REF:0000003	IEA	EC:2.7.6.5	Function	20100703	UniProtKB	FLXa1306.ePiR.2_D05_Size:812bp
255557973	UniProtKB	B9S1Z6	-	RCOM_1324470	3988	-	GO:0016787	hydrolase activity	GO_REF:0000004	IEA	SP_KW:KW-0378	Function	20100814	UniProtKB	FLXa1306.ePiR.2_D05_Size:812bp
255557973	UniProtKB	B9S1Z6	-	RCOM_1324470	3988	-	GO:0003824	catalytic activity	GO_REF:0000002	IEA	InterPro:IPR003607	Function	20100814	InterPro	FLXa1306.ePiR.2_D05_Size:812bp
255557973	UniProtKB	B9S1Z6	-	RCOM_1324470	3988	-	GO:0016740	transferase activity	GO_REF:0000004	IEA	SP_KW:KW-0808	Function	20100814	UniProtKB	FLXa1306.ePiR.2_D05_Size:812bp
297739543	UniProtKB	D7TGV3	-	VIT_00023275001	29760	-	GO:0000287	magnesium ion binding	GO_REF:0000002	IEA	InterPro:IPR013115	Function	20100814	InterPro	FLXa1306.EPiF.1_D09_Size:681bp
297739543	UniProtKB	D7TGV3	-	VIT_00023275001	29760	-	GO:0005737	cytoplasm	GO_REF:0000002	IEA	InterPro:IPR013115	Component	20100814	InterPro	FLXa1306.EPiF.1_D09_Size:681bp
297739543	UniProtKB	D7TGV3	-	VIT_00023275001	29760	-	GO:0003879	ATP phosphoribosyltransferase activity	GO_REF:0000002	IEA	InterPro:IPR013115	Function	20100814	InterPro	FLXa1306.EPiF.1_D09_Size:681bp
297739543	UniProtKB	D7TGV3	-	VIT_00023275001	29760	-	GO:0000105	histidine biosynthetic process	GO_REF:0000002	IEA	InterPro:IPR013820	Process	20100814	InterPro	FLXa1306.EPiF.1_D09_Size:681bp
224081469	UniProtKB	B9H652	-	POPTRDRAFT_208179	3694	-	GO:0016844	strictosidine synthase activity	GO_REF:0000002	IEA	InterPro:IPR018119	Function	20100814	InterPro	FLXa1306.EPiF.1_D14_Size:534bp
224081469	UniProtKB	B9H652	-	POPTRDRAFT_208179	3694	-	GO:0009058	biosynthetic process	GO_REF:0000002	IEA	InterPro:IPR018119	Process	20100814	InterPro	FLXa1306.EPiF.1_D14_Size:534bp
255561468	UniProtKB	B9S6X5	-	RCOM_1329250	3988	-	GO:0046524	sucrose-phosphate synthase activity	GO_REF:0000003	IEA	EC:2.4.1.14	Function	20100703	UniProtKB	FLXa1306.EPiF.1_D15_Size:729bp	FLXa1362.EPiF_M18_Size:686bp
255561468	UniProtKB	B9S6X5	-	RCOM_1329250	3988	-	GO:0009058	biosynthetic process	GO_REF:0000002	IEA	InterPro:IPR001296	Process	20100814	InterPro	FLXa1306.EPiF.1_D15_Size:729bp	FLXa1362.EPiF_M18_Size:686bp
255561468	UniProtKB	B9S6X5	-	RCOM_1329250	3988	-	GO:0005985	sucrose metabolic process	GO_REF:0000002	IEA	InterPro:IPR000368	Process	20100814	InterPro	FLXa1306.EPiF.1_D15_Size:729bp	FLXa1362.EPiF_M18_Size:686bp
255561468	UniProtKB	B9S6X5	-	RCOM_1329250	3988	-	GO:0016757	transferase activity, transferring glycosyl groups	GO_REF:0000004	IEA	SP_KW:KW-0328	Function	20100814	UniProtKB	FLXa1306.EPiF.1_D15_Size:729bp	FLXa1362.EPiF_M18_Size:686bp
255561468	UniProtKB	B9S6X5	-	RCOM_1329250	3988	-	GO:0016740	transferase activity	GO_REF:0000004	IEA	SP_KW:KW-0808	Function	20100814	UniProtKB	FLXa1306.EPiF.1_D15_Size:729bp	FLXa1362.EPiF_M18_Size:686bp
255539350	UniProtKB	B9R8U7	-	RCOM_1602280	3988	-	GO:0043565	sequence-specific DNA binding	GO_REF:0000002	IEA	InterPro:IPR011700	Function	20100814	InterPro	FLXa1306.ePiR.2_D20_Size:777bp
255539350	UniProtKB	B9R8U7	-	RCOM_1602280	3988	-	GO:0006355	regulation of transcription, DNA-dependent	GO_REF:0000002	IEA	InterPro:IPR004827	Process	20100814	InterPro	FLXa1306.ePiR.2_D20_Size:777bp
255539350	UniProtKB	B9R8U7	-	RCOM_1602280	3988	-	GO:0003677	DNA binding	GO_REF:0000004	IEA	SP_KW:KW-0238	Function	20100814	UniProtKB	FLXa1306.ePiR.2_D20_Size:777bp
255539350	UniProtKB	B9R8U7	-	RCOM_1602280	3988	-	GO:0005634	nucleus	GO_REF:0000002	IEA	InterPro:IPR011700	Component	20100814	InterPro	FLXa1306.ePiR.2_D20_Size:777bp
255539350	UniProtKB	B9R8U7	-	RCOM_1602280	3988	-	GO:0003700	transcription factor activity	GO_REF:0000002	IEA	InterPro:IPR004827	Function	20100814	InterPro	FLXa1306.ePiR.2_D20_Size:777bp
255539350	UniProtKB	B9R8U7	-	RCOM_1602280	3988	-	GO:0006355	regulation of transcription, DNA-dependent	GO_REF:0000002	IEA	InterPro:IPR011700	Process	20100814	InterPro	FLXa1306.ePiR.2_D20_Size:777bp
255539350	UniProtKB	B9R8U7	-	RCOM_1602280	3988	-	GO:0043565	sequence-specific DNA binding	GO_REF:0000002	IEA	InterPro:IPR004827	Function	20100814	InterPro	FLXa1306.ePiR.2_D20_Size:777bp
255539350	UniProtKB	B9R8U7	-	RCOM_1602280	3988	-	GO:0046983	protein dimerization activity	GO_REF:0000002	IEA	InterPro:IPR011700	Function	20100814	InterPro	FLXa1306.ePiR.2_D20_Size:777bp
255558946	UniProtKB	B9S3C7	-	RCOM_0732520	3988	-	GO:0004721	phosphoprotein phosphatase activity	GO_REF:0000003	IEA	EC:3.1.3.16	Function	20100703	UniProtKB	FLXa1306.ePiR.2_E04_Size:803bp
255558946	UniProtKB	B9S3C7	-	RCOM_0732520	3988	-	GO:0016787	hydrolase activity	GO_REF:0000004	IEA	SP_KW:KW-0378	Function	20100814	UniProtKB	FLXa1306.ePiR.2_E04_Size:803bp
297820578	UniProtKB	D7LVW8	-	ARALYDRAFT_324272	81972	-	GO:0005975	carbohydrate metabolic process	GO_REF:0000002	IEA	InterPro:IPR000743	Process	20100814	InterPro	FLXa1306.EPiF.1_E12_Size:643bp	FLXa1326.ePiR.1_D24_Size:769bp	FLXa1330.EPiF.1_J17_Size:735bp	FLXa1362.ePiR.1_B01_Size:824bp
297820578	UniProtKB	D7LVW8	-	ARALYDRAFT_324272	81972	-	GO:0004650	polygalacturonase activity	GO_REF:0000002	IEA	InterPro:IPR000743	Function	20100814	InterPro	FLXa1306.EPiF.1_E12_Size:643bp	FLXa1326.ePiR.1_D24_Size:769bp	FLXa1330.EPiF.1_J17_Size:735bp	FLXa1362.ePiR.1_B01_Size:824bp
83728524	UniProtKB	Q2PMD5	-	Q2PMD5	3847	-	GO:0003824	catalytic activity	GO_REF:0000002	IEA	InterPro:IPR016166	Function	20100814	InterPro	FLXa1306.ePiR.2_E12_Size:727bp
83728524	UniProtKB	Q2PMD5	-	Q2PMD5	3847	-	GO:0016491	oxidoreductase activity	GO_REF:0000002	IEA	InterPro:IPR006094	Function	20100814	InterPro	FLXa1306.ePiR.2_E12_Size:727bp
83728524	UniProtKB	Q2PMD5	-	Q2PMD5	3847	-	GO:0050660	FAD binding	GO_REF:0000002	IEA	InterPro:IPR006094	Function	20100814	InterPro	FLXa1306.ePiR.2_E12_Size:727bp
83728524	UniProtKB	Q2PMD5	-	Q2PMD5	3847	-	GO:0055114	oxidation reduction	GO_REF:0000002	IEA	InterPro:IPR006093	Process	20100814	InterPro	FLXa1306.ePiR.2_E12_Size:727bp
169794130	UniProtKB	B1NWK7	-	ycf1	3983	-	GO:0009536	plastid	GO_REF:0000004	IEA	SP_KW:KW-0934	Component	20100814	UniProtKB	FLXa1306.ePiR.2_E13_Size:599bp	FLXa1326.EPiF.1_A24_Size:484bp	FLXa1326.EPiF.1_M24_Size:603bp	FLXa1374.EPiF_A18_Size:483bp
169794130	UniProtKB	B1NWK7	-	ycf1	3983	-	GO:0009507	chloroplast	GO_REF:0000004	IEA	SP_KW:KW-0150	Component	20100814	UniProtKB	FLXa1306.ePiR.2_E13_Size:599bp	FLXa1326.EPiF.1_A24_Size:484bp	FLXa1326.EPiF.1_M24_Size:603bp	FLXa1374.EPiF_A18_Size:483bp
224092093	UniProtKB	B9HD11	-	POPTRDRAFT_802304	3694	-	GO:0005840	ribosome	GO_REF:0000002	IEA	InterPro:IPR002136	Component	20100814	InterPro	FLXa1306.ePiR.2_E16_Size:698bp	FLXa1398.ePiR_G05_Size:633bp
224092093	UniProtKB	B9HD11	-	POPTRDRAFT_802304	3694	-	GO:0003735	structural constituent of ribosome	GO_REF:0000002	IEA	InterPro:IPR002136	Function	20100814	InterPro	FLXa1306.ePiR.2_E16_Size:698bp	FLXa1398.ePiR_G05_Size:633bp
224092093	UniProtKB	B9HD11	-	POPTRDRAFT_802304	3694	-	GO:0006412	translation	GO_REF:0000002	IEA	InterPro:IPR002136	Process	20100814	InterPro	FLXa1306.ePiR.2_E16_Size:698bp	FLXa1398.ePiR_G05_Size:633bp
224092093	UniProtKB	B9HD11	-	POPTRDRAFT_802304	3694	-	GO:0005622	intracellular	GO_REF:0000002	IEA	InterPro:IPR002136	Component	20100814	InterPro	FLXa1306.ePiR.2_E16_Size:698bp	FLXa1398.ePiR_G05_Size:633bp
147773976	UniProtKB	A5B093	-	VITISV_034533	29760	-	GO:0043086	negative regulation of catalytic activity	GO_REF:0000002	IEA	InterPro:IPR010259	Process	20100814	InterPro	FLXa1306.ePiR.2_E17_Size:707bp	FLXa1370.ePiR_G18_Size:713bp	FLXa1388.EPiF_H05_Size:694bp
147773976	UniProtKB	A5B093	-	VITISV_034533	29760	-	GO:0004252	serine-type endopeptidase activity	GO_REF:0000002	IEA	InterPro:IPR010259	Function	20100814	InterPro	FLXa1306.ePiR.2_E17_Size:707bp	FLXa1370.ePiR_G18_Size:713bp	FLXa1388.EPiF_H05_Size:694bp
147773976	UniProtKB	A5B093	-	VITISV_034533	29760	-	GO:0006508	proteolysis	GO_REF:0000002	IEA	InterPro:IPR000209	Process	20100814	InterPro	FLXa1306.ePiR.2_E17_Size:707bp	FLXa1370.ePiR_G18_Size:713bp	FLXa1388.EPiF_H05_Size:694bp
147773976	UniProtKB	A5B093	-	VITISV_034533	29760	-	GO:0042802	identical protein binding	GO_REF:0000002	IEA	InterPro:IPR010259	Function	20100814	InterPro	FLXa1306.ePiR.2_E17_Size:707bp	FLXa1370.ePiR_G18_Size:713bp	FLXa1388.EPiF_H05_Size:694bp
295913466	UniProtKB	D6MKD6	-	D6MKD6	272140	-	GO:0003677	DNA binding	GO_REF:0000002	IEA	InterPro:IPR001025	Function	20100814	InterPro	FLXa1306.EPiF.1_E20_Size:704bp	FLXa1360.ePiR_K16_Size:748bp
295913466	UniProtKB	D6MKD6	-	D6MKD6	272140	-	GO:0008270	zinc ion binding	GO_REF:0000002	IEA	InterPro:IPR001965	Function	20100814	InterPro	FLXa1306.EPiF.1_E20_Size:704bp	FLXa1360.ePiR_K16_Size:748bp
295913466	UniProtKB	D6MKD6	-	D6MKD6	272140	-	GO:0005515	protein binding	GO_REF:0000002	IEA	InterPro:IPR001965	Function	20100814	InterPro	FLXa1306.EPiF.1_E20_Size:704bp	FLXa1360.ePiR_K16_Size:748bp
295913466	UniProtKB	D6MKD6	-	D6MKD6	272140	-	GO:0046872	metal ion binding	GO_REF:0000004	IEA	SP_KW:KW-0479	Function	20100814	UniProtKB	FLXa1306.EPiF.1_E20_Size:704bp	FLXa1360.ePiR_K16_Size:748bp
255586041	UniProtKB	B9T619	-	RCOM_0025610	3988	-	GO:0008152	metabolic process	GO_REF:0000002	IEA	InterPro:IPR009014	Process	20100814	InterPro	FLXa1306.ePiR.2_E20_Size:780bp	FLXa1314.ePiR_B03_Size:708bp	FLXa1324.EPiF_A08_Size:705bp	FLXa1376.ePiR_I04_Size:596bp	FLXa1384.ePiR_J19_Size:750bp	FLXa1386.ePiR_N08_Size:811bp	FLXa1388.EPiF_P14_Size:513bp	FLXa1390.ePiR_G15_Size:771bp	FLXb1412.ePiR_A05_Size:658bp	FLXb1460.EPiF_D16_Size:739bp
255586041	UniProtKB	B9T619	-	RCOM_0025610	3988	-	GO:0008661	1-deoxy-D-xylulose-5-phosphate synthase activity	GO_REF:0000020	IEA	HAMAP:MF_00315	Function	20100814	UniProtKB	FLXa1306.ePiR.2_E20_Size:780bp	FLXa1314.ePiR_B03_Size:708bp	FLXa1324.EPiF_A08_Size:705bp	FLXa1376.ePiR_I04_Size:596bp	FLXa1384.ePiR_J19_Size:750bp	FLXa1386.ePiR_N08_Size:811bp	FLXa1388.EPiF_P14_Size:513bp	FLXa1390.ePiR_G15_Size:771bp	FLXb1412.ePiR_A05_Size:658bp	FLXb1460.EPiF_D16_Size:739bp
255586041	UniProtKB	B9T619	-	RCOM_0025610	3988	-	GO:0016114	terpenoid biosynthetic process	GO_REF:0000020	IEA	HAMAP:MF_00315	Process	20100814	UniProtKB	FLXa1306.ePiR.2_E20_Size:780bp	FLXa1314.ePiR_B03_Size:708bp	FLXa1324.EPiF_A08_Size:705bp	FLXa1376.ePiR_I04_Size:596bp	FLXa1384.ePiR_J19_Size:750bp	FLXa1386.ePiR_N08_Size:811bp	FLXa1388.EPiF_P14_Size:513bp	FLXa1390.ePiR_G15_Size:771bp	FLXb1412.ePiR_A05_Size:658bp	FLXb1460.EPiF_D16_Size:739bp
255586041	UniProtKB	B9T619	-	RCOM_0025610	3988	-	GO:0003824	catalytic activity	GO_REF:0000002	IEA	InterPro:IPR015941	Function	20100814	InterPro	FLXa1306.ePiR.2_E20_Size:780bp	FLXa1314.ePiR_B03_Size:708bp	FLXa1324.EPiF_A08_Size:705bp	FLXa1376.ePiR_I04_Size:596bp	FLXa1384.ePiR_J19_Size:750bp	FLXa1386.ePiR_N08_Size:811bp	FLXa1388.EPiF_P14_Size:513bp	FLXa1390.ePiR_G15_Size:771bp	FLXb1412.ePiR_A05_Size:658bp	FLXb1460.EPiF_D16_Size:739bp
255586041	UniProtKB	B9T619	-	RCOM_0025610	3988	-	GO:0009228	thiamin biosynthetic process	GO_REF:0000020	IEA	HAMAP:MF_00315	Process	20100814	UniProtKB	FLXa1306.ePiR.2_E20_Size:780bp	FLXa1314.ePiR_B03_Size:708bp	FLXa1324.EPiF_A08_Size:705bp	FLXa1376.ePiR_I04_Size:596bp	FLXa1384.ePiR_J19_Size:750bp	FLXa1386.ePiR_N08_Size:811bp	FLXa1388.EPiF_P14_Size:513bp	FLXa1390.ePiR_G15_Size:771bp	FLXb1412.ePiR_A05_Size:658bp	FLXb1460.EPiF_D16_Size:739bp
255586041	UniProtKB	B9T619	-	RCOM_0025610	3988	-	GO:0016624	oxidoreductase activity, acting on the aldehyde or oxo group of donors, disulfide as acceptor	GO_REF:0000002	IEA	InterPro:IPR001017	Function	20100814	InterPro	FLXa1306.ePiR.2_E20_Size:780bp	FLXa1314.ePiR_B03_Size:708bp	FLXa1324.EPiF_A08_Size:705bp	FLXa1376.ePiR_I04_Size:596bp	FLXa1384.ePiR_J19_Size:750bp	FLXa1386.ePiR_N08_Size:811bp	FLXa1388.EPiF_P14_Size:513bp	FLXa1390.ePiR_G15_Size:771bp	FLXb1412.ePiR_A05_Size:658bp	FLXb1460.EPiF_D16_Size:739bp
255586041	UniProtKB	B9T619	-	RCOM_0025610	3988	-	GO:0003824	catalytic activity	GO_REF:0000002	IEA	InterPro:IPR009014	Function	20100814	InterPro	FLXa1306.ePiR.2_E20_Size:780bp	FLXa1314.ePiR_B03_Size:708bp	FLXa1324.EPiF_A08_Size:705bp	FLXa1376.ePiR_I04_Size:596bp	FLXa1384.ePiR_J19_Size:750bp	FLXa1386.ePiR_N08_Size:811bp	FLXa1388.EPiF_P14_Size:513bp	FLXa1390.ePiR_G15_Size:771bp	FLXb1412.ePiR_A05_Size:658bp	FLXb1460.EPiF_D16_Size:739bp
255586041	UniProtKB	B9T619	-	RCOM_0025610	3988	-	GO:0016740	transferase activity	GO_REF:0000004	IEA	SP_KW:KW-0808	Function	20100814	UniProtKB	FLXa1306.ePiR.2_E20_Size:780bp	FLXa1314.ePiR_B03_Size:708bp	FLXa1324.EPiF_A08_Size:705bp	FLXa1376.ePiR_I04_Size:596bp	FLXa1384.ePiR_J19_Size:750bp	FLXa1386.ePiR_N08_Size:811bp	FLXa1388.EPiF_P14_Size:513bp	FLXa1390.ePiR_G15_Size:771bp	FLXb1412.ePiR_A05_Size:658bp	FLXb1460.EPiF_D16_Size:739bp
224149115	UniProtKB	B9P6Y5	-	POPTRDRAFT_593697	3694	-	GO:0004869	cysteine-type endopeptidase inhibitor activity	GO_REF:0000004	IEA	SP_KW:KW-0789	Function	20100814	UniProtKB	FLXa1306.EPiF.1_E22_Size:794bp
224149115	UniProtKB	B9P6Y5	-	POPTRDRAFT_593697	3694	-	GO:0030414	peptidase inhibitor activity	GO_REF:0000004	IEA	SP_KW:KW-0646	Function	20100814	UniProtKB	FLXa1306.EPiF.1_E22_Size:794bp
224102491	UniProtKB	B9HLV2	-	POPTRDRAFT_421466	3694	-	GO:0005488	binding	GO_REF:0000002	IEA	InterPro:IPR011989	Function	20100814	InterPro	FLXa1306.EPiF.1_F02_Size:746bp
224067910	UniProtKB	B9GQB0	-	POPTRDRAFT_409850	3694	-	GO:0006855	drug transmembrane transport	GO_REF:0000002	IEA	InterPro:IPR002528	Process	20100814	InterPro	FLXa1306.ePiR.2_F05_Size:779bp
224067910	UniProtKB	B9GQB0	-	POPTRDRAFT_409850	3694	-	GO:0015297	antiporter activity	GO_REF:0000002	IEA	InterPro:IPR002528	Function	20100814	InterPro	FLXa1306.ePiR.2_F05_Size:779bp
224067910	UniProtKB	B9GQB0	-	POPTRDRAFT_409850	3694	-	GO:0015238	drug transmembrane transporter activity	GO_REF:0000002	IEA	InterPro:IPR002528	Function	20100814	InterPro	FLXa1306.ePiR.2_F05_Size:779bp
224067910	UniProtKB	B9GQB0	-	POPTRDRAFT_409850	3694	-	GO:0055085	transmembrane transport	GO_REF:0000002	IEA	InterPro:IPR002528	Process	20100814	InterPro	FLXa1306.ePiR.2_F05_Size:779bp
224067910	UniProtKB	B9GQB0	-	POPTRDRAFT_409850	3694	-	GO:0016020	membrane	GO_REF:0000002	IEA	InterPro:IPR002528	Component	20100814	InterPro	FLXa1306.ePiR.2_F05_Size:779bp
255578823	UniProtKB	B9SW97	-	RCOM_0265270	3988	-	GO:0006468	protein amino acid phosphorylation	GO_REF:0000002	IEA	InterPro:IPR000719	Process	20100814	InterPro	FLXa1306.ePiR.2_F07_Size:729bp	FLXa1342.EPiF.1_P14_Size:702bp	FLXa1398.ePiR_J01_Size:823bp	FLXb1448.ePiR_O02_Size:652bp	FLXb1486.EPiF_F05_Size:686bp	FLXb1516.ePiR_A04_Size:676bp
255578823	UniProtKB	B9SW97	-	RCOM_0265270	3988	-	GO:0005524	ATP binding	GO_REF:0000004	IEA	SP_KW:KW-0067	Function	20100814	UniProtKB	FLXa1306.ePiR.2_F07_Size:729bp	FLXa1342.EPiF.1_P14_Size:702bp	FLXa1398.ePiR_J01_Size:823bp	FLXb1448.ePiR_O02_Size:652bp	FLXb1486.EPiF_F05_Size:686bp	FLXb1516.ePiR_A04_Size:676bp
255578823	UniProtKB	B9SW97	-	RCOM_0265270	3988	-	GO:0004674	protein serine/threonine kinase activity	GO_REF:0000004	IEA	SP_KW:KW-0723	Function	20100814	UniProtKB	FLXa1306.ePiR.2_F07_Size:729bp	FLXa1342.EPiF.1_P14_Size:702bp	FLXa1398.ePiR_J01_Size:823bp	FLXb1448.ePiR_O02_Size:652bp	FLXb1486.EPiF_F05_Size:686bp	FLXb1516.ePiR_A04_Size:676bp
255578823	UniProtKB	B9SW97	-	RCOM_0265270	3988	-	GO:0000166	nucleotide binding	GO_REF:0000004	IEA	SP_KW:KW-0547	Function	20100814	UniProtKB	FLXa1306.ePiR.2_F07_Size:729bp	FLXa1342.EPiF.1_P14_Size:702bp	FLXa1398.ePiR_J01_Size:823bp	FLXb1448.ePiR_O02_Size:652bp	FLXb1486.EPiF_F05_Size:686bp	FLXb1516.ePiR_A04_Size:676bp
255578823	UniProtKB	B9SW97	-	RCOM_0265270	3988	-	GO:0005529	sugar binding	GO_REF:0000002	IEA	InterPro:IPR001480	Function	20100814	InterPro	FLXa1306.ePiR.2_F07_Size:729bp	FLXa1342.EPiF.1_P14_Size:702bp	FLXa1398.ePiR_J01_Size:823bp	FLXb1448.ePiR_O02_Size:652bp	FLXb1486.EPiF_F05_Size:686bp	FLXb1516.ePiR_A04_Size:676bp
255578823	UniProtKB	B9SW97	-	RCOM_0265270	3988	-	GO:0004715	non-membrane spanning protein tyrosine kinase activity	GO_REF:0000003	IEA	EC:2.7.10.2	Function	20100703	UniProtKB	FLXa1306.ePiR.2_F07_Size:729bp	FLXa1342.EPiF.1_P14_Size:702bp	FLXa1398.ePiR_J01_Size:823bp	FLXb1448.ePiR_O02_Size:652bp	FLXb1486.EPiF_F05_Size:686bp	FLXb1516.ePiR_A04_Size:676bp
255578823	UniProtKB	B9SW97	-	RCOM_0265270	3988	-	GO:0048544	recognition of pollen	GO_REF:0000002	IEA	InterPro:IPR000858	Process	20100814	InterPro	FLXa1306.ePiR.2_F07_Size:729bp	FLXa1342.EPiF.1_P14_Size:702bp	FLXa1398.ePiR_J01_Size:823bp	FLXb1448.ePiR_O02_Size:652bp	FLXb1486.EPiF_F05_Size:686bp	FLXb1516.ePiR_A04_Size:676bp
255578823	UniProtKB	B9SW97	-	RCOM_0265270	3988	-	GO:0004672	protein kinase activity	GO_REF:0000002	IEA	InterPro:IPR001245	Function	20100814	InterPro	FLXa1306.ePiR.2_F07_Size:729bp	FLXa1342.EPiF.1_P14_Size:702bp	FLXa1398.ePiR_J01_Size:823bp	FLXb1448.ePiR_O02_Size:652bp	FLXb1486.EPiF_F05_Size:686bp	FLXb1516.ePiR_A04_Size:676bp
255578823	UniProtKB	B9SW97	-	RCOM_0265270	3988	-	GO:0016740	transferase activity	GO_REF:0000004	IEA	SP_KW:KW-0808	Function	20100814	UniProtKB	FLXa1306.ePiR.2_F07_Size:729bp	FLXa1342.EPiF.1_P14_Size:702bp	FLXa1398.ePiR_J01_Size:823bp	FLXb1448.ePiR_O02_Size:652bp	FLXb1486.EPiF_F05_Size:686bp	FLXb1516.ePiR_A04_Size:676bp
224125410	UniProtKB	B9I832	-	POPTRDRAFT_570914	3694	-	GO:0005622	intracellular	GO_REF:0000002	IEA	InterPro:IPR005484	Component	20100814	InterPro	FLXa1306.EPiF.1_F10_Size:671bp	FLXa1342.EPiF.1_J04_Size:743bp
224125410	UniProtKB	B9I832	-	POPTRDRAFT_570914	3694	-	GO:0005840	ribosome	GO_REF:0000002	IEA	InterPro:IPR005484	Component	20100814	InterPro	FLXa1306.EPiF.1_F10_Size:671bp	FLXa1342.EPiF.1_J04_Size:743bp
224125410	UniProtKB	B9I832	-	POPTRDRAFT_570914	3694	-	GO:0003735	structural constituent of ribosome	GO_REF:0000002	IEA	InterPro:IPR005484	Function	20100814	InterPro	FLXa1306.EPiF.1_F10_Size:671bp	FLXa1342.EPiF.1_J04_Size:743bp
224125410	UniProtKB	B9I832	-	POPTRDRAFT_570914	3694	-	GO:0006412	translation	GO_REF:0000002	IEA	InterPro:IPR005484	Process	20100814	InterPro	FLXa1306.EPiF.1_F10_Size:671bp	FLXa1342.EPiF.1_J04_Size:743bp
255545042	UniProtKB	B9RIL3	-	RCOM_1580390	3988	-	GO:0003676	nucleic acid binding	GO_REF:0000002	IEA	InterPro:IPR000504	Function	20100814	InterPro	FLXa1306.EPiF.1_F11_Size:699bp
255545042	UniProtKB	B9RIL3	-	RCOM_1580390	3988	-	GO:0016491	oxidoreductase activity	GO_REF:0000004	IEA	SP_KW:KW-0560	Function	20100814	UniProtKB	FLXa1306.EPiF.1_F11_Size:699bp
255545042	UniProtKB	B9RIL3	-	RCOM_1580390	3988	-	GO:0032440	2-alkenal reductase activity	GO_REF:0000003	IEA	EC:1.3.1.74	Function	20100703	UniProtKB	FLXa1306.EPiF.1_F11_Size:699bp
255545042	UniProtKB	B9RIL3	-	RCOM_1580390	3988	-	GO:0000166	nucleotide binding	GO_REF:0000002	IEA	InterPro:IPR012677	Function	20100814	InterPro	FLXa1306.EPiF.1_F11_Size:699bp
255545042	UniProtKB	B9RIL3	-	RCOM_1580390	3988	-	GO:0055114	oxidation reduction	GO_REF:0000004	IEA	SP_KW:KW-0560	Process	20100814	UniProtKB	FLXa1306.EPiF.1_F11_Size:699bp
1352077	UniProtKB	P48980	-	P48980	4081	-	GO:0004553	hydrolase activity, hydrolyzing O-glycosyl compounds	GO_REF:0000002	IEA	InterPro:IPR001944	Function	20100814	InterPro	FLXa1306.EPiF.1_F15_Size:663bp
1352077	UniProtKB	P48980	-	P48980	4081	-	GO:0005529	sugar binding	GO_REF:0000002	IEA	InterPro:IPR000922	Function	20100814	InterPro	FLXa1306.EPiF.1_F15_Size:663bp
1352077	UniProtKB	P48980	-	P48980	4081	-	GO:0005975	carbohydrate metabolic process	GO_REF:0000002	IEA	InterPro:IPR013781	Process	20100814	InterPro	FLXa1306.EPiF.1_F15_Size:663bp
1352077	UniProtKB	P48980	-	P48980	4081	-	GO:0043169	cation binding	GO_REF:0000002	IEA	InterPro:IPR013781	Function	20100814	InterPro	FLXa1306.EPiF.1_F15_Size:663bp
1352077	UniProtKB	P48980	-	P48980	4081	-	GO:0016798	hydrolase activity, acting on glycosyl bonds	GO_REF:0000004	IEA	SP_KW:KW-0326	Function	20100814	UniProtKB	FLXa1306.EPiF.1_F15_Size:663bp
1352077	UniProtKB	P48980	-	P48980	4081	-	GO:0008152	metabolic process	GO_REF:0000004	IEA	SP_KW:KW-0326	Process	20100814	UniProtKB	FLXa1306.EPiF.1_F15_Size:663bp
1352077	UniProtKB	P48980	-	P48980	4081	-	GO:0016787	hydrolase activity	GO_REF:0000004	IEA	SP_KW:KW-0378	Function	20100814	UniProtKB	FLXa1306.EPiF.1_F15_Size:663bp
1352077	UniProtKB	P48980	-	P48980	4081	-	GO:0004553	hydrolase activity, hydrolyzing O-glycosyl compounds	GO_REF:0000002	IEA	InterPro:IPR019801	Function	20100814	InterPro	FLXa1306.EPiF.1_F15_Size:663bp
1352077	UniProtKB	P48980	-	P48980	4081	-	GO:0004565	beta-galactosidase activity	GO_REF:0000003	IEA	EC:3.2.1.23	Function	20100703	UniProtKB	FLXa1306.EPiF.1_F15_Size:663bp
1352077	UniProtKB	P48980	-	P48980	4081	-	GO:0003824	catalytic activity	GO_REF:0000002	IEA	InterPro:IPR013781	Function	20100814	InterPro	FLXa1306.EPiF.1_F15_Size:663bp
255570063	UniProtKB	B9SJ25	-	RCOM_0597990	3988	-	GO:0055114	oxidation reduction	GO_REF:0000004	IEA	SP_KW:KW-0560	Process	20100814	UniProtKB	FLXa1306.EPiF.1_F20_Size:674bp	FLXb1526.EPiF_F16_Size:718bp
255570063	UniProtKB	B9SJ25	-	RCOM_0597990	3988	-	GO:0005509	calcium ion binding	GO_REF:0000002	IEA	InterPro:IPR002048	Function	20100814	InterPro	FLXa1306.EPiF.1_F20_Size:674bp	FLXb1526.EPiF_F16_Size:718bp
255570063	UniProtKB	B9SJ25	-	RCOM_0597990	3988	-	GO:0016491	oxidoreductase activity	GO_REF:0000004	IEA	SP_KW:KW-0560	Function	20100814	UniProtKB	FLXa1306.EPiF.1_F20_Size:674bp	FLXb1526.EPiF_F16_Size:718bp
255570063	UniProtKB	B9SJ25	-	RCOM_0597990	3988	-	GO:0032440	2-alkenal reductase activity	GO_REF:0000003	IEA	EC:1.3.1.74	Function	20100703	UniProtKB	FLXa1306.EPiF.1_F20_Size:674bp	FLXb1526.EPiF_F16_Size:718bp
255539495	UniProtKB	B9R9D7	-	RCOM_1496600	3988	-	GO:0043666	regulation of phosphoprotein phosphatase activity	GO_REF:0000002	IEA	InterPro:IPR007062	Process	20100814	InterPro	FLXa1306.ePiR.2_F21_Size:771bp
255539495	UniProtKB	B9R9D7	-	RCOM_1496600	3988	-	GO:0004864	phosphoprotein phosphatase inhibitor activity	GO_REF:0000002	IEA	InterPro:IPR007062	Function	20100814	InterPro	FLXa1306.ePiR.2_F21_Size:771bp
255539495	UniProtKB	B9R9D7	-	RCOM_1496600	3988	-	GO:0009966	regulation of signal transduction	GO_REF:0000002	IEA	InterPro:IPR007062	Process	20100814	InterPro	FLXa1306.ePiR.2_F21_Size:771bp
147797438	UniProtKB	A5ALD5	-	VITISV_041263	29760	-	GO:0009231	riboflavin biosynthetic process	GO_REF:0000002	IEA	InterPro:IPR004794	Process	20100814	InterPro	FLXa1306.ePiR.2_F23_Size:685bp
147797438	UniProtKB	A5ALD5	-	VITISV_041263	29760	-	GO:0008270	zinc ion binding	GO_REF:0000002	IEA	InterPro:IPR002125	Function	20100814	InterPro	FLXa1306.ePiR.2_F23_Size:685bp
147797438	UniProtKB	A5ALD5	-	VITISV_041263	29760	-	GO:0008835	diaminohydroxyphosphoribosylaminopyrimidine deaminase activity	GO_REF:0000002	IEA	InterPro:IPR004794	Function	20100814	InterPro	FLXa1306.ePiR.2_F23_Size:685bp
147797438	UniProtKB	A5ALD5	-	VITISV_041263	29760	-	GO:0008703	5-amino-6-(5-phosphoribosylamino)uracil reductase activity	GO_REF:0000002	IEA	InterPro:IPR002734	Function	20100814	InterPro	FLXa1306.ePiR.2_F23_Size:685bp
147797438	UniProtKB	A5ALD5	-	VITISV_041263	29760	-	GO:0050661	NADP or NADPH binding	GO_REF:0000002	IEA	InterPro:IPR011549	Function	20100814	InterPro	FLXa1306.ePiR.2_F23_Size:685bp
147797438	UniProtKB	A5ALD5	-	VITISV_041263	29760	-	GO:0003824	catalytic activity	GO_REF:0000002	IEA	InterPro:IPR016193	Function	20100814	InterPro	FLXa1306.ePiR.2_F23_Size:685bp
147797438	UniProtKB	A5ALD5	-	VITISV_041263	29760	-	GO:0016787	hydrolase activity	GO_REF:0000002	IEA	InterPro:IPR002125	Function	20100814	InterPro	FLXa1306.ePiR.2_F23_Size:685bp
147797438	UniProtKB	A5ALD5	-	VITISV_041263	29760	-	GO:0055114	oxidation reduction	GO_REF:0000002	IEA	InterPro:IPR004794	Process	20100814	InterPro	FLXa1306.ePiR.2_F23_Size:685bp
297792427	UniProtKB	D7MQX7	-	ARALYDRAFT_495181	81972	-	GO:0008276	protein methyltransferase activity	GO_REF:0000002	IEA	InterPro:IPR010456	Function	20100814	InterPro	FLXa1306.EPiF.1_F24_Size:718bp
297792427	UniProtKB	D7MQX7	-	ARALYDRAFT_495181	81972	-	GO:0008168	methyltransferase activity	GO_REF:0000002	IEA	InterPro:IPR010675	Function	20100814	InterPro	FLXa1306.EPiF.1_F24_Size:718bp
297792427	UniProtKB	D7MQX7	-	ARALYDRAFT_495181	81972	-	GO:0005737	cytoplasm	GO_REF:0000002	IEA	InterPro:IPR010456	Component	20100814	InterPro	FLXa1306.EPiF.1_F24_Size:718bp
297792427	UniProtKB	D7MQX7	-	ARALYDRAFT_495181	81972	-	GO:0006479	protein amino acid methylation	GO_REF:0000002	IEA	InterPro:IPR010456	Process	20100814	InterPro	FLXa1306.EPiF.1_F24_Size:718bp
255570511	UniProtKB	B9SJP4	-	RCOM_1628980	3988	-	GO:0003677	DNA binding	GO_REF:0000002	IEA	InterPro:IPR012287	Function	20100814	InterPro	FLXa1306.ePiR.2_G01_Size:671bp
255570511	UniProtKB	B9SJP4	-	RCOM_1628980	3988	-	GO:0045449	regulation of transcription	GO_REF:0000002	IEA	InterPro:IPR012287	Process	20100814	InterPro	FLXa1306.ePiR.2_G01_Size:671bp
255570511	UniProtKB	B9SJP4	-	RCOM_1628980	3988	-	GO:0005634	nucleus	GO_REF:0000004	IEA	SP_KW:KW-0539	Component	20100814	UniProtKB	FLXa1306.ePiR.2_G01_Size:671bp
217072600	UniProtKB	B7FIT1	-	B7FIT1	3880	-	GO:0006537	glutamate biosynthetic process	GO_REF:0000002	IEA	InterPro:IPR002872	Process	20100814	InterPro	FLXa1306.ePiR.2_G06_Size:694bp
217072600	UniProtKB	B7FIT1	-	B7FIT1	3880	-	GO:0004657	proline dehydrogenase activity	GO_REF:0000002	IEA	InterPro:IPR002872	Function	20100814	InterPro	FLXa1306.ePiR.2_G06_Size:694bp
217072600	UniProtKB	B7FIT1	-	B7FIT1	3880	-	GO:0055114	oxidation reduction	GO_REF:0000002	IEA	InterPro:IPR002872	Process	20100814	InterPro	FLXa1306.ePiR.2_G06_Size:694bp
217072600	UniProtKB	B7FIT1	-	B7FIT1	3880	-	GO:0006562	proline catabolic process	GO_REF:0000002	IEA	InterPro:IPR002872	Process	20100814	InterPro	FLXa1306.ePiR.2_G06_Size:694bp
255536841	UniProtKB	B9RBF3	-	RCOM_1675140	3988	-	GO:0005737	cytoplasm	GO_REF:0000002	IEA	InterPro:IPR004529	Component	20100814	InterPro	FLXa1306.EPiF.1_G07_Size:685bp	FLXa1324.EPiF_I13_Size:701bp
255536841	UniProtKB	B9RBF3	-	RCOM_1675140	3988	-	GO:0006418	tRNA aminoacylation for protein translation	GO_REF:0000002	IEA	InterPro:IPR006195	Process	20100814	InterPro	FLXa1306.EPiF.1_G07_Size:685bp	FLXa1324.EPiF_I13_Size:701bp
255536841	UniProtKB	B9RBF3	-	RCOM_1675140	3988	-	GO:0006432	phenylalanyl-tRNA aminoacylation	GO_REF:0000002	IEA	InterPro:IPR002319	Process	20100814	InterPro	FLXa1306.EPiF.1_G07_Size:685bp	FLXa1324.EPiF_I13_Size:701bp
255536841	UniProtKB	B9RBF3	-	RCOM_1675140	3988	-	GO:0004826	phenylalanine-tRNA ligase activity	GO_REF:0000002	IEA	InterPro:IPR004529	Function	20100814	InterPro	FLXa1306.EPiF.1_G07_Size:685bp	FLXa1324.EPiF_I13_Size:701bp
255536841	UniProtKB	B9RBF3	-	RCOM_1675140	3988	-	GO:0004812	aminoacyl-tRNA ligase activity	GO_REF:0000004	IEA	SP_KW:KW-0030	Function	20100814	UniProtKB	FLXa1306.EPiF.1_G07_Size:685bp	FLXa1324.EPiF_I13_Size:701bp
[truncated: 43,784 more rows]
[truncated: 66 more columns]
