# Supplementary material for: Physical mapping and BAC-end sequence analysis provide initial insights into the flax (Linum usitatissimum L.) genome
Source: BMC Genomics. 2011 May 9;12:217. doi: 10.1186/1471-2164-12-217 (PMC3113786; doi:10.1186/1471-2164-12-217)
Supplement: Additional file 6 — Table S6: Distribution of GO annotation of functional classes of gene products encoded from BAC-End sequences. [file 1471-2164-12-217-S6.XLS]

## Sheet: Sheet1
Additional File 6.Table S6. Distribution of GO annotation of functional classes of gene products encoded from BESs
GO ID	Molecular function-GO slim plants	Total
GO:0000166	Nucleotide binding	3554
GO:0003674	Other Molecular functions	333
GO:0003676	Nucleic acid binding	760
GO:0003677	DNA binding	1092
GO:0003682	Chromatin binding	31
GO:0003700	Transcription factor activity	215
GO:0003723	RNA binding	491
GO:0003774	Motor activity	153
GO:0003824	Catalytic activity	4174
GO:0004518	Nuclease activity	161
GO:0004871	Signal transducer activity	166
GO:0004872	Receptor activity	254
GO:0005102	Receptor binding	1
GO:0005198	Structural molecule activity	190
GO:0005215	Transporter activity	1323
GO:0005488	Binding	5973
GO:0005515	Protein binding	1338
GO:0008135	Translation factor activity, nucleic acid binding	88
GO:0008289	Lipid binding	49
GO:0016301	Kinase activity	2321
GO:0016740	Transferase activity	4644
GO:0016787	Hydrolase activity	4082
GO:0019825	Oxygen binding	2
GO:0030234	Enzyme regulator activity	120
GO:0030246	Carbohydrate binding	185
GO:0030528	Transcription regulator activity	180
