# Supplementary material for: Physical mapping and BAC-end sequence analysis provide initial insights into the flax (Linum usitatissimum L.) genome
Source: BMC Genomics. 2011 May 9;12:217. doi: 10.1186/1471-2164-12-217 (PMC3113786; doi:10.1186/1471-2164-12-217)
Supplement: Additional file 7 — Table S7: Distribution of GO annotation of biological processes associated with gene products from BAC-End sequences. [file 1471-2164-12-217-S7.XLS]

## Sheet: Sheet1
Additional File 7. Table S7. Distribution of GO annotation of biological processes associated with gene products from BESs
GO ID	Biological processes-GO slim plants	Total
GO:0000003	Reproduction	67
GO:0005975	Carbohydrate metabolic process	868
GO:0006091	Generation of precursor metabolites and energy	290
GO:0006139	Nucleobase, nucleoside, nucleotide and nucleic acid metabolic process	1613
GO:0006259	DNA metabolic process	641
GO:0006350	Transcription	1085
GO:0006412	Translation	413
GO:0006464	Protein modification process	1091
GO:0006519	Cellular amino acid and derivative metabolic process	395
GO:0006629	Lipid metabolic process	479
GO:0006810	Transport	1884
GO:0006950	Response to stress	459
GO:0007049	Cell cycle	40
GO:0007154	Cell communication	53
GO:0007165	Signal transduction	245
GO:0007275	Multicellular organismal development	20
GO:0008150	Biological_process	2218
GO:0008152	Metabolic process	6466
GO:0008219	Cell death	103
GO:0009056	Catabolic process	332
GO:0009058	Biosynthetic process	2248
GO:0009605	Response to external stimulus	10
GO:0009606	Tropism	1
GO:0009607	Response to biotic stimulus	19
GO:0009628	Response to abiotic stimulus	69
GO:0009653	Anatomical structure morphogenesis	10
GO:0009719	Response to endogenous stimulus	40
GO:0009790	Embryo development	5
GO:0009791	Post-embryonic development	8
GO:0009838	Abscission	1
GO:0009856	Pollination	3
GO:0009875	Pollen-pistil interaction	59
GO:0009908	Flower development	3
GO:0009987	Cellular process	5707
GO:0009991	Response to extracellular stimulus	3
GO:0015979	Photosynthesis	122
GO:0016043	Cellular component organization	354
GO:0016049	Cell growth	5
GO:0019538	Protein metabolic process	609
GO:0019725	Cellular homeostasis	62
GO:0019748	Secondary metabolic process	50
GO:0030154	Cell differentiation	5
GO:0040007	Growth	6
GO:0040029	Regulation of gene expression, epigenetic	13
