# Supplementary material for: Physical mapping and BAC-end sequence analysis provide initial insights into the flax (Linum usitatissimum L.) genome
Source: BMC Genomics. 2011 May 9;12:217. doi: 10.1186/1471-2164-12-217 (PMC3113786; doi:10.1186/1471-2164-12-217)
Supplement: Additional file 8 — Table S8: Distribution of GO annotation of cellular locations of gene products from BAC-End sequences. [file 1471-2164-12-217-S8.XLS]

## Sheet: GO-slim-component
Additional File 8.Table S8. Distribution of GO annotation of cellular locations of gene products from BESs
GO ID	Cellular components-GO slim plants	Total
GO:0005575	Other cellular_component	4540
GO:0005576	Extracellular region	92
GO:0005615	Extracellular space	1
GO:0005618	Cell wall	57
GO:0005622	Intracellular	1561
GO:0005634	Nucleus	724
GO:0005635	Nuclear envelope	12
GO:0005654	Nucleoplasm	24
GO:0005730	Nucleolus	9
GO:0005737	Cytoplasm	837
GO:0005739	Mitochondrion	141
GO:0005768	Endosome	3
GO:0005773	Vacuole	34
GO:0005777	Peroxisome	19
GO:0005783	Endoplasmic reticulum	106
GO:0005794	Golgi apparatus	102
GO:0005829	Cytosol	34
GO:0005840	Ribosome	208
GO:0005856	Cytoskeleton	135
GO:0005886	Plasma membrane	92
GO:0009536	Plastid	484
GO:0009579	Thylakoid	174
GO:0016020	Membrane	2799
GO:0030312	External encapsulating structure	13
