# Supplementary material for: Physical mapping and BAC-end sequence analysis provide initial insights into the flax (Linum usitatissimum L.) genome
Source: BMC Genomics. 2011 May 9;12:217. doi: 10.1186/1471-2164-12-217 (PMC3113786; doi:10.1186/1471-2164-12-217)
Supplement: Additional file 9 — Table S9: Mobile genetic elements content in the sequenced plant genomes and flax BES. [file 1471-2164-12-217-S9.XLS]

## Sheet: Sheet3
Additional File 9. Table S9. Mobile genetic elements content in the sequenced plant genomes compared to BES-based estimate in flax
Plant genome	Genome Size (Mb)	Transposable elements (%)	Retrotransposons	Copia	Gypsy	Class-I unclassified	DNA transposons	DNA elements-unclassified	Unknown elements/unannotated	Reference #
Maize	2300	84.2	75.6	23.7	46.4	4.5	8.6	0	0	[76], [80]
Sorghum	730	62	54.5	5.2	19	30.3	7.5	0.7	0	[75], [80]
Papaya	372	51.9	42.8	5.5	27.8	8.4	0.4	0.2	8.5	[74]
Castor bean	320	50.3	18.2	4.8	11.5	1.8	0.9	0	31.3	[45]
Soybean	1115	50.3	36.2	10.7	25.3	0	14.1	0	0	[78],[80]
Apple	742	42.4	37.6	5.5	25.2	0	0.9	0	3.9	[80]
Rice	389	39.5	25.8	2.5	12	10.1	13.7	4.3	0	[71], [80]
Poplar	550	35	7	1.6	4.9	0	2.1	0	25.9	[72], [80]
Brachypodium	300	28.1	23.3	4.9	16.1	0.5	4.8	0	0	[79], [80]
Grapevine	475	21.5	19.4	4.8	14	0	1.4	0	0.7	[73], [80]
Arabidopsis	125	18.5	7.5	1.4	5.2	0	11	0.5	0	[70],[80]
Cucumber	367	14.8	6.9	ND	ND	ND	0.8	ND	7.1	[77],[80]
Flax*	700	6.5	5.7	3.4	1.8	0.1	0.4	0	-	This study
ND not determined
* Homology to known elements estimated from BES
# In flax, the TE composition was calculated following Repeatmasker analysis [69] against the Repbase database [49]. The data regarding the TE composition of other plant genomes were taken from the paper of Velasco et al 2010 [80] except for castor bean [45] and papaya [74].
